# Supplementary material for: Comparative diversity of microbiomes and Resistomes in beef feedlots, downstream environments and urban sewage influent
Source: BMC Microbiol. 2019 Aug 27;19:197. doi: 10.1186/s12866-019-1548-x (PMC6712873; doi:10.1186/s12866-019-1548-x)
Supplement: Supplementary file 1 — Microbiota and AMR stats – Ten Excel sheets describing raw and normalized read count data for microbiome and resistome of studied samples. (XLSX 3121 kb) [file 12866_2019_1548_MOESM1_ESM.xlsx]

## Sheet: kraken_Phylum_Raw
							Phylum level taxonomic assignments: read counts (raw)
Phylum	CB_A018	CB_A038	CB_N001	CB_N002	CB_N021	CB_N022	CB_S008	CB_S026	CB_S043	CB_V011	CB_V012	CB_V027	CB_V028	FC_A062	FC_A070	FC_Con_V055	FC_N003	FC_N013	FC_Nat_V042	FC_Nat_V045	FC_Nat_V052	FC_S034	FC_S040	FC_V046	FC_V053	Soil_N_EF_02May14	Soil_N_EF_20May15	Soil_N_WF_02May14	Soil_N_WF_20May15	ST_C039	ST_C053	ST_C062	ST_M029	ST_M050	ST_M060
p_Candidatus Korarchaeota	2	5	2	3	0	0	2	0	0	3	4	3	4	0.5	0	0	0	0	0	1	1	0	0	0	0.5	28.5	22.5	15	10	1	0	0	0	0	0
p_Crenarchaeota	19	11	12	132	44	272	44	33	177	25	7	33	12	4.5	14	14	5.5	2.5	8	12	4	10.5	5	15	10	54	49.5	46.5	38.5	3	6	6	5	5	7
p_Thaumarchaeota	48	31	19	36	4	13	46	15	23	23	539	16	556	16	22.5	4	9.5	4.5	14	18	15	5	2	13.5	14	76.5	102.5	60.5	46	14	9	12	15	33	10
p_Euryarchaeota	70624	40526	24124	19120	17411	35641	29547	21518	36282	92985	100045	76087	152846	28445	51087	55982	11834	22219.5	7873	3369	3931	101470	18479	102120	119188	2679.5	17252.5	2739	3153.5	40858	5578	62280	7360	4486	11151
p_Bacteroidetes	62879	39802	75902	104151	31705	170083	108978	73747	145525	115222	150785	79643	109452	362883	397088	395507	277152	329638	206194	169864	164279	574646	494175	452650	385556	21866.5	84045	19210	18488	1472496	1638128	1392315	1037389	1169490	1442964
p_Chlorobi	3690	2239	2108	2131	1921	1684	3677	3401	4363	3039	1439	3640	1950	653	830	675	632.5	571	669	728	734	816.5	519.5	1151	985.5	698.5	581	585.5	649.5	4344	616	800	902	1290	11504
p_Ignavibacteriae	202	165	338	741	181	250	108	212	183	237	103	284	168	125.5	156.5	130	128.5	109	116	123	119	120	57	234.5	195	81	68.5	110.5	119.5	75	59	86	71	85	85
p_Candidatus Cloacimonetes	2398	5360	1762	109	42	70	123	112	98	444	215	291	493	40	48	55	76	50.5	61	66	71	50.5	22	89.5	67.5	41	36	29.5	32.5	153361	290	219265	132	215	130
p_Fibrobacteres	118	52	44	76	52	252	81	224	236	105	82	141	69	323.5	1463	441	662.5	303	310	481	599	394.5	407.5	5610	1018	23.5	22	30.5	40.5	112	73	68	99	101	136
p_Gemmatimonadetes	223	369	196	186	222	115	146	158	181	126	32	335	35	41	45.5	23	28	30	32	31	25	34	24.5	49.5	36	5408	3819	3984	3631	187	128	2116	472	206	806
p_Chlamydiae	1300	1219	241	642	197	554	544	473	935	522	314	665	539	204	345	258	324	269	323	288	316	312.5	442	1013.5	455.5	126	146.5	169.5	189	3254	3106	3421	4728	3876	4205
p_Planctomycetes	2103	2631	1809	2408	2235	1640	1438	1854	2364	2093	740	3303	1074	189.5	239.5	218	210	208	193	194	394	249	178.5	473.5	310.5	5485	4612	3934	4118.5	337	222	449	748	428	669
p_Verrucomicrobia	10709	4351	4165	3654	7656	6817	4810	13041	11330	7139	2899	13414	6818	1600.5	2615.5	1741	1619.5	1786	1041	1364	2766	1141.5	893.5	4837	2783.5	5178.5	4714.5	5585.5	7566	31249	38983	38109	38530	26733	49354
p_Cyanobacteria	3554	3239	3248	2602	5057	2878	3301	2887	3185	3982	4670	3742	6101	2524	3515.5	2815	2795	2405.5	3125	2970	3333	2861.5	2138.5	5552	4421.5	29488.5	3006	8938	4928.5	1604	1379	1646	1718	1506	1908
p_Actinobacteria	57851	42711	149381	285915	161790	651980	81414	84404	162658	160212	83347	97249	111249	184998	137279	36184	74787.5	111413	38306	56456	94501	77977	41356	72072	63103	934757	1077918	532073	537138	70883	63833	87407	92806	58913	107701
p_Armatimonadetes	192	121	143	89	175	169	172	205	292	206	49	295	94	46	88	96	71.5	56.5	88	106	68	68	51.5	124.5	101	510	426	453.5	426	26	26	32	44	35	48
p_Chloroflexi	3541	3978	3993	1885	3131	2592	2025	3373	3066	4589	2037	6098	3838	498.5	717	444	412.5	457	457	449	546	547.5	374	928	1011.5	2794.5	3007.5	2566.5	2767	1252	728	1521	1094	949	1435
p_Deinococcus-Thermus	2350	1797	2505	1864	3174	1585	1550	1650	1937	1645	2431	2446	3173	1206.5	1907	1356	1367	1145.5	1948	2110	1833	1424.5	986	2151	2337	5076	5014.5	4050.5	3913.5	1180	1051	1697	1696	1061	2152
p_Firmicutes	60190	64154	98680	90172	44471	134554	79854	62271	100099	79191	418985	89935	283835	331482	490476	453724	358843	438918	346134	341151	294334	757216	506722	591470	539616	8825	12192	8223.5	7225.5	539495	528392	441166	489188	459854	536328
p_Tenericutes	15258	21590	6554	1446	9083	15421	11597	8710	27863	9572	9726	9530	9491	5513.5	6925	4836	5536.5	4561	6164	5274	5170	7369	3587	9194.5	8747.5	226.5	224.5	212.5	237	2063	1901	1651	1640	1894	1861
p_Candidatus Saccharibacteria	391	611	122	329	224	1769	282	415	1098	190	60	700	229	38.5	47	13	142.5	51.5	56	132	55	111.5	72.5	78.5	97.5	412	383.5	280	280.5	449	365	424	692	441	550
p_Acidobacteria	1568	1721	1266	1034	1707	1220	1013	1625	1450	1217	1641	2002	2003	397	648.5	545	355	410	417	500	630	370	257.5	852	706	17035	11142	5992.5	4697	354	257	406	507	386	617
p_Aquificae	146	133	165	99	53	108	83	111	149	103	88	158	80	241	428	316	204	265	357	303	297	345	182	592.5	603.5	114.5	110	94	109.5	260	218	217	192	215	200
p_Caldiserica	9	49	53	21	12	22	3	9	8	21	30	8	30	38.5	34.5	32	23	26	22	29	19	22.5	17.5	42	44	70.5	57	73.5	73.5	13	7	10	11	4	7
p_Chrysiogenetes	431	371	356	367	373	138	368	154	202	246	73	213	212	277.5	387	271	291	243.5	307	306	338	357.5	178	485.5	445.5	81.5	63	53.5	57.5	81	83	119	108	121	130
p_Deferribacteres	143	136	368	211	51	165	146	116	165	184	128	223	164	147.5	168.5	220	171.5	184	112	119	144	305.5	198	231	168.5	58	60.5	67	93	282	275	269	154	304	211
p_Dictyoglomi	15	33	21	18	10	25	10	26	45	27	925	22	844	37	39.5	23	30	23.5	37	41	26	39.5	18.5	54.5	63	13.5	7.5	7	12.5	59	21	35	43	44	33
p_Elusimicrobia	666	1734	146	219	112	233	184	256	509	257	67	316	113	138.5	186	166	115.5	187	129	168	257	140	101.5	401.5	233	102.5	97.5	68.5	94.5	237	254	304	139	198	164
p_Fusobacteria	626	542	438	398	291	709	596	435	2134	605	902	719	851	996	1737.5	1097	992	1006.5	1298	1335	1137	1567	616.5	2048.5	2018.5	34.5	39	28	31	62389	93427	64273	78959	92996	95130
p_Nitrospirae	640	587	499	551	930	437	566	718	818	578	865	655	767	175.5	305.5	164	186.5	212.5	378	335	420	159	82.5	547.5	465	1803.5	1262.5	1816	1455	2065	1083	1411	1843	1878	3236
p_Proteobacteria	1633396	1157598	3470428	1987495	1683767	641330	1011207	601073	730378	919075	197492	1044242	358568	131362	267370	107079	85805	108020	110806	126813	160070	174230	108160	212650	149698	1.54092e+06	1.21892e+06	1.34826e+06	1141559	10501831	11663703	12546374	11897407	8480348	11053166
p_Spirochaetes	37817	24957	28971	21938	15243	156113	45839	103866	153443	61324	16215	41774	18900	113532	52836	130296	49317.5	64160	7777	9943	5612	42969	36464.5	39796.5	49069	554	515.5	616.5	600	3118	2118	3066	3801	7119	9391
p_Synergistetes	1539	2554	2549	2941	2076	2528	2963	1211	2972	2060	35425	1974	37070	124.5	197	87	149	97.5	169	178	262	125.5	61.5	325	233	133	149	102.5	107	704	206	781	231	199	264
p_Thermodesulfobacteria	35	44	28	20	26	33	20	23	30	38	906	37	265	47.5	44.5	26	18	25.5	23	24	18	49	17	55	50.5	78.5	84.5	40	39.5	107	91	56	45	71	61
p_Thermotogae	466	470	434	545	366	554	393	372	576	878	658495	866	249567	267.5	368	277	269.5	246.5	371	293	243	366.5	205	596	529	155.5	133.5	144.5	134.5	1260	542	732	357	490	428

## Sheet: kraken_Genus_Raw
Genus level taxonomic assignments: read counts (raw)
Genus	CB_A018	CB_A038	CB_N001	CB_N002	CB_N021	CB_N022	CB_S008	CB_S026	CB_S043	CB_V011	CB_V012	CB_V027	CB_V028	FC_A062	FC_A070	FC_Con_V055	FC_N003	FC_N013	FC_Nat_V042	FC_Nat_V045	FC_Nat_V052	FC_S034	FC_S040	FC_V046	FC_V053	Soil_N_EF_02May14	Soil_N_EF_20May15	Soil_N_WF_02May14	Soil_N_WF_20May15	ST_C039	ST_C053	ST_C062	ST_M029	ST_M050	ST_M060
g_Candidatus Korarchaeum	2	5	2	3	0	0	2	0	0	3	4	3	4	0.5	0	0	0	0	0	1	1	0	0	0	0.5	28.5	22.5	15	10	1	0	0	0	0	0
g_Acidilobus	1	1	0	1	1	1	0	0	0	0	2	2	6	0	0	0	0	0	0	0	0	0	0	0	0.5	0	0	1	3.5	1	0	1	0	0	0
g_Caldisphaera	0	1	1	0	0	2	0	1	5	1	1	5	0	0.5	1.5	1	1	0	1	0	1	1.5	0	4.5	3.5	0	0	0	0.5	1	0	1	1	0	2
g_Desulfurococcus	0	2	0	1	0	1	0	0	1	0	1	2	1	0	0	0	0	0.5	0	0	0	0	0	1	0.5	0	0	0	0.5	0	0	0	0	0	0
g_Ignicoccus	0	0	0	1	0	0	0	0	0	1	0	2	1	0	0	0	0	0	0	0	0	0	0	0	0	1.5	1	0	0	0	1	0	1	1	0
g_Staphylothermus	0	0	0	0	0	0	0	0	0	0	0	0	0	1	3.5	6	1	0.5	2	2	1	3	2	4.5	1	0.5	0	0.5	0.5	1	3	1	0	1	0
g_Thermogladius	1	0	0	0	0	0	0	0	0	0	0	0	0	0	0	0	0	0	0	0	0	0	0	0	0.5	0.5	0.5	0.5	1	0	0	0	0	0	0
g_Thermosphaera	0	0	0	0	0	0	0	0	0	1	0	1	0	0	0.5	0	0	0	0	1	0	0	0.5	0	0	12.5	7	5.5	3	0	0	0	0	0	0
g_Hyperthermus	5	1	0	3	7	0	0	13	7	0	0	9	0	0	0	0	0	0	0	0	0	0	0	0	0	0	0	0	0	0	0	0	0	0	0
g_Pyrodictium	0	0	0	0	0	0	0	0	0	0	0	0	0	0	0	0	0	0	0	0	0	0	0	0	0	0	1	0	2	0	0	0	0	0	0
g_Pyrolobus	0	0	0	1	0	0	0	0	0	1	0	2	0	0	0	0	0	0	0	0	1	0	0	0	0	0.5	0.5	1	1	0	0	0	0	0	0
g_Acidianus	0	0	0	0	0	0	0	0	0	0	0	0	0	0.5	4.5	2	0.5	0.5	3	5	0	2.5	0	1.5	1	0.5	0.5	0.5	0	0	0	0	0	0	0
g_Metallosphaera	0	0	0	0	0	1	0	1	7	0	0	0	0	0	0	1	0.5	0	0	0	0	0	0	0.5	0	0	0	0.5	0	0	0	0	0	0	0
g_Sulfolobus	1	1	2	1	0	1	1	0	4	2	1	1	1	1.5	1	2	2.5	0.5	1	4	1	2.5	1.5	1.5	1	0	0	0	0	0	0	2	0	0	0
g_Thermofilum	0	2	2	4	0	0	0	0	0	6	0	5	0	0	0	0	0	0	1	0	0	0	0	0	0	7	4	10.5	5	0	1	0	0	0	1
g_Caldivirga	0	0	0	0	0	0	0	0	0	0	0	0	0	0	0	0	0	0	0	0	0	0	0	0	0	0.5	0.5	0	0	0	0	0	0	0	0
g_Pyrobaculum	0	0	0	0	0	0	0	0	0	0	0	0	0	0	0	0	0	0	0	0	0	0	0	0	0	0	0	0	0	0	1	0	0	0	0
g_Thermoproteus	1	0	0	0	0	0	21	5	2	0	0	0	0	0.5	1.5	2	0	0	0	0	0	0	0	1	1.5	4.5	5	5.5	2.5	0	0	1	1	0	2
g_Vulcanisaeta	0	0	0	0	0	0	0	0	0	0	0	0	0	0	0	0	0	0.5	0	0	0	0	0	0	0.5	0	0	0.5	0	0	0	0	0	0	0
g_Candidatus Nitrosopelagicus	32	10	2	2	0	0	28	6	1	1	535	2	538	0.5	3	1	2	1.5	0	0	0	0	0	1.5	2.5	1	6.5	3	1	5	5	7	6	6	4
g_Candidatus Nitrosotenuis	6	4	4	4	1	2	1	1	2	8	4	3	16	3	13	1	3.5	0.5	2	5	8	0	0.5	1.5	3.5	39	41.5	25.5	15.5	4	2	1	0	19	2
g_Nitrosopumilus	5	16	11	20	3	9	16	8	19	6	0	7	2	12.5	6.5	2	4	2.5	12	13	7	5	1.5	10.5	8	5	10.5	2.5	14	5	2	4	8	8	4
g_Aciduliprofundum	3	1	2	0	0	3	0	1	1	1	3	1	8	0.5	0	0	0	0	0	1	3	0	0.5	1.5	0.5	0	0.5	1	0.5	0	0	1	1	1	0
g_Archaeoglobus	13	3	4	12	4	42	3	6	5	15	17	8	18	3	1	1	0	1	0	1	2	1	0.5	2	2.5	1	3	1.5	1	0	1	6	0	1	2
g_Ferroglobus	0	0	0	1	0	0	1	0	0	0	0	1	0	0.5	0.5	0	0.5	1.5	0	1	0	0	0	0	2	0	1	1.5	1.5	0	0	0	0	3	0
g_Geoglobus	1	6	8	7	3	17	3	2	1	8	7	7	38	0.5	1	1	1.5	0	1	1	1	1	0	1.5	2	2.5	3	1	1	0	0	0	1	2	1
g_Halalkalicoccus	32	4	20	14	25	30	45	63	77	39	12	41	29	2.5	7	6	3	2	4	7	1	0	1	1.5	6	54	50	36.5	62.5	5	1	3	4	2	4
g_Halanaeroarchaeum	9	5	4	0	17	18	2	4	5	5	1	3	7	1.5	12.5	5	5.5	3	6	20	5	4.5	1	7	3	13.5	17.5	14	14.5	3	0	2	1	0	1
g_Haloarcula	11	10	4	9	7	3	9	6	11	9	2	8	4	4	4	2	1.5	2.5	2	5	3	1.5	3	3	2	58	64.5	60.5	49.5	7	7	5	3	1	7
g_Halobacterium	25	37	74	31	43	46	19	27	41	43	11	43	19	25	10	5	5	14	4	4	4	6.5	5	14.5	8.5	204.5	173.5	118.5	125	4	4	17	17	9	21
g_Halomicrobium	4	3	7	14	8	6	6	2	5	9	4	8	5	6	5	2	4	3.5	3	4	12	6.5	1	12.5	6.5	55	57	38	36.5	4	11	4	9	6	3
g_Halorhabdus	26	20	9	9	19	18	8	40	64	32	7	38	13	5	7.5	5	1.5	5	8	13	8	7.5	4	12	10.5	56	63.5	47	54	4	3	3	2	6	6
g_Natronomonas	108	22	84	19	285	7	60	40	7	23	9	15	31	10	13.5	15	9	14	6	8	7	0.5	3.5	15	9	68	63	46.5	43	1	0	2	3	2	7
g_Haloferax	40	30	27	45	44	48	27	46	88	53	17	90	57	5	9	5	4	5.5	7	6	10	5	2.5	8.5	11.5	237.5	228.5	138	157	14	16	13	27	13	23
g_Halogeometricum	32	5	13	11	21	25	44	75	72	28	3	37	4	1.5	1	0	2	2	1	2	1	1	2.5	3.5	5.5	18.5	17.5	9.5	11.5	3	2	5	2	3	0
g_Haloquadratum	5	0	2	7	1	4	7	0	0	12	8	14	12	1.5	1	17	3	5	3	7	9	21.5	11	4	0	5.5	4.5	2.5	3	0	1	2	1	2	4
g_Halorubrum	16	7	10	5	6	9	3	15	8	17	2	14	13	2	5	3	1.5	2	5	0	3	0	1	4	5	71.5	68.5	42.5	45.5	1	2	5	1	4	4
g_Halopiger	12	9	65	7	18	9	7	15	9	21	7	33	9	5	4	3	5	3	1	7	3	0	1.5	2	5.5	92	80.5	56.5	75	8	1	9	6	9	7
g_Halostagnicola	10	12	4	4	13	4	1	3	2	24	0	7	0	3	3	3	2.5	1.5	0	4	5	0	1.5	7	7	46	39.5	26.5	26	2	2	4	3	0	2
g_Haloterrigena	12	3	9	20	9	21	12	16	34	18	7	16	18	6	22	18	1	15	8	4	7	9.5	8	18	13	80	98.5	52.5	46.5	7	7	7	4	7	6
g_Natrialba	35	23	11	19	5	19	14	15	25	21	5	16	2	2.5	3	2	4	3.5	1	2	6	2	2	2.5	4	48.5	50.5	48.5	57.5	8	6	11	7	6	14
g_Natrinema	29	19	17	22	26	8	8	16	4	38	4	42	10	2	9	6	5	8.5	8	22	8	12.5	10	7	13	112.5	90	63.5	88.5	6	3	7	14	7	9
g_Natronobacterium	6	1	4	16	1	4	3	1	1	3	1	2	2	2.5	4.5	0	1.5	3	8	5	9	5.5	2.5	4.5	8	25	27	25	17.5	1	0	2	1	4	2
g_Natronococcus	76	16	96	22	324	8	51	39	13	17	11	12	23	0.5	2	1	0	1	0	2	1	0.5	1	3.5	0.5	50	59	31	37	1	3	4	5	4	7
g_Salinarchaeum	10	7	4	4	13	15	2	15	8	9	1	13	6	4	7.5	3	6	2.5	5	14	7	3	3.5	8	7.5	65.5	61.5	56	58.5	4	1	2	5	1	4
g_Methanobacterium	356	293	336	274	254	424	317	452	464	597	3335	504	1431	36.5	57.5	59	50.5	50	58	40	51	64.5	45.5	53	74.5	101	61	94.5	93.5	240	221	239	220	217	214
g_Methanobrevibacter	1978	1117	1281	1907	1550	12192	1439	2019	1600	4153	3783	2326	1830	27784	49843.5	54602	11064.5	21309.5	7255	2675	1739	100622	16935.5	100834	117788	1.5	134.5	189	228.5	1137	1546	1232	2754	1659	2583
g_Methanosphaera	3	6	7	8	7	61	8	9	17	64	50	16	21	22.5	78	42	57.5	56.5	17	22	2	97	33	139.5	208	0	1	0	0.5	49	34	26	32	42	57
g_Methanothermobacter	1	0	3	9	4	4	1	0	8	30	32906	31	48500	2.5	6.5	0	6.5	3	0	0	0	1	1.5	5	4.5	3.5	5.5	3	2	1	0	1	2	0	3
g_Methanothermus	0	3	1	1	0	1	1	0	0	5	1	1	2	2.5	2.5	2	1	2.5	2	1	1	1.5	0	3	4	0	0.5	0	0	0	0	0	0	0	1
g_Methanocaldococcus	0	1	0	2	0	4	6	2	4	6	3	2	3	1	4.5	6	1	3.5	5	6	5	5	1	4.5	12.5	0.5	0.5	0.5	0.5	19	19	14	11	15	18
g_Methanotorris	0	0	0	0	0	1	0	0	0	0	1	1	0	3.5	1.5	2	1.5	1	0	0	1	1.5	1.5	3	3	1	0.5	1.5	0.5	0	0	1	0	0	0
g_Methanococcus	41	25	13	29	8	51	17	18	36	41	49	32	26	47	72	58	52.5	81	46	43	38	69	64	82.5	95.5	6.5	9.5	6.5	12.5	60	84	54	59	95	106
g_Methanothermococcus	5	3	45	42	2	35	5	2	4	14	10	3	11	2	5	2	2.5	1.5	2	3	1	8	3.5	4.5	2	0.5	0	2	1.5	0	2	2	5	4	11
g_Methanocella	14	20	36	17	5	11	4	13	18	40	20	29	51	6	9	7	2.5	10	6	12	7	11.5	5	16	9	36.5	33.5	34	29	13	9	19	13	12	10
g_Methanocorpusculum	38645	18709	6849	4782	1485	3793	5741	8789	7858	52661	19980	30306	58994	2.5	70	62	46.5	97.5	12	57	1137	6.5	27.5	11.5	9.5	10.5	12.5	4	7	108	49	40	29	23	371
g_Methanoculleus	223	185	267	441	190	747	281	336	737	366	29232	393	21491	14.5	26.5	17	17.5	13.5	14	12	34	18.5	4	29.5	35	114.5	1583	147.5	172	631	12	1440	13	10	19
g_Methanolacinia	30	22	27	49	4	16	8	24	32	136	74	134	225	26.5	36	88	36.5	34	14	2	12	71	84	13	14	8.5	6	5	2	10	8	15	3	1	4
g_Methanolinea	21	8	19	13	7	17	30	11	14	62	105	52	335	4	2	4	2.5	1	1	1	2	5	4	5	6	7.5	2.5	3	4	27	1	65	0	2	2
g_Methanoregula	507	185	1217	526	581	179	133	42	132	3635	190	2542	643	7	8.5	3	9	7	9	8	43	7	6	8.5	11.5	22.5	23	18.5	20	126	67	100	39	36	62
g_Methanosphaerula	42	47	50	31	34	78	26	37	33	188	223	140	746	6.5	4	2	6.5	2	3	7	9	5.5	0.5	6	9	26.5	27	16	20	161	197	155	212	55	194
g_Methanospirillum	26	39	60	60	15	54	22	3	18	389	31	380	98	2	2.5	0	1.5	5	2	3	18	1.5	0.5	1	3	0	0	0	1.5	854	79	1620	71	45	65
g_Methanosaeta	4448	10340	10360	6263	1474	3826	695	309	638	22021	843	21579	2130	32.5	35	49	42	38	26	36	27	57	34.5	44	46	45.5	41	35	34	35033	1539	55109	1547	947	2029
g_Methanococcoides	26	23	17	27	12	46	29	16	27	12	20	40	76	11.5	26.5	6	14	11.5	27	25	33	7	2.5	33.5	18.5	0	7.5	3.5	4.5	12	1	7	2	3	8
g_Methanohalobium	9	5	9	3	1	1	0	2	2	1	2	7	5	23	15.5	15	8	9.5	4	5	3	24.5	17	13	10.5	0.5	1	1.5	1	3	1	6	4	2	1
g_Methanohalophilus	3	2	2	3	2	5	3	7	7	13	8	18	16	1.5	1	4	0.5	1.5	0	3	0	3.5	0.5	1.5	2.5	1	1	1.5	1	2	10	1	7	11	6
g_Methanolobus	33	19	7	16	12	32	34	22	23	32	25	25	4	10.5	7	6	7.5	6	6	10	9	4.5	4	14	13.5	5.5	13.5	5	5.5	7	3	6	6	3	4
g_Methanomethylovorans	7289	4587	894	366	9072	1376	18749	7030	16917	2915	42	4372	59	3.5	8.5	16	7	9	5	8	13	3	6	10	8.5	0.5	3	2	1	980	334	906	770	359	1380
g_Methanosalsum	6	3	7	7	6	14	4	2	11	10	2	9	13	1	3	0	3.5	1	2	5	3	2.5	3	3	3.5	0.5	3.5	0	0	19	4	13	9	10	2
g_Methanosarcina	15104	4173	1004	2649	1021	7511	1190	890	5806	2859	6055	10344	11077	126	187	84	86	66.5	81	68	95	109.5	79.5	167.5	180.5	57.5	13157	660.5	945	1109	1205	882	1318	758	3669
g_Palaeococcus	0	0	0	0	1	0	1	0	2	1	1	0	0	0	0	0	0.5	0	0	0	0	0	0	0	1	1.5	0.5	2	1	2	0	0	0	0	1
g_Pyrococcus	4	1	2	1	0	4	0	2	1	3	27	3	35	2.5	3.5	2	0.5	2.5	2	2	1	1.5	6	5.5	3	0	0	0	1	9	5	7	3	2	6
g_Thermococcus	21	24	39	101	21	104	34	31	45	57	43	53	46	19	43	13	19.5	28	39	26	31	18	18	49	47.5	64	56.5	33.5	28.5	12	4	8	17	5	20
g_Candidatus Methanomethylophilus	78	21	175	170	109	787	19	147	196	241	153	300	168	20.5	56	621	34.5	44.5	21	27	103	45	944	77.5	54	11	10	5.5	9.5	15	5	5	2	8	12
g_Candidatus Methanoplasma	261	61	257	387	154	1767	68	176	312	487	776	477	850	1	18.5	5	4	8	0	7	76	0	2.5	27	6	0.5	1	2	0	8	3	6	4	0	1
g_Methanomassiliicoccus	27	19	31	19	10	120	10	18	38	57	67	55	83	3	12	6	6.5	8.5	8	3	7	7	2.5	14.5	12	0.5	1	0.5	0	19	4	11	14	15	49
g_Ferroplasma	1	1	1	0	0	3	0	2	0	1	0	2	0	2	5.5	1	1.5	1	2	2	4	0.5	0.5	4.5	2	0	0	0.5	0	1	0	0	4	1	0
g_Picrophilus	9	1	2	9	1	48	1	4	4	3	13	4	16	0	0	0	0	0	1	0	1	0	0	0	0.5	0	0	0	0	0	0	0	0	0	0
g_Thermoplasma	1	2	0	0	0	0	1	1	1	2	1	1	1	0.5	0	1	0	1	0	0	0	0	0	0	0	0	0	0	0	0	0	0	0	0	0
g_Candidatus Azobacteroides	150	187	192	357	61	702	337	214	415	437	461	280	650	275.5	308	240	282	246.5	296	211	372	295	174.5	518	391.5	3	10.5	2.5	7	330	359	200	232	441	258
g_Bacteroides	3695	3812	2801	5337	1020	9619	6190	4872	9214	4322	4721	3167	3802	81545.5	107500	83263	59511.5	72930.5	59138	42930	40990	132960	97823.5	124428	114342	96	96	112.5	106	1027134	1187380	941209	688188	777038	1028253
g_Odoribacter	479	492	495	827	497	1150	728	573	915	557	240	413	201	9743	10339	13859	7509	12149	4563	2785	1247	27206	20559	10028	8595.5	38.5	29.5	41.5	32.5	30885	33456	27511	18239	22626	27441
g_Barnesiella	403	233	332	732	183	1061	704	507	949	651	1079	534	989	6620	6885	7474	4935	6345.5	3265	2835	2472	10747	7845.5	7765.5	6589	23	30	31.5	37.5	4613	5157	4106	2960	3647	4405
g_Fermentimonas	14917	6700	15699	20858	7755	57195	39277	22920	57820	46669	104616	31469	55592	4064.5	5167	3406	2968.5	2862.5	2525	1592	1150	6011	3550.5	6352.5	5126	11	722	32.5	493	2148	2372	1563	1923	3174	1674
g_Paludibacter	3017	719	5401	5243	468	3931	4578	3195	4539	3571	1375	2030	973	1111	1456.5	946	1295.5	902.5	1623	1982	1896	1003	866.5	2735.5	2032	45	66	53	64.5	14976	16286	10669	10500	16343	6139
g_Parabacteroides	375	319	397	3261	119	6474	2490	660	1925	711	304	450	358	8080	6347	7336	5106.5	6688.5	2058	1860	2084	7980	5577	5516	5257	10.5	18	9	11	91218	119570	78076	67550	79864	90321
g_Porphyromonas	567	272	535	1391	228	2364	1452	830	1627	1162	666	858	777	2120	2402	2126	1937	1876.5	1661	1577	1849	2646	2126.5	3575	2815	42.5	37	44.5	47	1095	1272	918	954	1566	1047
g_Tannerella	284	167	314	608	222	1372	627	638	897	592	436	492	543	2308	2389	2673	1791	2200.5	1393	1088	892	3038	2763.5	2731.5	2639	27.5	21.5	31.5	31	5101	5859	4726	3014	3207	4071
g_Prevotella	1000	662	1004	1150	884	2824	1838	1407	2890	1519	910	1192	775	85796.5	82520.5	116308	64368.5	88886.5	33121	15181	18486	195775	192042	57427	54767.5	136.5	123.5	118.5	128.5	15637	14009	12699	6798	7486	10921
g_Draconibacterium	2485	1406	1688	2984	1187	1898	3209	3324	3352	2888	2287	2457	2655	497	714.5	267	623.5	362.5	669	870	893	314.5	167	1193	875	39.5	78.5	94.5	93	1452	1357	1045	1060	1708	978
g_Alistipes	490	364	246	380	245	722	377	482	833	508	300	414	403	6720.5	8918	5549	8648.5	6729	7752	10650	13733	5756	4975	16160.5	9609	105	104	95.5	112.5	55732	65754	56045	45484	45663	67910
g_Mucinivorans	277	193	258	372	124	681	419	359	770	720	301	413	575	1195	1436.5	756	1416.5	999	1630	2190	2352	918.5	493.5	2788	1598.5	9.5	8.5	11.5	20	439	536	268	428	716	368
g_Chitinophaga	84	72	76	124	24	174	124	103	114	136	80	82	107	209.5	247.5	173	236.5	170	213	315	321	145.5	145.5	411.5	308.5	721.5	445.5	388.5	330.5	78	58	58	84	65	91
g_Niabella	44	38	148	189	34	44	56	46	44	259	87	174	81	42	67.5	61	35.5	53.5	32	14	34	56.5	56.5	86	85.5	824.5	513	956	738.5	60	49	104	79	67	104
g_Niastella	125	71	100	138	36	93	363	145	105	63	64	84	86	101.5	140.5	100	95	80	147	164	188	101	89	223.5	191.5	4218.5	3142.5	1385.5	993.5	82	40	98	96	79	125
g_Haliscomenobacter	452	309	220	201	182	290	388	305	330	353	206	343	303	134	90.5	111	61	85.5	68	69	121	156	81	116	121	102.5	94.5	248.5	223	466	320	3120	725	598	1297
g_Saprospira	94	48	158	266	55	109	129	48	180	200	120	111	108	113.5	128	87	102	81.5	89	94	131	121	63	194.5	147.5	42.5	58.5	60	61	75	58	75	48	77	59
g_Candidatus Amoebophilus	53	59	44	59	24	98	144	55	160	107	95	88	59	61	98	61	67.5	49	70	87	113	37	18	211	117.5	41.5	37	31.5	29.5	26	27	24	34	43	20
g_Candidatus Cardinium	40	47	60	133	24	31	24	63	19	139	39	116	44	73.5	75	52	105.5	56.5	79	143	55	49	47	127.5	131.5	7.5	4	10	10.5	32	10	23	15	20	10
g_Algoriphagus	111	75	98	183	41	125	97	44	97	151	59	117	54	72.5	92.5	85	90	57.5	44	49	80	100.5	81.5	109	108	27.5	47	120	119.5	135	81	152	126	129	112
g_Belliella	269	171	343	351	98	416	385	217	293	361	250	283	334	63.5	121	42	51.5	40	113	99	139	56	27	167	140	13	107.5	59	73.5	2369	1604	2840	1517	1700	1724
g_Cyclobacterium	144	89	349	736	149	252	190	154	282	954	173	536	205	75	129	56	57.5	61	81	53	63	64.5	42	181.5	133.5	51.5	97.5	88.5	81	287	320	309	264	324	268
g_Echinicola	25	20	51	42	33	123	32	29	40	55	75	38	109	31	79	43	43.5	37	42	42	50	58.5	70.5	60.5	63.5	27.5	46	84	95	84	76	129	110	98	98
g_Cytophaga	180	111	95	87	21	182	195	63	93	58	46	66	69	75.5	107	46	59.5	55.5	73	63	99	68.5	31	125	123	151	398	148	165.5	333	232	389	316	569	640
g_Dyadobacter	147	127	128	197	58	210	119	89	154	130	90	87	128	207	167.5	168	148.5	128	111	137	122	173	132.5	250	212	368.5	327	223.5	215.5	99	109	187	132	177	205
g_Emticicia	187	127	152	209	105	384	196	324	251	252	116	252	144	102	164.5	170	143.5	138	106	174	199	134.5	89.5	237	196	42.5	52	58.5	69.5	461	308	617	349	415	517
g_Flectobacillus	0	0	1	0	0	1	0	0	0	0	0	0	0	0	0	0	0	0	0	0	0	0	0	0	0	0	0	0	0	0	0	0	0	0	0
g_Flexibacter	137	118	165	349	47	132	124	61	135	293	75	201	99	39	56.5	29	39.5	23	48	65	96	75.5	17	85	90	26.5	45	48.5	62	405	369	340	390	414	330
g_Leadbetterella	277	159	328	763	137	1009	680	354	653	367	412	255	450	304.5	306.5	206	348.5	306	373	498	516	243.5	166	582.5	351	32.5	73	66.5	74.5	965	873	886	960	1010	827
g_Runella	261	168	333	611	157	263	397	293	361	315	115	255	172	72	96	86	95.5	74	116	108	151	92	73	163	135.5	53	65.5	97	96	172	136	239	245	167	447
g_Spirosoma	96	85	55	47	6	34	114	25	37	95	20	73	22	92.5	108.5	78	38.5	64.5	56	97	70	64	51.5	132.5	73.5	324.5	66	69	66.5	22	15	29	15	25	23
g_Marivirga	169	116	160	111	64	243	129	140	332	398	199	192	144	156.5	279.5	126	283.5	134.5	293	430	431	146.5	79	445	323.5	31	52	121.5	132	226	193	183	223	246	195
g_Hymenobacter	490	418	639	648	376	360	535	400	519	869	126	842	260	769	743	795	634	829	462	506	533	1049.5	876.5	1049	783	4171	4241.5	2077	1140	416	364	546	588	358	627
g_Pontibacter	98	43	130	255	46	96	93	57	97	136	25	106	40	126	146.5	112	115	110	134	126	199	183.5	108	237.5	201.5	59.5	96	96.5	121.5	71	61	46	55	66	54
g_Rufibacter	205	146	132	86	328	244	166	106	158	115	44	68	42	208	222	190	169	190.5	173	214	237	270	193.5	400	286.5	161	762	210.5	303	133	114	115	129	122	123
g_Persicobacter	244	112	399	425	96	258	289	169	251	409	208	287	203	162.5	276	175	178	174	276	310	316	218.5	130.5	479.5	335	22.5	22.5	36.5	42.5	107	77	98	77	127	85
g_Blattabacterium	237	208	156	366	78	258	236	172	273	317	318	183	270	84	126.5	72	74	79	78	113	165	118.5	61.5	161.5	125	24	47.5	56	56.5	267	196	228	253	264	214
g_Fluviicola	420	380	451	730	164	600	353	278	275	542	311	378	416	100.5	102.5	77	51.5	45.5	42	68	74	59.5	26	113.5	85.5	68	369	101.5	147	2237	1360	2848	1545	1873	2053
g_Owenweeksia	194	121	213	395	93	236	125	135	164	275	110	243	60	81	103	71	51	63.5	92	103	90	99.5	77.5	163.5	97	45	76.5	58.5	70	199	161	204	164	164	173
g_Aequorivita	129	80	336	582	103	1480	222	142	186	348	148	197	117	57.5	83.5	53	72	49.5	72	82	112	146	169	151.5	85.5	23.5	921	1061.5	983	833	696	925	1163	844	1045
g_Algibacter	88	50	207	364	49	325	93	54	93	170	56	102	34	23.5	43.5	11	49.5	12	72	58	88	15.5	8	98	94	22	261.5	55.5	123	703	491	916	641	695	786
g_Capnocytophaga	131	162	222	284	85	255	149	161	236	185	153	176	232	235	375	176	258.5	185.5	249	343	332	353.5	236	555	353	77.5	125.5	71.5	81.5	764	591	857	722	711	624
g_Cellulophaga	190	101	399	557	69	651	283	156	335	365	374	227	489	78.5	164.5	97	111	82	111	115	94	207.5	177.5	180	174.5	79	306	115	125.5	2681	1919	3800	2177	2547	2912
g_Chryseobacterium	1373	734	1221	1568	408	2628	2682	1639	2942	1468	1374	1100	1051	42283.5	42244.5	42215	25365.5	32710.5	11580	6168	1519	46508	45865	45530.5	40242.5	301	828	284	113	11593	11063	8440	14964	13327	9097
g_Croceibacter	51	35	56	42	9	143	67	15	44	36	322	18	149	23	37.5	15	22	12.5	38	37	36	25.5	9.5	86.5	74	10	58.5	18	26.5	353	231	390	361	362	358
g_Dokdonia	77	40	157	244	17	189	91	55	68	122	75	83	65	60.5	82.5	55	36.5	38	44	67	47	90.5	40	92.5	85.5	19	69.5	48.5	48	735	534	872	558	671	682
g_Elizabethkingia	158	601	128	202	41	441	213	61	169	151	144	98	130	183.5	239	132	230	158.5	263	391	342	161.5	94.5	457	272	47	197	50.5	38.5	11034	11538	7218	16735	14157	8697
g_Flavobacterium	1608	1320	11883	10440	695	2494	2982	875	1350	1402	1090	767	919	568	939	486	478.5	426	489	553	518	768	574	882	657.5	2133	7802.5	2054	1809	76356	49425	109596	53156	63672	71658
g_Gramella	81	103	131	200	48	166	119	106	161	127	70	99	151	50	78.5	32	49.5	37	55	55	50	69.5	49	83	78	34	92.5	81.5	78.5	369	231	475	298	364	371
g_Lacinutrix	56	30	130	202	20	238	57	29	80	89	53	47	49	38.5	89.5	40	38	36	35	84	57	47	33.5	120.5	70.5	15	152	44	70	778	557	1031	835	787	817
g_Maribacter	19	18	61	72	3	56	22	39	30	29	24	26	41	21	19.5	12	21	9.5	14	15	27	17	5.5	37	21.5	12.5	53	19.5	23	147	132	249	143	159	127
g_Muricauda	46	47	106	263	28	179	57	46	73	66	81	66	54	120	126.5	81	119.5	77	109	136	140	154.5	102.5	156	139	26	411.5	56.5	65	300	236	363	201	221	235
g_Myroides	320	205	289	276	117	1275	350	126	364	338	410	249	379	182	444	130	176.5	109	211	325	362	295.5	299	447	262	33.5	150.5	47	64	3470	2625	4339	2563	3179	3105
g_Nonlabens	76	61	257	362	59	227	93	75	90	191	101	136	96	140.5	118.5	100	110.5	82	91	118	158	147	105	198	146.5	32	103	52.5	55.5	491	377	598	449	510	426
g_Ornithobacterium	304	275	307	437	184	872	555	484	773	662	737	407	1395	4878.5	4228.5	3916	2916	3589	1597	1556	375	5476.5	4635.5	4994.5	4626	6.5	30	15	17.5	4379	5001	4318	3441	3551	4884
g_Polaribacter	57	40	129	607	13	129	94	55	62	73	68	46	75	48	72.5	39	39.5	37	23	50	46	93.5	43	59	68	19	72.5	21.5	30.5	948	801	1153	908	881	849
g_Psychroflexus	114	77	163	375	56	264	188	113	165	319	131	163	123	15	28	26	13.5	10.5	22	34	22	21.5	8	36	28	12.5	68	30	32.5	193	145	208	170	197	191
g_Riemerella	206	105	710	503	134	572	337	207	395	225	543	146	347	299	294.5	165	139.5	181.5	70	97	93	340	212	451	268.5	10	118.5	22	26.5	4153	3883	2403	5581	4958	3196
g_Robiginitalea	64	107	61	104	26	46	51	38	55	107	95	91	202	52.5	51	22	35	45	26	25	22	53.5	55.5	66	48	21.5	67	51	49	35	22	36	55	31	29
g_Sediminicola	30	16	112	120	17	141	29	24	35	45	24	22	23	18	30.5	21	18	18.5	11	20	18	24.5	40.5	21.5	11.5	14.5	113	32.5	32	206	175	282	225	216	204
g_Siansivirga	64	35	194	411	43	488	125	68	92	94	40	62	51	56.5	97	37	58	44	72	86	56	67	34	134.5	129.5	13.5	335	75	191.5	759	546	1074	757	901	1038
g_Tenacibaculum	117	98	223	407	45	191	101	69	130	161	84	88	108	25	58	45	47	21	44	18	31	59.5	44.5	61.5	59.5	23	90.5	30	36.5	1296	950	1772	1137	1287	1228
g_Weeksella	147	63	114	91	49	489	179	109	332	227	169	139	194	76.5	135	55	49	63	48	65	61	43.5	31	101.5	75	15	51.5	27	30	4344	3805	4209	3880	3517	2495
g_Winogradskyella	62	60	87	144	28	282	66	45	113	114	79	56	63	35.5	56.5	27	38	27.5	57	46	67	35.5	16	90	77.5	12.5	114.5	38	69	685	560	786	524	584	653
g_Zobellia	32	14	61	85	9	88	45	25	21	135	23	98	16	53	49.5	44	32	20	27	21	24	45	33.5	43.5	45.5	13	79.5	24.5	33	189	143	189	182	144	170
g_Zunongwangia	53	29	126	133	133	149	76	67	100	101	65	93	39	33	57.5	49	28.5	38	39	28	32	48	50	61.5	48.5	25	97	45	38.5	337	237	469	323	313	344
g_Pedobacter	217	107	547	501	117	310	231	162	173	313	167	174	184	85	139.5	80	100	80	148	130	153	99.5	61.5	253	184.5	1324.5	3289	534	575	442	342	560	403	447	446
g_Pseudopedobacter	217	128	287	324	103	339	233	140	272	247	253	128	390	235.5	204.5	247	106	183.5	64	64	91	487.5	312.5	186	171.5	80.5	224	84	71	1524	1415	1520	1797	1633	1468
g_Solitalea	199	112	136	318	74	268	184	148	202	355	185	201	165	210.5	258.5	199	280.5	147.5	314	378	385	202.5	95.5	509.5	320	115	177	121	151.5	293	235	267	266	336	246
g_Sphingobacterium	210	117	453	439	106	1147	523	175	466	537	370	238	302	395	306.5	361	293	283	219	185	254	379.5	296.5	480	355.5	145	542	165	160	2295	1943	3616	1744	1958	2083
g_Rhodothermus	246	214	174	201	213	158	143	229	262	197	61	294	116	97.5	90.5	57	64	77.5	62	62	99	90.5	53.5	162	80.5	743	642	625.5	664	81	62	72	104	94	118
g_Salinibacter	61	51	64	67	55	98	73	70	109	85	25	73	25	19.5	32	34	25.5	24	10	6	15	32	17.5	26.5	21	325.5	318.5	292.5	287.5	37	11	44	37	34	42
g_Chlorobium	2636	1417	1088	1219	964	967	2598	2435	3230	1725	822	2443	1196	179	173.5	194	123	128.5	98	108	141	158	128.5	204	174	111.5	105.5	107.5	121	3786	274	346	405	842	10007
g_Pelodictyon	287	178	321	250	446	167	236	246	193	340	71	327	110	109.5	176.5	101	147.5	110.5	182	186	200	153	75.5	243.5	230	92	86.5	96	94.5	88	45	51	65	49	305
g_Chlorobaculum	518	405	401	308	336	338	425	505	651	591	363	588	481	175	170	159	128	139	110	132	148	215.5	157.5	267.5	194.5	286.5	228.5	230	264	293	206	280	304	251	571
g_Chloroherpeton	56	30	105	190	61	104	154	75	120	180	63	115	68	27	35	26	25	39	28	22	22	49.5	42.5	44	41	44.5	39	43.5	43	18	17	17	15	16	12
g_Prosthecochloris	51	70	39	62	11	23	138	25	29	43	48	47	45	63.5	116	64	90	52	135	177	135	96.5	48	140	148	28.5	25	24	31.5	28	24	39	24	20	75
g_Ignavibacterium	100	59	256	609	128	199	50	170	150	136	53	199	104	73	87	69	72.5	54.5	80	74	93	69	33	140	130.5	49	38.5	72	68	38	30	46	39	54	37
g_Melioribacter	58	62	33	45	32	41	41	34	26	34	47	44	54	13.5	21.5	15	16.5	19.5	18	27	22	9	4	37	23.5	18.5	22	24.5	33.5	26	22	29	28	27	39
g_Candidatus Cloacimonas	2398	5360	1762	109	42	70	123	112	98	444	215	291	493	40	48	55	76	50.5	61	66	71	50.5	22	89.5	67.5	41	36	29.5	32.5	153361	290	219265	132	215	130
g_Fibrobacter	118	52	44	76	52	252	81	224	236	105	82	141	69	323.5	1463	441	662.5	303	310	481	599	394.5	407.5	5610	1018	23.5	22	30.5	40.5	112	73	68	99	101	136
g_Gemmatimonas	223	369	196	186	222	115	146	158	181	126	32	335	35	41	45.5	23	28	30	32	31	25	34	24.5	49.5	36	5408	3819	3984	3631	187	128	2116	472	206	806
g_Chlamydia	951	784	73	250	62	164	302	113	364	163	118	175	197	73	106	98	154.5	61	97	127	80	138	324.5	645.5	163	29.5	24.5	26	26.5	2967	2931	3156	4300	3632	3825
g_Candidatus Protochlamydia	47	33	19	87	5	55	22	14	18	37	10	36	16	6	23.5	17	14.5	20.5	38	14	22	8	9	32	37.5	21	24	28.5	38	133	95	115	160	119	174
g_Parachlamydia	35	61	30	61	28	60	39	33	72	47	13	54	18	12.5	22.5	40	27.5	20.5	20	18	25	36.5	16	33	33	8.5	8	28.5	28	63	36	61	133	35	73
g_Simkania	25	204	24	41	6	26	31	11	11	28	6	22	21	35	67	41	51	72.5	25	23	15	67	44.5	75	45.5	40	36.5	32	29	6	6	7	17	8	7
g_Waddlia	41	19	21	49	16	63	33	64	163	43	96	84	151	13	30.5	8	15.5	19.5	29	17	34	15	7	31.5	25	7	25.5	12.5	14	34	20	29	37	29	48
g_Phycisphaera	414	249	352	371	405	315	339	401	493	503	57	537	134	35	34	28	31	32	25	27	34	44	29	66.5	50	1072	832	937	1054.5	97	75	129	139	111	187
g_Isosphaera	369	280	232	365	349	161	383	375	328	265	150	413	176	25.5	45	41	33	27.5	26	22	66	45	20	71.5	48.5	339	313	240.5	249.5	30	15	31	59	34	46
g_Singulisphaera	275	262	254	594	211	264	229	270	355	339	207	484	177	68.5	83.5	69	50.5	63	49	49	63	82.5	67	105.5	88.5	2614	2381	1251	1068	69	31	96	131	85	150
g_Blastopirellula	0	0	0	0	1	0	1	0	0	0	0	0	0	0	0	0	0	0	0	0	0	0	0	0	0	0	0	0	0	0	0	0	0	0	0
g_Gemmata	0	0	0	0	1	0	0	0	0	0	0	0	0	0	0	0	0	0	0	0	0	0	0	0	0	0	0	0	0	0	0	0	0	0	0
g_Pirellula	505	987	466	344	629	231	137	279	311	351	82	787	199	11.5	19.5	15	23.5	18.5	17	22	79	9.5	8.5	73.5	30	565.5	418.5	743.5	884	44	20	70	147	71	108
g_Planctopirus	143	171	142	199	162	145	90	145	237	170	74	251	91	19.5	24	25	22.5	16.5	36	22	21	21.5	17	53	37	228	160.5	203	231	41	26	47	159	62	80
g_Rubinisphaera	120	238	146	227	185	195	87	120	187	172	76	288	111	22	20	20	32.5	21	29	34	54	11.5	9	55	35.5	235.5	181	231.5	278	24	18	36	54	31	41
g_Methylacidiphilum	154	126	62	71	107	189	149	210	223	137	33	197	67	24.5	27.5	18	17.5	15.5	20	13	18	11	15.5	34	33	240	210	101	88	19	9	33	20	16	18
g_Opitutus	515	331	316	356	374	373	338	663	670	404	67	693	181	37.5	67	85	23.5	49.5	20	25	56	29.5	21.5	79.5	47	1366	1248.5	2336.5	3199	267	162	223	363	403	489
g_Coraliomargarita	144	80	90	189	71	228	62	138	302	225	67	189	81	86.5	60.5	48	58	70.5	56	58	81	69	53	112.5	67	57.5	50.5	67.5	72	30	24	33	29	32	40
g_Candidatus Xiphinematobacter	74	41	32	25	44	38	27	98	163	74	16	115	46	12	14.5	16	15.5	19.5	7	10	7	17.5	7	23	27	536	640	151	91.5	7	4	19	19	5	11
g_Akkermansia	242	162	126	171	144	257	174	303	330	183	470	267	637	808	1395	684	1035.5	881.5	527	862	1525	580	479.5	3080.5	1622	126.5	108.5	102	97	29799	37906	36369	36554	24823	46918
g_Verrucomicrobium	689	426	344	249	254	543	212	676	534	344	524	541	712	94.5	202	153	108	136	94	89	206	88.5	60.5	254	193.5	676	493	539.5	579	131	248	276	246	125	253
g_Halothece	28	97	57	14	27	6	18	5	13	12	4	53	2	5.5	11.5	16	11	5	12	13	10	20	12	15.5	18	7.5	5	6.5	12	23	14	15	9	11	27
g_Acaryochloris	48	22	18	18	24	44	65	82	111	65	12	73	7	82	73	127	88	80.5	88	81	100	154	117	113	113	29	27	24.5	22.5	15	14	20	14	25	17
g_Candidatus Atelocyanobacterium	5	1	12	16	2	11	6	2	3	4	10	6	9	7	18.5	11	6.5	6	14	14	8	8	5.5	17	16.5	1.5	2.5	11.5	14	60	37	49	28	31	42
g_Cyanobacterium	37	55	14	17	14	22	39	26	37	24	12	22	10	59	98.5	108	59	66.5	53	44	50	81.5	50.5	162	93	13	9	12.5	7.5	28	20	26	24	31	21
g_Cyanobium	87	97	124	87	81	106	110	111	114	127	19	219	51	97.5	103	103	90.5	85	98	98	106	151	75	141	137	293.5	273	227.5	229	61	46	74	108	66	104
g_Cyanothece	79	28	110	73	43	70	61	49	45	117	71	94	58	82	104.5	94	67.5	90	108	84	91	94	76	171	163.5	77	69	52	65	60	36	62	46	41	42
g_Dactylococcopsis	24	4	6	12	2	6	9	7	6	4	6	10	10	68	30.5	16	14	21.5	5	5	2	30.5	14.5	21.5	15.5	14	7.5	10	14	10	2	10	8	5	9
g_Gloeocapsa	0	4	40	42	0	0	3	0	2	4	2	2	3	15.5	34.5	39	21.5	13	34	15	12	33.5	26	40	23.5	31.5	42	20	9.5	10	6	19	14	13	21
g_Microcystis	127	190	246	202	357	116	220	131	140	178	74	141	137	42.5	66	41	54	35.5	68	63	97	37	27	108.5	100	40	36	36	53	88	83	130	106	96	123
g_Synechococcus	642	634	726	558	1112	395	483	500	525	659	1990	659	2527	489	656	442	508	470	613	663	710	545.5	325	949	790	564	567	500	511.5	259	250	319	337	272	370
g_Synechocystis	15	13	17	7	13	14	21	22	14	24	25	26	15	9.5	21	7	17.5	12	7	15	20	17.5	7.5	24	18.5	8	10.5	9	6.5	9	12	17	21	20	14
g_Thermosynechococcus	30	22	15	39	12	29	20	16	14	33	4	23	10	5.5	17	4	7.5	8.5	14	10	13	14.5	3.5	24.5	17.5	3.5	8	10.5	9.5	10	6	4	10	4	16
g_Crinalium	26	11	92	29	5	10	34	9	14	19	16	20	35	11.5	19.5	8	13	15	12	18	27	16	10.5	32.5	23.5	89.5	19	20.5	9	32	26	21	26	30	24
g_Geitlerinema	127	69	123	49	386	47	78	81	31	52	33	65	52	36.5	37.5	40	26.5	28.5	45	38	40	48	45	41	53	73	68.5	57.5	57	51	51	47	66	65	72
g_Leptolyngbya	26	7	8	5	5	3	3	8	7	8	8	5	22	9	7.5	12	8	4	8	19	4	5.5	4	21.5	11.5	7	3.5	7	6	6	8	9	5	2	2
g_Microcoleus	2	5	9	6	5	4	15	8	4	9	4	2	10	39.5	70.5	21	27.5	22.5	88	31	25	32.5	20	72.5	83	74.5	25	22.5	20.5	16	8	13	19	26	20
g_Oscillatoria	86	29	40	47	36	80	53	41	75	99	20	111	40	20.5	40.5	41	44	35.5	83	64	46	35	27	80	36	26223.5	485	6677	2572.5	27	21	24	50	24	46
g_Pseudanabaena	22	32	17	11	7	13	15	12	32	24	22	19	39	66.5	70	50	30.5	41	58	48	56	36.5	24.5	90	93	9	11	18	18.5	15	11	15	13	10	25
g_Trichodesmium	6	16	48	19	142	10	57	39	32	12	7	24	10	30	28	46	20	28	30	31	24	12.5	14	58.5	35	30.5	22.5	34.5	32.5	9	6	8	20	3	8
g_Gloeobacter	173	109	241	197	374	138	193	154	125	154	63	184	120	113	167.5	151	128	104.5	109	110	133	152.5	122.5	243	202.5	592	501	381	396.5	67	45	76	123	81	123
g_Anabaena	257	175	164	160	204	336	197	205	357	408	127	316	154	65.5	126	139	176	91.5	108	86	99	111.5	119.5	257	185.5	92	58.5	62	78.5	21	18	37	26	16	22
g_Nostoc	117	45	85	79	66	33	75	56	57	144	57	153	49	77.5	102	66	88.5	56.5	52	66	70	69	47	122.5	90.5	151	77.5	53	39.5	24	20	30	26	29	48
g_Trichormus	61	29	12	9	10	34	81	16	30	21	17	21	17	5	14.5	14	7	6	7	7	10	5.5	6	11.5	8.5	17.5	14	17	20	8	6	2	8	9	3
g_Calothrix	130	237	86	56	100	58	121	114	83	67	30	154	69	110	123.5	110	84	90.5	51	89	60	60.5	42	160	144	57	37	38	30	40	29	43	37	37	47
g_Rivularia	46	37	26	23	61	37	49	43	40	40	14	26	19	85.5	102	50	58.5	55	135	176	120	56.5	35	143	127	21	20.5	22.5	34.5	22	32	22	30	25	31
g_Chroococcidiopsis	30	131	24	30	853	39	30	21	52	62	492	42	627	106.5	141	95	70.5	78	260	141	226	60	33.5	433.5	290	52.5	45	30	33	15	15	16	31	18	25
g_Pleurocapsa	14	5	11	4	4	8	6	9	26	3	2	8	3	7	12.5	11	16	14.5	7	7	17	8	2	15	21	16	11	6	6	14	15	11	35	28	28
g_Stanieria	58	88	69	115	73	100	104	58	138	53	22	51	52	6.5	15.5	13	9	7	16	9	16	18	8.5	19.5	25	7.5	4.5	9	6.5	19	7	11	16	18	19
g_Prochlorococcus	45	54	54	53	41	59	56	57	54	67	57	60	83	92.5	119	86	68.5	69	90	86	58	109.5	41	139	148.5	12	17	22	23.5	216	218	188	150	150	121
g_Fischerella	30	7	22	6	4	90	7	21	8	23	5	25	9	12.5	8.5	10	14	6	15	12	16	10.5	18.5	16	13	13.5	7.5	13.5	11.5	18	12	10	21	16	17
g_Acidimicrobium	110	154	121	140	155	90	106	65	42	86	64	93	104	15.5	27.5	25	20.5	26	23	16	21	24.5	15	32	34	701.5	704.5	457.5	454	15	11	16	14	16	18
g_Ilumatobacter	135	89	317	640	168	529	149	153	199	456	142	240	224	69	104.5	66	51.5	76	105	92	117	62.5	56	147	114	2677.5	2660	3029	3258.5	81	60	109	134	106	178
g_Thermobispora	309	222	457	838	178	661	201	169	249	339	328	337	601	417	873.5	283	357.5	350	625	586	760	261.5	119	849.5	863.5	2782	3205.5	1524	1502	25	20	36	47	17	56
g_Acidothermus	50	50	65	65	41	88	34	49	84	68	122	76	134	13.5	27.5	22	8	9	20	13	37	10.5	6.5	36	25.5	614	640.5	293.5	255.5	12	8	28	31	19	25
g_Actinomyces	257	192	339	736	415	1183	295	403	567	555	175	442	292	268	472	221	216	182	226	231	209	256.5	162	355.5	336.5	1135	1460.5	824.5	884.5	218	181	293	401	276	507
g_Actinotignum	68	52	76	69	60	92	34	32	51	85	35	71	60	60	84.5	84	57	57.5	67	65	64	91	53	141	114.5	48.5	58.5	42.5	38	30	29	46	65	44	83
g_Arcanobacterium	7	9	15	21	18	406	2	292	95	24	8	117	20	36	65.5	24	24.5	29.5	36	19	73	34	14	59	49	14	18	9.5	11	11	9	16	19	20	9
g_Mobiluncus	7	6	15	36	4	59	21	16	25	14	13	10	4	55.5	111	57	64	50.5	94	77	74	43	13.5	154.5	155.5	35.5	34.5	40	26	171	178	176	144	131	242
g_Trueperella	140	75	82	171	87	730	156	914	565	112	134	103	215	1494	1865.5	1410	1565	1620	1250	844	612	2027	1149.5	2908	2461	117	126	69	82.5	57	64	60	65	30	118
g_Bifidobacterium	1016	917	2694	3752	1592	6006	907	1627	2827	2075	3474	1638	3375	117348	38208	9591	49704	87126.5	9229	24329	62627	34717	9900.5	15686	11141.5	1640	1817	1271.5	1310	42139	41652	43311	40259	27248	44656
g_Gardnerella	23	11	8	20	15	27	23	60	65	28	23	66	45	38	64.5	34	50	32	47	62	50	52.5	29	92.5	64.5	10	11.5	6	4.5	367	348	516	497	482	666
g_Parascardovia	11	25	20	34	15	39	45	21	68	30	14	26	21	104.5	158	127	129	85.5	102	130	126	148.5	101.5	147.5	179.5	26	33.5	19.5	25.5	37	26	48	29	19	39
g_Scardovia	9	12	6	5	3	17	7	13	10	8	6	14	10	20.5	33.5	18	21.5	18.5	54	31	43	29.5	12	59.5	52.5	3	3.5	1.5	2.5	11	17	9	11	9	10
g_Catenulispora	124	76	246	445	200	518	147	158	291	206	66	182	118	50	110.5	24	24	20.5	20	27	22	30	30.5	46	43	11187	11631.5	1779	1745.5	51	28	61	78	56	106
g_Lawsonella	1	0	48	0	1	5	2	1	1	0	0	0	1	1	1.5	0	0.5	1	0	0	2	1	1	0.5	1	0	2	2	0.5	0	2	0	0	1	1
g_Corynebacterium	13095	8848	29750	60547	81287	405026	20239	22074	62633	61335	35017	30082	45333	33894.5	41158	4525	2633.5	3881	4577	4954	5483	13494.5	10790.5	14600.5	12252.5	6148.5	70359.5	5029.5	6993	1371	981	1456	1712	1082	1946
g_Gordonia	337	288	800	1474	1035	3417	375	716	1458	970	248	598	333	301.5	434	109	110	94.5	168	185	201	150.5	120	218	201.5	3608	3987.5	2108	2073.5	375	208	462	1302	1193	4345
g_Amycolicicoccus	23	40	44	98	38	269	57	59	90	90	17	83	26	21	35.5	14	11	12	5	12	28	35.5	22.5	21.5	18	265.5	316	152	144.5	12	16	22	32	16	43
g_Mycobacterium	1685	1597	4512	8651	3590	12200	2215	2808	5527	4234	1454	2701	1991	1108.5	1487	443	520	426	390	460	464	627	468	923	735	60984	65216.5	26068.5	22393	2107	1222	2997	4281	2466	5284
g_Nocardia	403	364	897	1753	746	3017	674	677	1349	879	229	524	274	226.5	357.5	121	91.5	69	113	142	122	145.5	89.5	156	166.5	5742.5	6092	2960.5	2993.5	196	105	366	437	282	551
g_Rhodococcus	873	725	5764	6535	2184	8688	1685	1927	3688	2690	696	1514	903	620	835	188	183	163.5	179	233	267	322.5	198.5	512	477.5	13503.5	17126	8554	7499	633	600	6712	5203	1631	4588
g_Segniliparus	39	28	45	107	34	193	27	48	91	73	26	67	42	15.5	22.5	2	7.5	6	13	15	13	10	6	22	17	421	450	237	251	15	9	38	26	10	37
g_Tsukamurella	60	49	169	370	140	824	140	180	435	253	42	135	63	48	62.5	8	7.5	8.5	9	4	8	15.5	14.5	29	20	770	863.5	421.5	444.5	59	26	88	122	28	87
g_Frankia	389	392	973	1625	614	1562	484	468	838	915	262	666	378	198	339.5	187	125.5	141.5	154	136	188	213.5	123	243.5	255.5	15208	16222	7711.5	6815.5	158	128	215	311	168	335
g_Blastococcus	74	52	277	487	160	572	133	99	186	196	59	146	96	60	89	20	8.5	11.5	8	13	12	23.5	17	31	35.5	10809	11380	5671	4849	37	22	50	97	53	88
g_Geodermatophilus	79	53	314	531	145	500	141	111	207	233	66	125	101	47.5	109.5	14	9	14	20	24	31	22	19.5	32.5	40.5	12996.5	13363.5	7504.5	6313.5	49	30	60	118	49	111
g_Modestobacter	102	79	419	622	170	781	202	203	260	263	92	209	105	78	145	35	7.5	19	10	11	6	17	14.5	40.5	33.5	19998.5	19603.5	7517	6407	42	36	56	104	49	100
g_Stackebrandtia	92	96	184	345	137	314	153	98	217	230	118	164	156	54	56	24	43	27	53	66	69	34	16	124	55.5	2170	2265	1118.5	1153.5	42	28	53	78	58	91
g_Kineococcus	193	89	313	602	218	756	212	211	364	329	108	219	189	118	233	82	95	51.5	116	117	97	71.5	50	124	151.5	2634.5	2973	1408.5	1510	54	45	82	107	62	104
g_Tropheryma	25	16	16	11	8	36	4	8	10	21	11	15	15	13	15	2	8	5	0	9	7	6	2	13.5	20.5	37.5	49	25.5	36.5	2	1	4	6	1	3
g_Beutenbergia	144	117	358	750	323	1040	252	281	229	451	152	245	230	66.5	116.5	20	11	22.5	12	11	16	26.5	14.5	44.5	33.5	2132	2785	1592.5	1731.5	70	54	83	112	66	136
g_Brevibacterium	65	43	292	638	162	1212	259	212	629	521	112	84	123	131	235	108	118	99.5	178	176	144	160	90.5	157	189.5	439.5	597	315.5	335.5	45	42	50	58	25	68
g_Cellulomonas	708	373	1628	3128	1856	6781	1007	1393	1253	2541	924	1303	1399	273.5	495	67	30.5	44	53	67	89	62	66	222	165	6880	9575	8083	8915.5	294	213	425	462	270	643
g_Brachybacterium	224	117	1380	991	584	1821	389	333	1155	832	325	281	400	177	377.5	34	15	19	11	21	34	56	76	77.5	58.5	966	1354.5	693	795.5	66	33	87	88	59	113
g_Dermacoccus	115	85	260	514	249	883	218	91	236	241	98	105	125	81.5	166	30	10.5	24.5	6	12	17	40	39.5	40.5	33.5	1433	1766.5	1006	1064	118	70	182	170	104	174
g_Kytococcus	84	52	211	691	254	1260	243	106	405	327	145	162	193	134.5	310.5	30	10	15.5	23	25	26	29.5	32	59.5	51.5	1046.5	1680.5	779.5	928.5	105	53	117	125	74	173
g_Luteipulveratus	98	88	279	771	248	1011	289	130	348	366	125	220	157	111.5	221	23	13	15	23	23	25	19	14.5	58	42	2821.5	3603.5	1818	1888.5	52	40	82	107	72	112
g_Arsenicicoccus	249	131	464	1301	394	1832	387	269	505	557	1133	350	1449	198	399.5	38	30	20	37	38	49	48.5	34.5	87.5	92.5	2934	3847.5	2030.5	2140	97	76	146	210	118	218
g_Intrasporangium	158	101	479	1664	354	1466	522	134	432	436	196	199	237	124	304.5	34	10	30	22	26	29	22	28	69	83.5	3294	4327	3417.5	3432	72	55	127	136	80	159
g_Jonesia	20	31	269	347	267	1130	65	124	227	913	106	111	116	52	87	19	11	17	25	41	26	28	21.5	38.5	33.5	43	134.5	29.5	49.5	17	11	10	33	19	27
g_Rhodoluna	30	23	24	45	15	154	29	45	21	39	34	30	48	31.5	28	17	23.5	15	15	26	39	28	12.5	32.5	31.5	53	83	50.5	52.5	11	4	5	44	12	34
g_Clavibacter	550	433	2672	3652	635	2159	691	460	604	823	593	511	1003	153	328.5	97	44	57	85	79	174	85	54.5	240	306	6941.5	8578	6456	7275	231	147	358	416	202	517
g_Leifsonia	154	171	416	945	262	785	219	134	173	213	208	167	369	55	93.5	43	25	26.5	16	24	23	48.5	21	53	57.5	1927	2302	1676	1996.5	74	69	128	171	93	194
g_Microbacterium	913	767	2431	6276	1643	6270	1335	1000	978	1342	1251	1050	2258	237	453.5	98	66.5	55	101	76	114	89.5	74.5	195.5	161.5	7333.5	11222	11503.5	12919.5	1022	750	1828	1920	1180	2483
g_Rathayibacter	28	35	45	139	39	157	28	23	25	44	27	32	50	17	29	14	13	18.5	16	7	13	44	43	16.5	20	213.5	275	210.5	250.5	24	28	42	55	18	59
g_Arthrobacter	578	405	1808	2996	621	2515	975	474	842	871	440	570	589	499	813	377	424.5	349.5	443	556	537	481	294.5	688	612.5	4072	6422	3384.5	3160	318	246	395	587	365	617
g_Glutamicibacter	166	101	935	1478	1551	5335	247	184	407	1399	1056	215	610	404	3155	114	119.5	92	198	683	216	166.5	149.5	362.5	317.5	298	512	309	334	124	92	240	139	87	143
g_Kocuria	269	216	712	1557	508	2190	717	356	923	818	236	413	402	234	422	71	54.5	57.5	86	62	93	83	76.5	161.5	160.5	2868	3583.5	2290	2514	218	169	279	370	261	423
g_Micrococcus	59	84	168	404	176	937	123	112	340	296	111	184	139	149.5	213	93	48	59	66	43	42	114.5	84.5	101	100	729	1008.5	566	654	129	116	172	265	176	302
g_Paenarthrobacter	12	4	16	26	9	30	5	2	13	13	4	2	7	1.5	9	1	0	2	1	2	1	1.5	0.5	4	6	104.5	123	70.5	100	62	72	112	122	96	154
g_Pseudarthrobacter	139	100	455	767	220	857	243	183	387	319	131	222	148	188	279	155	153	133	181	152	169	169.5	134	235	244.5	3914	4126.5	3153	2912	175	130	208	264	197	308
g_Renibacterium	4	13	36	41	14	77	14	15	34	26	10	26	12	43	54	50	25	33	24	20	13	46.5	44	55	52	53	62	29	28.5	3	2	12	7	4	5
g_Rothia	65	93	104	112	68	165	70	35	77	84	28	74	31	113	191.5	132	164	113.5	210	209	185	148.5	87	245	228	150.5	170	99	94.5	326	305	444	450	395	467
g_Isoptericola	285	122	598	1677	623	2280	736	1151	744	1451	319	718	377	102	174	20	11	15	20	28	22	24	29	103	66.5	1999	2764.5	1833.5	2050	77	60	122	147	77	163
g_Xylanimonas	166	95	438	948	412	1430	363	482	409	727	196	348	231	126.5	204	53	55.5	53.5	48	66	86	77.5	60	105	93.5	1438.5	2054.5	1311.5	1405.5	85	55	104	136	79	169
g_Sanguibacter	383	101	5683	3391	626	2086	719	436	437	916	376	399	448	83	155.5	17	21	15	21	32	34	26.5	33.5	62.5	47	1595	3239.5	1903	1992	114	86	146	180	73	155
g_Actinoplanes	563	363	5214	5569	1073	1631	638	497	671	831	1891	645	2291	188.5	328.5	93	90.5	64	98	109	89	110	73	178.5	172.5	77123.5	66442	45031	59266	172	136	231	352	201	374
g_Micromonospora	206	130	1680	3888	250	484	576	172	242	368	99	209	145	37	76	30	7.5	18.5	6	11	15	14	16	34	33	8901	8504.5	6475.5	7247	48	36	50	91	48	105
g_Salinispora	104	127	667	1563	139	411	207	89	102	201	228	127	268	56	105.5	74	36.5	57	73	69	74	34	37.5	96	83	4156	4112	2567.5	2887.5	32	34	52	60	47	84
g_Verrucosispora	139	97	924	2550	205	435	362	138	221	277	128	181	187	52	90	30	35	30.5	26	16	25	31	27	36	55.5	5110	4915.5	3585.5	4285.5	34	19	36	60	32	64
g_Nakamurella	149	107	428	557	198	760	181	200	318	332	72	237	107	79.5	149.5	45	47.5	42.5	44	77	63	79.5	69	81.5	100.5	4110.5	4381.5	1876.5	1718	735	503	1348	2016	1331	2169
g_Kribbella	96	88	582	918	205	800	204	139	285	373	125	197	163	77	145.5	12	13.5	15	31	27	32	26	23	44.5	38	14405.5	15320.5	5037	4281.5	86	53	88	139	85	174
g_Nocardioides	403	162	2182	3320	696	1698	721	315	464	1032	311	661	462	130.5	265.5	69	45.5	44.5	35	90	62	93.5	50	101.5	113	14131	16873	10483	10563	155	75	166	278	204	311
g_Pimelobacter	350	214	1687	2537	569	1659	654	299	506	826	263	537	384	119.5	233.5	21	14.5	19.5	17	28	43	29.5	27.5	71	69	9622	11808	7634	7710	366	136	385	382	448	582
g_Microlunatus	117	109	400	626	200	715	155	113	219	233	105	146	144	96.5	174.5	30	22	20.5	26	43	13	33.5	29	39	38.5	4638	4652	2225	1902	563	303	748	701	781	908
g_Propionibacterium	1083	559	1080	2601	1638	5538	1008	1199	2098	1788	900	1442	1235	977	1800	417	361	337.5	414	433	444	458.5	343	634.5	588.5	2997	3640.5	1860.5	1799.5	824	590	1166	1259	840	1658
g_Actinosynnema	40	53	356	547	156	615	147	106	273	200	62	123	89	61	83	5	5	5	7	7	4	19.5	13.5	24.5	24.5	3483.5	3454.5	1518.5	1719.5	35	20	56	90	43	97
g_Amycolatopsis	362	275	1096	1640	934	1882	471	592	863	805	230	546	365	165	226.5	59	37	41	27	37	51	93.5	55.5	74.5	79	30627	35510	7138	6696	108	74	157	242	146	278
g_Kibdelosporangium	84	68	248	424	170	419	151	144	230	203	77	124	86	34.5	65	11	16	10.5	25	42	25	19.5	9.5	45.5	33.5	3871	3962.5	1537	1626.5	54	45	70	88	60	105
g_Kutzneria	144	94	330	452	498	511	160	181	310	210	424	189	563	63.5	83.5	24	18	17	22	21	13	22.5	26.5	36.5	45	4726	4785	1960	1776.5	41	30	42	84	56	114
g_Pseudonocardia	294	295	1087	1984	666	2485	513	585	1112	929	299	578	421	200	341.5	39	36	44	51	35	37	68	39.5	95.5	94	26400	26171	12315.5	11122	174	105	228	280	164	339
g_Saccharomonospora	88	138	918	2292	353	1473	460	127	348	436	1255	208	1753	137	187.5	25	185.5	36.5	16	17	22	104	88.5	41	57.5	910.5	1548.5	3686	1154	14	15	16	34	28	46
g_Saccharopolyspora	108	58	258	532	141	629	164	158	264	272	124	158	176	82.5	140	34	21	23	28	10	29	50	33.5	47	37.5	3784.5	3991.5	1838.5	1692	46	34	64	83	76	94
g_Saccharothrix	97	93	394	554	175	476	143	114	198	185	51	105	83	39	68.5	16	6.5	6.5	6	8	8	13.5	18	19	18.5	4384.5	4423	1844.5	1999.5	48	25	53	76	43	76
g_Kitasatospora	133	55	229	454	151	408	96	193	158	189	54	186	111	59	106.5	21	43	33.5	14	25	19	169	346	40.5	87	2764.5	2998	1440	1373.5	57	47	67	88	67	97
g_Streptomyces	4655	3243	11901	40700	7526	16209	7716	5285	7911	8222	2509	6108	3645	1758	3240	1073	991.5	861	1127	1317	1110	1407.5	1451.5	1669	1989	91093.5	96725	54560	53926	1232	975	1722	2422	1445	2762
g_Nocardiopsis	334	211	768	1430	734	1146	643	301	562	835	377	444	457	130.5	239	49	54	38.5	57	55	75	69.5	43.5	93.5	102.5	3189.5	3602	1737.5	1651.5	69	42	80	164	70	149
g_Thermobifida	114	200	515	1369	341	1508	422	115	235	438	2764	160	3876	307.5	584	45	225.5	51	76	82	95	66.5	69.5	166.5	112	785	1280.5	1537.5	1128	31	25	42	51	25	45
g_Streptosporangium	176	83	911	3808	171	484	321	115	220	269	125	154	171	71	110	39	29.5	41	50	45	27	46.5	38	68.5	59	6455	6186	3663	3893	57	32	72	101	60	101
g_Thermomonospora	128	120	476	652	247	714	247	211	368	376	106	238	149	77	124.5	44	47	40.5	67	54	47	63	46	84.5	84	3440	3829	1692	1488.5	61	36	100	115	65	104
g_Atopobium	46	34	33	34	47	60	22	33	26	141	50	73	38	160.5	318.5	137	198.5	178	226	270	297	236	137	474.5	406	8.5	9	12	15.5	73	61	63	65	50	79
g_Olsenella	694	893	518	358	593	939	281	570	439	894	227	844	332	1274.5	2899	1440	1298.5	1566.5	1219	1290	1023	2483.5	1424.5	3301.5	3638	297.5	260	179.5	157.5	411	346	423	320	197	388
g_Coriobacterium	58	50	59	57	60	86	27	33	53	88	19	88	29	138.5	229.5	153	139.5	157.5	133	150	175	230.5	145.5	305	279	149.5	151.5	81.5	65	155	161	180	185	110	214
g_Adlercreutzia	327	253	167	221	297	236	188	251	341	422	83	357	138	507	767	482	533.5	478	720	862	819	642.5	425	978	951	172	133.5	110.5	116	2308	2669	2760	2987	1903	3600
g_Cryptobacterium	8	27	7	14	7	8	6	5	5	33	6	40	26	48.5	71	41	45	55	68	67	90	54	33.5	85.5	66.5	20	19.5	10.5	7.5	17	10	11	15	11	20
g_Eggerthella	473	414	323	305	511	429	137	447	485	927	297	793	422	803	1202.5	847	922	849	881	1044	1023	1299	1646.5	1566	1492	391.5	382	306.5	279.5	1924	2010	2147	2707	1579	3105
g_Slackia	201	183	200	188	198	247	129	167	183	321	76	348	97	1188.5	1818	1253	1578	1135.5	1608	2095	1925	1684.5	889.5	2195	2163.5	63.5	73.5	61.5	66.5	218	200	235	165	113	243
g_Rubrobacter	240	174	274	177	510	163	201	199	240	248	101	205	152	53	104	100	39	61.5	93	54	95	56.5	49.5	152	106.5	3149	2976	2309.5	1498.5	42	40	65	55	42	64
g_Conexibacter	444	232	763	1796	401	483	331	452	449	485	352	623	484	61.5	61.5	41	34.5	42.5	32	33	59	34	34.5	101.5	67	33877	37684	15807	12987	66	48	80	121	62	113
g_Fimbriimonas	192	121	143	89	175	169	172	205	292	206	49	295	94	46	88	96	71.5	56.5	88	106	68	68	51.5	124.5	101	510	426	453.5	426	26	26	32	44	35	48
g_Anaerolinea	712	1426	1609	346	1237	154	428	340	167	1475	274	2155	512	80	77.5	54	65	58.5	80	78	140	52	29	133	101	136.5	172.5	287.5	365	190	37	254	38	56	91
g_Caldilinea	250	262	312	126	342	139	189	169	196	331	124	431	244	71	70.5	54	49.5	53	72	84	78	44	35	118.5	114	243.5	266.5	329	370.5	74	45	97	56	48	79
g_Chloroflexus	66	46	109	58	33	42	40	32	72	104	25	73	36	21.5	34	22	21	20	23	24	32	29	14.5	51.5	38	189.5	163.5	151.5	147	27	21	46	50	23	66
g_Roseiflexus	551	311	306	166	271	89	343	337	246	280	239	457	280	23.5	38	28	25.5	31.5	42	42	52	23.5	20	81.5	60.5	550.5	538.5	396.5	435.5	60	48	81	62	44	109
g_Dehalogenimonas	298	485	282	258	206	162	310	310	395	429	140	452	394	62	87.5	62	57	58	73	85	93	63.5	49	101.5	109	89	113	71.5	89	411	390	510	556	540	697
g_Dehalococcoides	1258	1051	815	462	570	1700	465	1916	1787	1481	473	1885	1102	179.5	300	155	113.5	172.5	93	60	62	275	175.5	322.5	488	42.5	47.5	42	45.5	424	159	447	273	190	322
g_Sphaerobacter	205	140	192	324	238	201	145	159	146	183	634	216	1052	47.5	90	60	65.5	55	51	53	57	43.5	34	94.5	75	1145.5	1271	904	902	38	19	43	45	25	48
g_Thermomicrobium	27	36	72	54	56	31	23	24	15	28	33	29	22	8	10.5	6	10.5	5	8	13	9	9.5	8	13	14.5	228.5	229.5	165.5	157	8	6	9	6	9	9
g_Deinococcus	1591	1003	1497	1179	1857	1091	878	1070	1304	927	772	1504	1077	680.5	1131	765	790	635	1179	1312	1142	757	548	1193.5	1366.5	2676.5	2751	2214.5	2126	674	584	952	1090	721	1326
g_Truepera	65	74	62	86	98	78	83	45	80	63	85	85	155	60.5	84	47	67.5	40.5	79	85	85	27	16.5	113.5	107.5	435.5	383.5	365.5	309.5	53	42	69	76	51	76
g_Marinithermus	19	30	18	25	27	41	18	20	31	33	35	49	53	11.5	18.5	17	13.5	11.5	11	6	14	10	11.5	22	21	219.5	210	162	157.5	21	12	18	26	17	22
g_Meiothermus	192	121	224	158	484	54	138	111	79	124	69	127	91	48.5	70.5	54	37.5	28	81	99	67	39	32	126	92.5	346.5	309.5	272.5	280.5	112	121	206	184	89	178
g_Oceanithermus	136	113	101	98	113	101	97	129	98	89	410	190	561	44	68	47	47.5	35.5	70	74	73	60.5	36	78.5	92.5	502.5	445	328	307	39	36	56	64	41	96
g_Thermus	237	333	495	207	428	158	270	203	248	312	966	351	1145	240	361.5	289	258.5	278	332	342	288	358	228.5	412	441.5	514.5	543.5	374.5	413	236	223	336	185	101	382
g_Gemella	36	24	21	39	14	99	15	24	68	32	97	60	81	275	500	280	302.5	335	628	519	652	321	122.5	882.5	855	3.5	4	1.5	1.5	29	43	32	35	48	39
g_Exiguobacterium	33	86	82	57	33	65	75	38	61	52	120	119	67	177	254	173	215	153	207	238	217	232	119	360	262.5	29	44	26.5	38.5	192	214	180	218	159	287
g_Alicyclobacillus	108	64	100	99	125	111	86	149	167	145	190	192	131	83.5	170	118	120.5	76.5	125	131	143	80.5	60	177	167	389	352.5	284	274.5	48	39	42	46	42	67
g_Kyrpidia	79	92	36	37	68	52	20	55	46	81	50	88	68	19	33	26	15	19	30	18	29	20.5	20.5	41.5	26.5	40	34	43.5	43	25	27	31	23	32	28
g_Amphibacillus	75	54	70	67	40	253	88	85	154	147	796	190	487	636.5	891	531	619.5	560	514	428	158	628.5	489	1268	931.5	4	11	3.5	3.5	75	78	56	79	105	75
g_Anoxybacillus	15	14	86	34	7	34	14	12	23	29	35	23	38	92.5	145.5	67	85.5	63.5	105	100	75	97.5	50	178.5	166.5	8.5	9.5	8	12	822	47	64	50	61	49
g_Bacillus	2093	2705	7481	12896	1955	6588	6851	2071	2468	2354	7590	2762	8038	3420.5	5640	2804	3794	2834	3756	3528	3294	4618.5	2119	5936.5	5335.5	1060.5	1598.5	1506	648.5	2313	2275	2010	1788	2184	2128
g_Geobacillus	178	208	332	343	119	352	142	119	169	160	993	165	839	282.5	378	209	270	231	254	259	256	348.5	173.5	440	439.5	243.5	248.5	235.5	194	333	126	147	145	132	152
g_Halobacillus	31	36	39	43	42	64	50	25	68	38	30	33	46	42.5	54.5	36	34	29.5	26	27	35	49	28	56	69	12.5	15	5	3.5	7	7	6	6	7	4
g_Lysinibacillus	41	40	104	102	21	269	48	51	87	59	88	1692	1627	127.5	224.5	83	125	104	197	191	115	158	57.5	242.5	232	6.5	27.5	6.5	7	100	100	137	98	75	108
g_Oceanobacillus	31	29	52	41	9	50	23	28	30	18	38	31	22	49	87	66	44.5	52.5	60	67	44	62	25	114.5	101.5	3.5	4.5	1	1	16	22	21	17	16	17
g_Terribacillus	10	128	15	4	4	21	16	4	9	13	12	8	13	41	63	45	31	42.5	63	38	57	36	17	92.5	74.5	4.5	6	4	3.5	11	9	5	9	7	8
g_Virgibacillus	10	8	31	28	4	42	15	3	11	26	34	18	32	39.5	51.5	48	23.5	28.5	37	50	27	45	23.5	76.5	70	2.5	5.5	3	2.5	96	123	53	77	136	96
g_Listeria	480	303	420	531	224	1574	634	593	879	476	240	532	348	344.5	560	303	343.5	296	331	299	285	489	218	659	523	13.5	34.5	16	17.5	639	665	815	817	674	660
g_Aneurinibacillus	33	49	21	26	11	26	26	15	24	23	96	100	92	70	74.5	29	34	23	45	44	43	39.5	19	75.5	70	25.5	24	18	20	54	66	48	48	63	45
g_Brevibacillus	83	100	88	95	42	94	72	69	84	72	60	69	67	207	315.5	240	226	233	290	254	268	435	269.5	386	369	33	35.5	25	24	65	90	66	76	62	71
g_Paenibacillus	1690	1769	1715	2485	1704	2293	1987	1464	2040	1684	2452	2092	2704	2913	3888.5	3211	3000	2809.5	3059	2949	2964	3831	2389.5	5029	4533	1278	1182	1111	1011.5	1315	896	1122	1052	898	1276
g_Thermobacillus	508	635	250	451	260	499	579	391	305	397	369	453	483	206.5	367.5	70	94	80.5	75	79	80	108.5	60	152	138.5	343	307	288.5	265	46	59	65	71	75	84
g_Jeotgalibacillus	7	10	12	24	6	23	17	11	21	31	1347	30	1492	38.5	69.5	37	47.5	37.5	72	63	59	40	27	109	80	1	8.5	6.5	6	17	15	25	18	20	18
g_Planococcus	60	29	1407	188	48	592	217	22	44	111	80	66	129	135.5	171.5	158	104	112.5	142	122	106	185.5	139	206	234	7	1774.5	95	108	54	47	78	30	40	67
g_Solibacillus	55	49	85	185	59	238	51	33	64	201	153	981	1418	79.5	108.5	58	44	65	100	324	83	80.5	49.5	165.5	139	13	26.5	20.5	20.5	18	14	27	15	17	11
g_Jeotgalicoccus	268	285	3593	2663	1070	4275	1231	638	1291	2630	3100	424	798	1544	1390.5	425	35.5	97	220	316	250	252	199	1337.5	407.5	3.5	90.5	26.5	31.5	10	7	7	13	13	12
g_Macrococcus	25	36	24	35	12	59	35	18	23	23	36	23	38	78	119.5	93	77.5	78.5	90	87	79	108.5	63.5	174.5	129.5	0.5	2	1	1.5	47	51	75	51	52	79
g_Salinicoccus	21	25	106	87	21	78	51	22	48	20	21	29	15	80	108.5	79	80	53.5	37	31	33	47.5	28.5	100.5	88	6.5	5	3	6	20	30	24	16	15	16
g_Staphylococcus	464	540	650	801	226	1248	712	382	583	698	2488	657	3141	1361	2181	1254	1226.5	1149.5	1571	1455	1348	2127.5	1012	2650.5	2318.5	36	84.5	36	38	1153	1156	1248	917	1043	1108
g_Aerococcus	323	294	1021	1147	467	1692	692	477	1378	921	1603	599	938	880.5	1133.5	425	373	342	543	489	392	618	305.5	1143	695.5	24	38	18.5	21.5	1226	1023	2009	1212	1390	1674
g_Carnobacterium	356	168	21530	6960	302	1275	6496	188	202	1061	3695	256	1534	300	647	273	250.5	265.5	439	314	310	524	247.5	2272	565	15.5	174.5	36.5	17.5	1426	1268	2612	1572	1710	2355
g_Enterococcus	321	294	820	1337	449	1946	595	391	731	735	1154	567	1060	5399	8347	4947	5146.5	4552.5	3579	2929	1451	4993.5	3668	8732.5	7399.5	8	28.5	17.5	16.5	5334	5489	7737	5376	4667	6477
g_Melissococcus	26	24	61	95	8	42	18	15	31	32	42	31	27	95	123	96	96	60	60	60	41	68	26.5	99	115.5	2.5	3	6.5	3.5	39	35	48	33	27	49
g_Tetragenococcus	17	17	35	14	14	73	29	38	34	71	32	39	61	79	138.5	82	60.5	47	57	44	51	139	80	92	101.5	5	3	0.5	1	72	64	115	48	36	58
g_Lactobacillus	717	858	1048	1638	693	3472	4395	830	1114	1871	4856	1268	1813	8338	10148	4586	10272.5	7371.5	3851	4736	3706	19269	4985.5	12648.5	8352.5	135	167.5	92.5	94	4430	4079	4396	3441	2792	3958
g_Pediococcus	59	55	120	84	46	161	265	33	78	104	91	81	65	129.5	176	68	101	67.5	110	100	81	164.5	50.5	348	156.5	4	7.5	5	3.5	80	63	135	65	45	50
g_Leuconostoc	98	157	125	182	126	682	964	92	96	176	339	254	297	227.5	304	286	232.5	191	215	233	180	480	199.5	456.5	408.5	7.5	9	9	11	536	534	824	449	358	286
g_Oenococcus	26	23	10	21	10	21	22	23	19	30	16	45	27	40	59.5	46	52	31	72	55	55	51.5	29	93.5	78.5	37.5	26.5	20	22.5	26	32	32	28	32	38
g_Weissella	46	32	64	29	35	74	206	23	32	58	73	71	56	77	107.5	75	92	72	112	105	116	101.5	53	196.5	169.5	5	4.5	6	3.5	91	79	89	54	33	66
g_Lactococcus	110	326	175	532	194	797	196	128	153	133	141	148	156	228.5	1181.5	164	188.5	190	228	232	193	307	157.5	377	332	6	11.5	6.5	6	15116	18756	33176	8296	6270	10092
g_Streptococcus	1171	1259	1374	1674	872	4821	1116	1683	2536	1885	2542	1354	2510	20299	27773.5	22715	21865	17897.5	13803	17242	8279	29420.5	19850	31671	30331.5	39	97.5	42	53.5	83666	72600	42481	92665	87006	56540
g_Thermaerobacter	222	154	169	234	203	209	160	250	227	201	1508	288	1949	173	246.5	188	203	167.5	232	286	266	237	148.5	313.5	316	490	526	344	352	69	59	73	64	51	111
g_Gottschalkia	190	233	251	280	125	451	210	127	319	302	276	313	187	256	411	237	234.5	224	302	331	292	245.5	123.5	524	463.5	27	34	21	12.5	156	170	169	214	220	237
g_Intestinimonas	474	677	547	458	472	1672	313	697	1182	840	533	1213	777	15395	23096.5	16419	18671	15277	24386	23902	22417	19965	12361	29587.5	30131.5	68	81	47	64.5	10893	11518	11035	8303	6856	13884
g_Alkaliphilus	622	499	725	1125	483	1257	740	638	823	1035	625	1012	793	573	752.5	548	475	546.5	582	604	616	615.5	332.5	1008.5	832	7.5	17	13.5	12.5	396	434	471	494	559	566
g_Candidatus Arthromitus	295	442	187	237	139	624	280	324	380	304	455	310	617	361.5	491.5	274	234.5	248	339	325	341	310	136.5	649	468	1	0.5	1.5	2.5	156	128	203	282	248	231
g_Clostridium	5204	5640	8351	7452	3636	12013	9120	4547	12821	6525	9747	6938	7532	24717.5	51908.5	30374	26643	36193	30257	28799	20087	60987	24674	51985.5	43915.5	156	322	266.5	260.5	10823	9514	8956	7954	8744	11642
g_Acetobacterium	331	331	376	583	191	439	776	402	398	459	257	465	283	223.5	309.5	224	208.5	190	485	417	397	158	99	505.5	451.5	2	6.5	6	3.5	677	760	1028	1667	1016	1391
g_Eubacterium	1136	1089	1155	2457	884	2146	1234	1151	1648	1700	1043	1655	1074	10032	15291	12382	11360	10464.5	10008	9443	7057	18268.5	10826.5	17033	15889	39.5	55.5	52.5	55	25103	25560	21437	20543	19083	29509
g_Heliobacterium	224	267	213	325	241	325	234	361	443	291	1369	461	1015	770.5	1050	725	745.5	676	1054	1014	998	877.5	502.5	1551	1343.5	103	110.5	115	109.5	171	131	176	138	116	172
g_Butyrivibrio	86	99	89	62	103	220	61	112	160	241	78	209	89	2926.5	4665	3329	3437	2767.5	3411	3554	2943	4454	2354.5	5836.5	5376	0.5	1.5	1	3	550	495	464	426	364	566
g_Cellulosilyticum	164	197	304	285	75	296	220	180	294	178	146	192	134	1719	3042	2029	1830.5	1805.5	2791	2427	2086	2496	1150.5	4117	3559.5	3	5	1	4	335	325	304	289	302	312
g_Lachnoclostridium	1434	1370	999	1155	747	2246	1159	1138	1789	1147	987	1126	1198	13037	19725.5	15796	14431	11941	13819	13182	10912	20050	12733	21571.5	21091.5	7	12	5	11	7046	7800	6751	6666	5807	8081
g_Roseburia	169	190	138	312	94	524	116	225	409	289	267	256	263	14563.5	21466.5	20456	17284	16699	12091	11371	10255	29740.5	21213.5	21461	23667.5	7	10.5	8	9.5	53007	54234	54350	41764	36931	63903
g_Oscillibacter	1589	1429	879	962	734	3761	955	1880	2507	1403	754	1870	1531	14010.5	19790	14884	17634	13269.5	19444	23144	21760	17661.5	10167.5	25692.5	24616	38.5	36	31.5	29.5	2755	2361	2391	1691	1338	3046
g_Candidatus Desulforudis	169	194	105	83	113	170	97	153	162	130	152	204	159	128	160.5	138	151	105	122	170	128	130.5	64	211	173.5	96	100.5	86.5	82.5	46	28	41	42	30	48
g_Dehalobacter	699	668	788	512	587	1261	640	743	953	658	413	946	665	251.5	445.5	217	291.5	228.5	263	219	287	265	168	555	453.5	10.5	9	11.5	14	1245	1693	1081	2288	2262	1678
g_Desulfitobacterium	2032	1872	1509	1425	1177	3384	1455	2281	2675	2160	1669	3097	2999	645	994	657	674.5	625.5	757	776	715	792	470.5	1341.5	1168	18	31	11.5	18	489	560	500	575	453	516
g_Desulfosporosinus	565	432	1196	512	805	2901	759	310	647	447	1438	496	1702	270.5	353.5	165	185.5	190	263	255	221	218.5	194	418	390	98.5	118	81.5	200.5	132	128	220	132	111	296
g_Desulfotomaculum	907	1514	925	1758	801	2664	951	995	1506	1377	5311	1761	4217	735.5	1072.5	826	778	758	964	857	851	1087	857	1689.5	1376	180	144.5	121	104	391	320	515	334	296	381
g_Syntrophobotulus	2003	1876	1973	1296	1713	2301	841	1955	2859	1244	25926	1447	33206	168	317.5	169	285	213	359	401	390	211	94.5	564	489.5	5.5	5	5.5	7	281	302	270	372	305	343
g_Thermincola	56	55	37	53	44	42	44	61	73	64	497	126	351	146	220	175	181.5	158	297	341	295	181	108	341	336.5	8.5	10.5	11.5	7.5	20	24	30	35	19	27
g_Filifactor	91	83	99	168	46	172	85	72	131	138	112	124	199	405	563.5	399	348.5	358.5	658	560	566	620.5	298.5	915.5	839	3	1.5	5.5	3.5	150	164	125	167	141	182
g_Peptoclostridium	1413	1736	1915	3656	892	3831	2905	1581	6421	2371	2407	2804	2284	6512	11595.5	6683	6161.5	6509.5	6594	6259	3887	11601	5307.5	11836.5	12456.5	6	74.5	81.5	63.5	37438	62586	24757	70643	73393	55689
g_Ethanoligenens	333	439	328	221	301	811	238	604	716	510	228	772	398	2043.5	2554.5	2277	1979.5	2036.5	2358	2248	2441	3091	1928	4159	3358.5	88.5	78.5	73.5	73.5	910	878	1014	670	577	1063
g_Mageeibacillus	1346	1393	553	417	819	1499	858	1912	1785	1592	487	2517	745	1459.5	2208	1548	1432.5	1553	2292	2132	2597	1690	1014	3364	3107.5	8	34.5	13	23	407	408	416	311	286	495
g_Ruminiclostridium	1381	1434	1000	838	828	2165	981	1874	2087	1994	144220	2732	55242	3619	5501.5	3550	4195	3524.5	5234	5772	5565	4274.5	2093	8523.5	7385	33.5	75.5	48.5	39	637	428	676	464	358	497
g_Ruminococcus	392	337	262	211	295	911	144	698	828	586	389	780	504	9421.5	13449.5	8807	9837	8676.5	14673	14898	14872	10417	5939	22483	18149.5	21.5	21.5	6.5	15	14848	11638	9559	12804	10161	22607
g_Symbiobacterium	313	375	494	394	315	413	183	301	315	482	373	596	451	246	456.5	217	229.5	190	267	238	273	254	149	431.5	355.5	533.5	519.5	434	411	66	75	113	94	81	123
g_Syntrophomonas	280	214	226	183	116	174	184	201	397	381	2679	601	2508	204	278.5	128	191	148.5	251	154	168	156.5	75	399.5	337.5	9	12	15	11.5	577	56	834	40	37	63
g_Syntrophothermus	60	123	53	38	62	29	28	34	60	96	9578	93	8105	38	66	55	43	33.5	48	77	53	43.5	24	80.5	62.5	12	11.5	17.5	16	16	12	20	17	14	14
g_Halanaerobium	57	97	175	177	47	123	62	65	97	67	270	101	157	227	267	151	123	126	194	108	95	207	78	351	288.5	23.5	23.5	16	17.5	281	286	197	198	291	252
g_Halothermothrix	30	36	53	31	27	38	17	22	31	33	9019	48	6294	23.5	41.5	18	25.5	32.5	28	42	57	35	12.5	62.5	52.5	13	10.5	8	10	6	7	11	6	4	12
g_Acetohalobium	42	30	32	70	12	59	27	32	57	44	196	43	61	115.5	128	104	148	109	145	108	118	109.5	78.5	276.5	215	33	24	25	19	33	24	39	31	25	34
g_Halobacteroides	25	30	47	39	13	47	20	18	40	44	833	28	979	72	117.5	83	80.5	87	99	122	77	100.5	40	166	170.5	10	9	11.5	7	57	69	74	56	68	73
g_Natranaerobius	50	39	34	25	34	68	18	30	55	50	175	69	102	160.5	149	101	93	107.5	154	97	110	169.5	85.5	197	166	2.5	3	2.5	3	422	399	400	241	450	458
g_Ammonifex	103	95	133	30	360	15	79	47	38	42	1133	53	1198	38.5	46	40	47.5	52	28	68	72	56	41.5	74.5	44.5	79	60	31	43.5	23	14	21	15	12	25
g_Moorella	133	210	309	134	137	67	121	85	111	133	3576	136	3562	192.5	249	163	228	161	280	294	319	230.5	115	378.5	308.5	47	44.5	36	53.5	34	31	40	36	32	41
g_Caldanaerobacter	15	12	10	18	8	20	5	17	27	31	340	27	177	50.5	102.5	57	77	75	146	141	169	60	24	185	159	11.5	7.5	6.5	8	21	10	19	17	11	22
g_Carboxydothermus	67	47	12	22	14	27	46	30	34	37	902	36	838	102	139.5	121	111.5	91	57	66	74	94.5	83.5	117	137.5	31.5	31	18	20	14	16	14	13	9	21
g_Tepidanaerobacter	215	314	273	240	195	386	306	187	362	319	21821	411	2248	75	126.5	81	77	78	138	119	139	79.5	43.5	197	161	22.5	18	26.5	18.5	78	84	96	143	120	93
g_Thermacetogenium	465	354	230	161	292	1371	223	1132	1551	653	16374	1119	11327	108.5	246.5	350	88	136	110	90	85	91.5	66.5	227	193.5	58	70	34	36.5	65	24	73	28	20	39
g_Thermoanaerobacter	110	227	79	95	60	97	91	113	129	132	2993	138	1548	230	380.5	242	318	214	254	380	179	361	157	539	405.5	7	18	10	12	69	49	63	75	98	105
g_Caldicellulosiruptor	115	120	70	83	65	141	71	151	146	113	561	172	264	395	521	341	334.5	356	422	491	459	431	193.5	712.5	616	9	6.5	7	6	104	88	107	125	112	122
g_Thermoanaerobacterium	106	138	108	68	105	205	93	147	152	104	5560	165	2228	299	424	311	292.5	299.5	309	292	347	383.5	263	588	481	6	6	6.5	9	157	162	168	120	110	155
g_Thermosediminibacter	81	117	88	123	83	127	115	72	160	94	3328	116	2689	118.5	214.5	136	131	124	215	190	254	166	95	336	246.5	38.5	28	12	10.5	31	24	40	17	24	39
g_Mahella	146	177	80	74	85	128	64	108	159	171	7651	239	5473	230	426	313	328	304	424	371	360	323	150.5	736	576.5	27	32	17	22.5	67	33	50	51	39	44
g_Coprothermobacter	15	25	25	7	20	52	7	22	33	24	371	29	227	6.5	8.5	17	4	6.5	3	6	15	4	4	15.5	14.5	8.5	12.5	11	12.5	91	3	38	11	1	5
g_Thermodesulfobium	7	21	10	9	8	15	10	6	4	19	38	24	70	18.5	24.5	21	10	17	19	36	21	25	31	42	36	58.5	41.5	13	10.5	7	7	13	8	8	10
g_Erysipelothrix	427	370	241	255	340	1297	212	438	466	1591	591	360	694	471.5	858	476	490.5	532	963	792	853	736.5	515	1192	982	4	12.5	18.5	20	170	167	142	286	212	248
g_Acidaminococcus	211	312	286	265	192	1186	324	212	379	272	216	288	278	3004	4294.5	3243	2828.5	2555	2628	2437	2417	5120	3308	4264.5	4859	45.5	37.5	19.5	25.5	6448	7061	6359	6680	5271	8529
g_Selenomonas	338	409	285	247	275	716	311	546	625	381	290	596	1233	5203.5	7921	7455	7666.5	6120.5	3295	4697	5691	6057.5	3923	5803	7129	316	292.5	221	234	1057	1084	858	652	539	917
g_Pelosinus	655	479	3682	2299	284	574	3115	260	1235	385	286	245	170	758	737	735	611	627.5	494	473	406	789.5	681.5	1002	817.5	54	55	53	23	971	1598	1323	859	593	724
g_Megasphaera	143	147	108	140	98	337	163	212	389	188	176	224	140	5280.5	6431.5	4041	4712	5352	2064	2820	1590	8804.5	4027.5	6583.5	6368.5	33	38.5	27	43	12069	4252	4011	1647	1451	2460
g_Veillonella	32	59	33	44	22	107	29	44	86	39	97	44	96	279	384	319	295.5	271.5	256	235	248	262.5	222.5	432	442	3.5	6.5	3.5	5	2013	2082	1905	1677	1676	2066
g_Anaerococcus	44	52	60	41	38	122	32	49	119	77	78	83	73	223.5	301.5	298	257	229	254	205	211	445	398	345.5	384.5	9.5	11	17	14.5	163	190	160	134	122	191
g_Finegoldia	128	145	76	152	73	225	137	153	198	227	283	172	261	236.5	389.5	254	224	268	360	298	331	329.5	199	587.5	551	2	5.5	1.5	3.5	257	249	237	299	229	321
g_Parvimonas	125	143	125	176	81	313	125	96	202	266	207	261	173	465.5	725.5	511	509	433	555	592	497	629.5	278	926	816	1.5	3	2	1	137	147	139	109	145	186
g_Peptoniphilus	592	314	335	528	198	1543	482	511	846	505	3634	524	3979	105	182	91	62.5	69.5	118	101	104	132	75	213.5	135.5	1	12	2.5	3	179	192	224	310	265	307
g_Acholeplasma	11918	16516	4824	646	7240	13152	9518	6666	25301	7186	6839	6780	6698	1314	1675	1003	1467.5	936.5	1564	1315	1193	1756.5	904.5	2263.5	2142	97	70	77.5	64	587	545	510	614	539	638
g_Candidatus Phytoplasma	308	365	181	96	149	230	191	202	222	192	363	260	241	300	311	227	298	266	244	209	204	321	191.5	402.5	348.5	8	16.5	16	30	120	99	88	92	61	83
g_Mesoplasma	17	14	25	12	14	17	12	20	25	22	32	34	54	48.5	94	37	44	45	79	62	63	72.5	31.5	123.5	102.5	7	5	4	3	94	84	32	101	159	88
g_Spiroplasma	576	416	288	186	273	470	241	458	507	495	457	556	503	563	697	504	428.5	465.5	594	526	542	757	380	941.5	846.5	20.5	19.5	20	20.5	552	582	407	377	553	491
g_Mycoplasma	717	1307	371	215	249	682	340	567	768	630	814	767	763	1633	1890	1420	1415	1294	1526	1339	1245	2102	933.5	2366	2344	49.5	67	58.5	70	398	318	305	219	343	305
g_Ureaplasma	35	66	37	30	14	33	34	18	50	19	72	35	58	155.5	218	148	140	154	160	156	181	253	108	282	281	1	2	3.5	9	25	27	28	22	17	31
g_Thermobaculum	77	22	85	53	55	47	40	73	60	76	13	87	46	15	23	8	16	13	13	19	25	10.5	6	36.5	30	174	130	114	101.5	4	2	2	5	6	6
g_Acidobacterium	168	139	76	95	168	118	94	140	142	98	40	187	67	35.5	52	45	35	39.5	56	35	75	52	29.5	89	77	1342	814	484	421.5	50	45	68	68	50	90
g_Candidatus Koribacter	307	201	137	99	236	127	93	310	190	147	35	340	117	34.5	40.5	29	37	30	33	48	37	33.5	28.5	75.5	72	2323	1542.5	819.5	581.5	41	20	40	48	33	69
g_Granulicella	180	170	227	184	150	148	188	154	220	215	40	274	52	80.5	116	74	76	67.5	80	116	104	74	53	147	155	2960.5	1799.5	952.5	824	51	38	67	97	70	99
g_Terriglobus	128	191	179	93	177	76	81	139	167	134	1383	190	1544	60	86	65	56.5	64.5	79	84	93	60.5	38	144	125	2142	1146	650.5	561.5	73	63	89	105	66	121
g_Chloracidobacterium	332	277	242	149	560	266	204	366	257	149	42	342	78	66	140	129	51	86.5	29	36	74	57.5	40	149	90.5	759.5	495	463	344	53	37	55	64	62	75
g_Candidatus Solibacter	312	524	309	350	343	426	305	456	354	366	65	587	85	84.5	163	168	66.5	93.5	105	130	156	74	55.5	177	144	4583.5	3532.5	1670.5	1212.5	57	44	63	98	73	115
g_Aquifex	2	10	6	3	2	9	3	2	5	6	1	5	3	12.5	37	18	23.5	24	67	85	85	12.5	8	65.5	50	4.5	4.5	5.5	5.5	4	7	2	5	1	9
g_Hydrogenobacter	4	7	4	3	1	2	4	2	2	5	1	18	3	7.5	6.5	2	6.5	3.5	27	21	11	1	2.5	27.5	14.5	3.5	2	1	0.5	7	3	1	2	3	5
g_Hydrogenobaculum	16	8	4	10	3	10	6	7	12	8	9	19	15	22.5	33	14	15	29	30	25	23	31.5	11.5	71	71.5	7.5	8	3	2.5	34	20	13	32	26	30
g_Thermocrinis	36	27	9	5	11	15	9	45	49	23	12	39	2	2.5	3.5	2	4	3	10	8	15	1	2.5	12	5.5	5.5	3	9	12.5	2	1	3	2	1	2
g_Persephonella	27	15	9	9	12	18	7	13	12	18	9	25	4	28.5	37	13	26.5	13	23	28	48	15	8	68	44	30	31	19	21	21	20	25	15	23	22
g_Sulfurihydrogenibium	45	49	122	60	17	23	39	20	54	28	36	30	36	96	206	196	64.5	113	132	78	44	130	94	193.5	280.5	12.5	24.5	24.5	33	66	64	74	71	75	66
g_Desulfurobacterium	8	8	6	2	3	18	12	12	9	6	13	9	10	33.5	54.5	35	34.5	39	36	38	44	62.5	27.5	88.5	56.5	3.5	2.5	0.5	0.5	113	96	79	49	70	48
g_Thermovibrio	4	4	3	5	0	5	1	8	4	3	5	3	3	17	35	25	12.5	24.5	25	11	19	44.5	11	50	63	24	16.5	16.5	15.5	9	7	16	10	12	15
g_Caldisericum	9	49	53	21	12	22	3	9	8	21	30	8	30	38.5	34.5	32	23	26	22	29	19	22.5	17.5	42	44	70.5	57	73.5	73.5	13	7	10	11	4	7
g_Desulfurispirillum	431	371	356	367	373	138	368	154	202	246	73	213	212	277.5	387	271	291	243.5	307	306	338	357.5	178	485.5	445.5	81.5	63	53.5	57.5	81	83	119	108	121	130
g_Calditerrivibrio	48	24	115	32	10	10	16	14	12	36	8	25	28	53	59	117	86.5	99.5	24	37	55	177.5	140	70.5	42	23	19.5	25.5	34.5	121	101	123	56	69	50
g_Deferribacter	34	34	171	114	16	86	59	68	75	76	57	141	42	47	48	46	39.5	31	24	29	21	37	20.5	53	54	5	3	9	17.5	112	125	80	71	148	104
g_Denitrovibrio	40	62	47	56	20	49	63	23	53	42	30	38	61	37	46	39	35.5	36	48	38	45	72	31.5	69	52.5	5.5	9	3	7	30	25	21	11	64	36
g_Flexistipes	20	15	33	9	5	16	8	11	24	20	24	17	27	9.5	10.5	12	8.5	13	5	12	13	18	4.5	20.5	9.5	17.5	18	15.5	21.5	15	21	31	12	16	16
g_Dictyoglomus	15	33	21	18	10	25	10	26	45	27	925	22	844	37	39.5	23	30	23.5	37	41	26	39.5	18.5	54.5	63	13.5	7.5	7	12.5	59	21	35	43	44	33
g_Elusimicrobium	68	254	30	52	38	123	58	124	206	62	12	115	20	62.5	77.5	56	56.5	118.5	74	99	187	52.5	34.5	265	114.5	66.5	65	34	40.5	180	218	174	107	159	123
g_Endomicrobium	244	649	41	73	18	57	44	57	136	76	21	69	49	46	78.5	81	42	49.5	46	50	40	67.5	59	108	89.5	19	12.5	17.5	26	33	19	85	14	13	18
g_Fusobacterium	241	141	169	159	85	310	241	130	856	342	209	296	182	559.5	1003.5	628	565	522	748	788	646	814	319.5	1227	1184	4.5	9.5	3.5	9.5	4686	4719	4927	3477	4600	5313
g_Ilyobacter	75	96	90	78	53	68	104	65	397	71	62	64	46	52	89.5	60	61	59.5	67	69	70	86	34.5	93.5	90	4	10	2	2	2658	2453	2998	1667	2301	2811
g_Leptotrichia	190	81	90	75	108	148	112	151	300	110	191	216	225	117	200.5	109	126.5	106	157	134	138	170.5	71	192	192	8	6.5	6.5	9.5	3723	4193	5048	4532	3603	4843
g_Sebaldella	56	127	21	21	12	51	31	27	64	18	31	13	32	39.5	78.5	49	38.5	64	65	50	48	65	28.5	96	79	4	2.5	1	3	42995	73546	40291	60656	74716	72627
g_Sneathia	18	20	20	18	12	32	22	10	61	22	76	40	54	76	118.5	88	65	76	62	71	52	167.5	65	99	130.5	3.5	2	3.5	2.5	723	678	795	628	601	794
g_Streptobacillus	24	35	9	15	7	28	31	29	46	18	58	22	43	80.5	118	82	68.5	85.5	104	124	96	123	51	160.5	201	3.5	3	5.5	1.5	1220	1489	1900	1847	1278	1643
g_Leptospirillum	34	42	38	84	21	47	45	33	52	81	208	43	98	15	19	8	13	10	13	11	18	17	8.5	22.5	21	60	54.5	66	63	40	21	37	28	27	40
g_Nitrospira	479	490	421	415	851	293	389	464	476	369	440	484	577	151.5	258	141	150	188	316	273	371	131	65	469	404.5	1701	1175	1723	1365	2013	1048	1348	1807	1837	3178
g_Thermodesulfovibrio	126	53	35	51	57	96	132	221	290	121	216	128	91	9	28	15	23	14.5	49	51	30	11	8.5	55.5	38	19.5	21.5	11.5	18	12	13	26	7	14	18
g_Candidatus Babela	37	62	17	41	13	27	26	22	43	38	15	62	23	12.5	18.5	19	25	20	17	22	18	24.5	4.5	33	29.5	48	42.5	32.5	39	174	170	140	143	176	143
g_Bdellovibrio	262	130	65	95	149	174	204	289	371	186	41	311	59	96	163	131	120	128	110	164	167	235.5	145.5	213	192.5	131	117	114.5	200	344	240	465	454	294	470
g_Halobacteriovorax	22	2551	18	47	18	42	47	15	48	43	9	28	22	20	34.5	20	17	14	29	32	38	26	7.5	51.5	36	15	25	30.5	37.5	120	100	123	123	180	151
g_Desulfarculus	951	1176	2032	925	1104	909	1562	881	880	983	172	1058	328	116	187	128	103	106	114	116	126	115	78	214.5	177.5	320.5	298	310.5	321.5	858	753	1017	1259	932	1250
g_Desulfatibacillum	750	1558	771	541	710	358	651	394	434	326	90	504	123	101.5	129	92	137.5	97	102	213	282	98	55.5	199.5	125.5	61	64.5	57	66	132	113	168	205	167	225
g_Desulfobacterium	3666	1151	1326	4787	665	1638	4744	1350	541	1595	3536	1646	3924	36.5	74.5	38	27	36	33	35	42	153	74.5	51	45	18.5	13	18	25	157	147	166	355	417	392
g_Desulfobacula	198	425	175	248	137	110	752	667	253	83	141	91	158	62.5	140	85	82.5	65.5	162	176	169	76.5	50.5	185	204.5	10.5	7	8.5	9	202	215	216	331	450	369
g_Desulfococcus	1313	3252	2072	798	1811	472	1235	605	888	527	125	627	176	123	209.5	121	138.5	109	145	148	162	159	82	205.5	213	66	77	74.5	78.5	143	95	159	171	160	208
g_Desulfobulbus	21324	15592	7975	39106	22275	37060	92224	21707	69060	27144	453	31598	2821	137	215.5	123	109	109.5	117	107	122	133	81.5	163.5	131	133.5	141.5	138	166.5	4941	4707	6346	9995	10753	9945
g_Desulfocapsa	492	573	191	473	356	372	4804	237	128	100	140	93	163	32	84	104	26.5	59.5	36	52	33	29.5	14	94	69.5	29.5	20.5	26	23	38	38	74	76	74	113
g_Desulfotalea	485	470	217	299	362	310	4239	203	51	81	23	176	36	38.5	57	34	38.5	44	42	44	69	58	24.5	79.5	72	40.5	26	34	28.5	63	63	70	86	82	105
g_Desulfurivibrio	816	705	748	1567	913	700	2867	695	1202	558	79	750	176	72.5	106	94	87	73.5	58	77	74	127	78.5	134.5	113.5	72	70.5	61.5	74	180	169	291	519	345	438
g_Desulfohalobium	198	309	252	325	169	224	233	100	112	152	77	181	71	24	47	47	35.5	39	24	36	38	69.5	37	57	60	40.5	38	47.5	57.5	47	53	74	91	71	99
g_Desulfomicrobium	68352	27721	9618	54414	6295	20363	53357	15804	49877	17038	257	34223	4118	141	200.5	167	160.5	142.5	160	180	182	232	131.5	240.5	240	139	290	148	169	10361	10781	12785	31869	29670	33051
g_Desulfovibrio	11457	10907	8134	22088	6941	36946	13254	7073	14477	12481	2959	22350	4948	1836.5	2780.5	1760	1709	1738.5	1870	2367	3303	1876.5	1363	4025	3002.5	1749.5	1738	1675	1726	14017	14156	15138	21493	15418	21662
g_Lawsonia	67	355	108	107	95	1475	53	645	440	64	50	374	101	1852	2724	1580	2751	1661.5	1554	1346	983	2302	994	4305.5	3241	3	4	4	6	70	82	83	53	58	94
g_Desulfurella	35	48	71	22	26	22	30	28	43	57	17	94	43	45	82	72	70	46.5	61	73	40	54	25.5	103.5	100	38	24	16	17	67	63	74	42	52	64
g_Hippea	13	29	5	17	5	20	7	8	17	13	4	13	5	8	11	9	12.5	6	25	17	20	5	2.5	22.5	18.5	10	14	13.5	9	65	66	25	25	62	40
g_Desulfuromonas	8493	4558	16533	15535	6029	878	5386	2586	1174	6981	543	3131	755	82	126	74	71.5	68.5	103	114	78	109.5	67.5	144	133.5	296	279.5	326	345.5	137	116	175	225	224	261
g_Pelobacter	5755	2954	7108	19000	3531	1441	4618	1271	1108	4337	470	1676	689	93.5	158	126	111.5	135	149	128	156	172.5	109	209	164	250.5	237.5	318	287	8507	9562	15747	7042	7305	6126
g_Geoalkalibacter	4686	2313	6232	14265	3004	634	5299	2105	1440	5208	250	2055	601	145.5	141	128	108	114.5	97	144	112	162.5	94.5	154	159.5	124.5	112	112	115	764	589	836	971	907	1049
g_Geobacter	34406	33837	71575	57591	12744	2922	20426	7672	8248	15123	777	7422	1518	966	1155.5	923	1003.5	854.5	1080	1299	1332	1063.5	653.5	1623	1447.5	2278	1922.5	2984	2355.5	2263	1758	2503	3983	3819	3625
g_Anaeromyxobacter	1526	1123	1795	1528	1986	1342	1318	1484	1567	1322	124	1737	355	152	236.5	231	119.5	175	103	62	112	189	114	245	219.5	6512.5	6165	6082	7342	265	198	450	608	436	785
g_Archangium	285	214	301	197	276	380	166	335	307	205	32	404	132	83.5	63	55	57	74.5	28	22	34	107	67.5	61	61.5	4496.5	3723	10898.5	19976	115	81	150	184	111	224
g_Stigmatella	208	175	270	239	228	263	241	190	315	206	22	283	76	32.5	36	35	29.5	30.5	23	23	35	31.5	22.5	60.5	32	2084.5	1853.5	2392	3044.5	83	84	158	169	91	195
g_Corallococcus	136	84	210	186	165	91	104	92	126	80	20	106	46	57.5	67.5	57	39.5	55	52	48	44	77	65.5	66	62	1885.5	2167	13523.5	14173	87	89	138	166	133	751
g_Myxococcus	930	760	1266	1337	1383	715	639	678	800	707	125	995	268	269.5	365.5	297	248.5	265.5	279	270	254	339	219.5	452	389	6006.5	6102.5	11849.5	19210	369	280	524	702	413	844
g_Vulgatibacter	376	227	328	310	720	233	352	398	425	275	52	397	128	50	86	62	58.5	54.5	86	104	55	61	41.5	89	82	1196	1239	1093	1447	65	51	93	144	82	165
g_Haliangium	766	711	946	667	1740	831	746	613	599	471	69	631	148	113	134	88	103	94	85	124	130	136	92	193	152	2502.5	2779.5	3578.5	5875.5	173	89	305	312	223	567
g_Chondromyces	187	115	150	232	195	253	166	239	336	145	65	202	89	128	164	242	91	172.5	51	36	46	194.5	183.5	186.5	123	1658.5	1492	1548.5	2633.5	57	38	112	165	106	204
g_Sorangium	618	442	715	604	1302	612	476	536	433	480	96	609	220	69	74	57	64	63	21	38	68	103.5	64.5	65.5	80	8582	9559	12311	24234.5	131	121	218	268	245	524
g_Sandaracinus	419	195	301	439	332	403	307	509	540	397	71	556	161	46	91	68	36	52	36	38	37	75.5	57.5	76	70.5	3169	3445.5	4864	8452.5	82	47	144	189	159	510
g_Desulfobacca	252	206	292	353	517	106	253	140	153	141	39	176	37	53.5	47.5	83	25.5	50.5	17	26	25	70.5	51	52.5	52.5	31	26	28	35	89	61	80	122	112	92
g_Desulfomonile	62	80	82	78	56	187	236	162	63	74	106	156	114	86.5	98	68	61	60.5	59	65	73	116	52.5	101.5	126.5	47.5	42.5	53	43	35	18	56	39	41	44
g_Syntrophus	777	1547	860	2071	464	247	1083	497	734	2206	125	1418	327	17	33.5	22	17	16.5	16	34	40	11.5	7.5	49	30.5	39.5	51.5	58	66.5	1480	122	1981	153	184	165
g_Syntrophobacter	421	1282	2388	560	701	428	1012	497	399	523	182	494	303	28	29.5	30	32	24	18	23	33	36	28	37	32	190	139.5	139.5	157	680	487	843	763	723	952
g_Nitratiruptor	9	4	107	106	4	9	27	3	15	20	12	15	22	8	14.5	9	10	8	13	21	23	7.5	1.5	37	20	22	20	13.5	17.5	191	199	132	127	190	115
g_Sulfurovum	88	55	734	550	66	170	115	69	134	83	60	52	82	125.5	166.5	126	144.5	126.5	163	127	119	152	102	201.5	162.5	10	12.5	12.5	10.5	344	269	435	192	271	168
g_Nitratifractor	39	143	74	88	36	58	40	48	51	47	83	32	97	106	141	125	104.5	123	121	105	119	162	89	185	134	38	33.5	27.5	33	86	78	66	92	81	65
g_Arcobacter	21817	3666	472026	190011	1159	7407	47976	6984	42823	24817	2028	48553	24737	116	203	353	114.5	112	138	160	156	203	131	283	237	20	19.5	18	14	1223687	1217137	884651	743404	1131521	737436
g_Campylobacter	883	490	5205	3561	623	1008	1733	420	958	1255	1241	1305	2639	5011.5	5982	4537	1870.5	3361.5	787	1195	2126	12578.5	4826.5	2329	2030.5	60.5	69	65.5	80	23600	25388	16390	14644	22873	16510
g_Sulfurospirillum	395	324	4002	24140	183	50041	12725	1606	9373	276	259	307	227	81	88.5	82	40	47	61	48	73	73.5	53.5	92	94	12.5	14	8	16.5	27784	37857	20497	24493	43304	26465
g_Helicobacter	260	343	316	447	71	208	248	301	374	185	97	245	144	248.5	359.5	187	223.5	180.5	261	283	243	203	108	576	524	51.5	45	55	58.5	1020	1001	888	704	950	785
g_Sulfuricurvum	217	607	715	779	6	37	316	77	89	73	10	39	13	24.5	32.5	20	27.5	23.5	16	18	29	12.5	16.5	50.5	39	6.5	5	5	4	3062	2944	1822	4108	4676	2041
g_Sulfurimonas	9642	339	5769	111534	112	500	14392	535	1426	977	154	889	487	398.5	818	387	600	307.5	897	1199	1087	486	214	966.5	1092	10	11.5	8.5	14.5	17991	19147	11795	13316	23757	18329
g_Nautilia	105	92	64	78	46	103	92	119	147	98	22	122	31	22.5	34	25	19.5	18.5	37	33	32	27	15.5	67.5	71.5	22.5	17.5	16	11	335	326	225	223	336	274
g_Acidithiobacillus	5019	3852	2775	7318	2733	341	2174	1154	911	1248	94	937	386	132	172	115	136.5	98	146	203	161	102	92	193	193.5	300	303.5	352.5	350	3369	2988	3530	5409	3890	5250
g_Candidatus Puniceispirillum	19	10	23	30	5	78	52	27	14	23	14	74	10	7.5	12	6	8.5	3.5	9	6	9	12.5	7	19.5	13	47.5	26.5	34	21.5	19	17	24	43	24	31
g_Micavibrio	177	267	110	112	109	103	129	81	93	88	68	131	58	58	113	49	56	49.5	107	81	132	50	26.5	188.5	150.5	145.5	120.5	178.5	177	545	796	646	761	565	840
g_Polymorphum	494	966	459	446	1125	611	273	273	510	380	450	278	711	18.5	37.5	8	14	15	14	19	24	27	15.5	39	44.5	1932.5	1839.5	2102	1788	1164	955	1764	2788	1357	2461
g_Tuberoidobacter	0	0	0	0	0	0	0	0	0	0	0	0	0	0	0	0	0	0	0	0	0	0	0	0	0	0	0	0	0	0	0	0	1	0	0
g_Asticcacaulis	103	109	65	85	21	61	24	27	38	38	32	37	46	18.5	15.5	20	10	13.5	22	15	25	25	25.5	45.5	29.5	442	346.5	464	312	136	121	180	245	139	278
g_Brevundimonas	1070	489	3644	5097	798	1945	997	607	1051	852	226	553	495	81	129.5	60	86	57.5	91	142	126	71.5	44.5	164.5	175.5	8144.5	17241.5	16855.5	8529	4275	4059	6536	6554	4443	8368
g_Caulobacter	1283	1916	2005	1963	1860	1140	907	646	723	693	234	830	492	173	229	173	185.5	151.5	171	229	178	177.5	117	289	244.5	16073.5	12136	14993.5	9988.5	3185	2997	6111	5464	3330	7616
g_Phenylobacterium	430	400	797	613	1049	407	289	292	265	321	78	307	182	23.5	35.5	25	18	21	31	29	24	21.5	26.5	41.5	42	8806	6556.5	8074	5843.5	858	584	1720	1527	1054	2343
g_Magnetococcus	123	224	260	137	116	67	396	73	75	99	57	86	77	101	150.5	79	143.5	73	215	286	201	87.5	50	212.5	204	10	19	23	34	84	73	85	109	107	101
g_Parvularcula	20	24	9	18	8	25	13	13	14	21	25	17	38	2.5	5	2	2.5	3.5	2	3	10	7.5	4	10.5	2.5	151.5	99	109	92	26	31	42	53	24	62
g_Candidatus Pelagibacter	50	217	21	15	6	55	20	28	52	25	16	72	50	49	68.5	44	40	25	73	59	49	44	20.5	104	68	10.5	8	10	8	34	17	17	41	25	18
g_Methyloceanibacter	196	131	209	141	535	150	220	169	155	125	33	146	74	22	32	30	22.5	27.5	15	20	30	33.5	15	43.5	33.5	810	714.5	829	877	93	76	101	165	98	200
g_Aureimonas	249	201	330	325	210	333	121	175	200	190	207	221	416	36	66	37	50.5	33	55	43	59	55	26.5	106.5	77.5	1582.5	1427	1559.5	1349.5	275	218	444	741	361	656
g_Martelella	379	654	607	518	1220	572	314	262	328	409	533	296	904	69	112.5	96	70	85.5	70	44	68	186.5	209	104.5	125	1634.5	1478.5	1833.5	1542	1202	933	1622	2660	1311	2451
g_Bartonella	61	63	100	98	17	80	49	33	65	77	75	60	101	76.5	93	65	61	73	53	84	55	164.5	73	126	102.5	52	54.5	64	54.5	127	105	171	160	121	130
g_Beijerinckia	44	31	42	73	44	47	31	25	18	31	46	46	64	4	13	2	6.5	6	3	7	10	5	4.5	11.5	7.5	513.5	377	359.5	275.5	88	48	97	135	67	112
g_Chelatococcus	409	281	466	614	627	517	268	256	168	342	313	348	615	43.5	75	14	25.5	18	8	15	10	31.5	21	18	23.5	3786	3206.5	3118.5	2710.5	640	457	1019	1518	753	1351
g_Methylocella	159	124	163	120	97	92	51	70	76	132	66	127	127	10.5	16.5	8	5	7.5	7	6	8	7.5	4.5	23	20	1437	1129	960	831.5	148	96	179	288	178	323
g_Bradyrhizobium	1872	1747	2841	3180	3229	1890	1228	1096	1157	1444	774	1543	1334	248	214.5	129	127.5	132	182	206	205	119.5	306.5	263	215.5	190745	144335	57914	47030.5	3210	1978	4214	7357	4246	8466
g_Nitrobacter	602	371	979	3086	1370	1137	599	324	586	742	398	554	677	39.5	55	45	21.5	33.5	29	26	25	17	44.5	75	62	14606.5	14015.5	8699.5	7731.5	563	377	691	1073	549	1004
g_Oligotropha	48	79	110	205	36	263	51	84	92	97	111	86	155	17.5	26	35	7.5	25	8	8	18	10	13	30.5	21	4081.5	3197	2306	1927	424	273	619	1019	513	1014
g_Rhodopseudomonas	2144	1870	2514	2626	4611	1594	1508	1266	1086	1731	565	1512	1055	245	216.5	177	192	137.5	190	189	181	283	233	251	275	56205	40916.5	25798.5	21595.5	2451	1608	3124	5210	3311	13508
g_Brucella	91	132	132	180	89	454	46	107	126	113	295	109	507	35	43.5	19	34	20.5	32	34	29	39	17.5	59	52.5	418.5	442.5	500.5	428.5	359	280	486	800	339	685
g_Ochrobactrum	90	143	204	364	116	1227	83	63	172	246	666	152	972	30	41.5	14	26.5	21.5	24	25	22	34.5	14	43	26	389.5	400.5	439	392	1573	1503	2159	3466	1750	4628
g_Blastochloris	465	448	604	536	766	287	266	243	263	1057	121	651	258	24	28	18	26	22.5	19	40	32	25	25	42	30.5	2910.5	2398.5	2106.5	1766	413	270	528	791	452	712
g_Devosia	515	444	1261	2039	791	2008	442	298	341	1121	2249	794	3808	84	108	76	59	67	87	101	104	130	101	134.5	126.5	7420.5	7218	11490.5	9673.5	807	505	1531	2028	1214	3089
g_Filomicrobium	47	59	47	165	27	121	28	33	200	83	398	73	588	21	25.5	21	21	19.5	14	27	33	21	17	40.5	33.5	215.5	2211	315	429	31	21	44	63	56	70
g_Hyphomicrobium	514	431	554	761	798	484	390	471	387	381	273	486	504	70.5	89.5	65	83	82.5	79	76	110	63.5	63.5	148	106.5	4330.5	3777	5036.5	5399	530	339	673	1309	726	1273
g_Pelagibacterium	74	128	214	374	148	651	61	81	103	328	1392	216	2611	11.5	24.5	10	7.5	10.5	26	20	26	17	10.5	42	30	733.5	904.5	911.5	790.5	165	136	226	361	206	327
g_Rhodomicrobium	359	270	372	166	1093	71	269	193	81	111	61	118	90	18	28	14	10	9.5	5	11	17	11.5	4	24.5	24	900	745.5	767	733	153	93	182	276	200	270
g_Methylobacterium	2185	1909	3225	3195	3776	1676	1349	1283	1166	1681	936	1724	1552	252	332.5	262	157	220	139	142	183	224	182.5	358.5	303	33895.5	26052.5	17350.5	14606.5	2867	2124	4240	6543	3200	6125
g_Methylocystis	227	187	320	1111	201	1020	682	220	237	369	84	332	144	26	24.5	32	19.5	26	41	19	32	30	23	63	42	1359.5	1515.5	1012	855.5	152	106	209	289	138	318
g_Chelativorans	187	138	277	236	582	426	152	167	174	222	416	199	653	18	43.5	73	17.5	21.5	17	15	18	64.5	31.5	29	33	744.5	769	944.5	844.5	432	280	458	826	367	757
g_Hoeflea	188	173	217	298	488	308	135	77	92	160	235	114	383	23.5	31.5	19	29.5	23.5	25	28	19	22.5	18.5	33	32.5	672	713.5	872	684.5	249	197	384	648	308	605
g_Mesorhizobium	692	823	1531	3490	724	4079	493	420	596	1942	3346	899	5809	113.5	142	89	92	82	63	115	100	131	115.5	194.5	164.5	47655.5	30270	27871.5	18720.5	2603	1621	3354	5132	2564	4913
g_Agrobacterium	490	714	933	745	836	897	313	254	365	451	681	321	1088	147	161.5	147	170	121.5	83	89	134	212.5	153.5	206.5	174.5	2880.5	2355	2462.5	2179.5	3135	3469	4617	8102	3571	7038
g_Neorhizobium	393	303	554	471	635	469	287	251	225	302	368	272	613	70	80.5	70	59.5	48.5	59	71	99	73	63.5	96.5	97	2591	2085	2099	1826.5	831	697	1460	2743	1076	2208
g_Rhizobium	1530	1985	2542	2797	2283	3035	1380	1071	1446	1618	2243	1327	3630	230	343.5	277	189.5	202.5	228	215	357	261	186	452	387.5	21896	14669.5	13281.5	11136.5	5996	5306	9807	18813	7262	14890
g_Sinorhizobium	594	555	688	914	589	991	391	290	427	539	1222	455	1832	105	123.5	204	107	55	58	73	49	61.5	57.5	161.5	151	3929.5	3386.5	4245.5	3547	1804	1538	3238	6544	2496	5190
g_Candidatus Liberibacter	22	125	18	29	17	69	20	28	58	44	72	46	74	41	85.5	45	50.5	28.5	59	57	84	32	20	106	104	20	20	22	31.5	141	131	112	99	122	130
g_Parvibaculum	222	212	288	366	264	209	219	92	103	388	102	432	174	20.5	24	26	10	15.5	7	4	10	22	16.5	39	28	1134.5	948.5	1028	918.5	3346	2685	3441	5574	3539	5472
g_Azorhizobium	127	222	259	223	134	209	63	80	132	119	176	122	317	60.5	54	57	30	66.5	31	26	39	72.5	72.5	56.5	58	1848.5	1553	1391	1272	850	373	737	957	472	885
g_Starkeya	228	296	279	527	236	296	134	145	203	252	224	307	405	20	37.5	13	14.5	10	24	21	26	19	13	38.5	35.5	3433.5	2806	2698	2392	699	446	939	1208	623	1331
g_Xanthobacter	442	327	434	517	697	300	326	218	228	318	172	282	305	66	96.5	91	86	87.5	59	69	75	103	74.5	91	81.5	1857	1585	1589	1322	3810	996	1970	2796	1303	2178
g_Hirschia	4	7	9	9	5	25	10	9	16	21	12	6	16	22	33	15	25.5	10	21	13	18	25	12	45	33.5	9	21	15.5	24	28	26	42	39	23	49
g_Hyphomonas	339	218	101	84	169	148	58	378	179	167	518	168	624	28.5	20.5	22	15	19.5	16	16	10	23.5	34	28.5	27	362.5	559	452.5	442	269	180	492	418	175	464
g_Maricaulis	71	95	142	95	112	79	169	34	39	53	39	40	85	18.5	44	13	17	13.5	25	25	22	30	16.5	30	42	431	359.5	466.5	356	87	72	127	185	98	157
g_Celeribacter	404	1848	281	351	256	744	133	269	921	307	565	280	993	39.5	97	95	21	69	32	22	26	29	52.5	106.5	77	715	766	907	836.5	2041	1505	3003	4384	2414	4141
g_Confluentimicrobium	366	3048	282	254	146	637	147	205	1385	331	364	210	626	35.5	85.5	42	40.5	30	39	63	63	74	31	89	54	414.5	532.5	729	622.5	1371	964	1769	3386	1616	3051
g_Dinoroseobacter	305	1132	317	217	760	456	184	247	587	234	209	177	345	40.5	96.5	86	73.5	52.5	97	100	78	78.5	54	118.5	119	465	445.5	682.5	567.5	649	509	917	1514	729	1433
g_Halocynthiibacter	18	32	20	13	7	76	4	12	20	23	31	15	40	10.5	35.5	19	26.5	31.5	17	34	29	29	9.5	41	43	24.5	34	35	27	63	50	83	196	75	131
g_Jannaschia	83	473	74	47	73	117	31	44	178	74	57	95	127	75	106	76	94.5	66.5	126	119	147	88	51	204.5	155	188	183.5	286	233	254	202	366	679	315	619
g_Ketogulonicigenium	122	780	100	94	60	284	45	77	363	124	192	70	322	19.5	36	14	12	14	12	20	21	16.5	11	33.5	24.5	191	222.5	267.5	242	1001	714	1239	1973	943	1654
g_Labrenzia	86	162	180	112	79	195	42	78	58	113	90	121	175	11	45.5	17	25.5	8	18	38	32	36	20	32.5	23	479	427.5	528.5	413	158	139	259	376	184	337
g_Leisingera	200	1034	180	128	113	300	67	110	362	151	188	134	276	18.5	42.5	20	23	8.5	15	24	22	24	21	38.5	36	259.5	291	504	372.5	663	549	1059	1768	820	1572
g_Marinovum	379	1435	230	267	341	551	215	294	577	269	308	207	479	39.5	73	48	41	36.5	35	60	66	45.5	32	95.5	48	693	701.5	953.5	760	1197	899	1669	2643	1267	2268
g_Octadecabacter	118	457	109	196	71	281	60	77	273	163	144	115	174	24	54.5	23	35	31	19	36	37	46	19.5	48.5	34.5	123	150.5	200	170	1013	1000	1007	1299	883	1214
g_Pannonibacter	303	446	436	412	575	653	250	183	239	311	697	258	1206	51	100.5	58	61.5	46	86	124	114	58.5	42.5	93.5	105	905	930.5	985	902	799	577	1009	1658	819	1492
g_Paracoccus	923	6116	1128	1221	1213	3660	420	532	2955	1167	2187	526	3683	88.5	329	47	40	52	51	75	53	88.5	80.5	156	127.5	1251.5	2024.5	2230.5	1646.5	16914	14294	27498	43883	23175	36602
g_Phaeobacter	218	992	122	269	241	350	96	122	417	139	129	130	261	38.5	59	31	29.5	32	45	75	67	39	35.5	107.5	94	252	284	389	332	669	514	952	1703	781	1439
g_Planktomarina	48	80	19	17	10	28	9	15	21	19	10	17	18	9	9.5	4	3	7	2	3	5	11	2.5	9	6.5	26.5	32	27.5	20	77	66	119	197	78	151
g_Rhodobacter	6111	45704	2486	1672	3936	2677	1200	15800	30319	2757	1533	3087	5580	101	223.5	108	78	105	87	102	126	132	92	207.5	155	2665.5	2688.5	4737.5	3586	7557	4910	9566	17053	7928	15179
g_Rhodovulum	312	2220	233	263	216	533	174	268	1217	322	298	283	521	24.5	65	33	21.5	31.5	29	38	15	28	24.5	39.5	45.5	625.5	597.5	930.5	778	1363	949	1894	2873	1411	2784
g_Roseibacterium	302	1450	296	199	469	377	176	190	678	212	188	185	324	16	41.5	8	14	11.5	7	21	20	10	8	31	25	384	409.5	575	424	685	524	898	1708	804	1446
g_Roseobacter	121	496	68	192	64	247	63	68	225	109	151	117	195	27	29.5	17	13	15.5	18	19	26	17.5	15	40	38	169.5	193	252.5	243	405	296	597	1043	486	924
g_Ruegeria	409	2389	307	307	562	678	145	252	1055	344	331	190	599	71.5	136.5	52	70	43	72	121	89	57	48	117.5	109	512	608	823	747	1379	1037	2079	3653	1758	3183
g_Acetobacter	130	193	177	127	106	1039	220	113	494	175	78	242	179	99	130.5	70	75	71.5	49	74	60	116	66	153	113	92.5	74	65	64	262	250	330	381	268	387
g_Acidiphilium	340	295	660	343	1599	331	402	353	218	279	59	350	149	22.5	42	16	23	31.5	36	47	34	27.5	26.5	44	55	1761	1491	1273	1065	305	189	370	619	381	587
g_Asaia	105	81	137	39	310	47	71	85	87	51	18	61	23	14	19	9	13.5	9.5	15	6	23	13.5	7.5	23	25	153.5	125.5	108.5	76	48	53	36	81	64	83
g_Gluconacetobacter	111	184	138	160	92	147	75	84	132	144	39	132	80	20.5	45	24	14.5	26	17	23	17	12.5	3.5	44.5	24	804.5	650.5	602	515	174	122	251	334	163	358
g_Gluconobacter	181	157	128	84	344	119	108	115	145	100	32	116	58	104.5	113	90	109.5	112	114	71	118	149.5	82	167.5	162	389.5	278.5	276	255	140	134	177	255	161	272
g_Granulibacter	161	137	195	105	533	99	188	93	112	77	26	88	58	19	31.5	27	36.5	28	26	40	32	67.5	43	58.5	53	322	265.5	233.5	185	100	83	119	167	95	165
g_Komagataeibacter	142	167	109	90	120	172	76	168	183	109	92	172	120	83.5	86.5	98	69	75.5	37	56	52	155.5	122	99.5	75.5	376	307.5	258	233	212	198	278	378	219	360
g_Azospirillum	2521	2067	2881	2026	4556	1217	1670	1487	1624	1435	403	1746	855	202.5	309.5	247	189.5	217.5	191	195	219	352.5	244.5	325.5	279.5	8953	7111	8087	6982.5	2642	1852	2825	5007	2810	4266
g_Candidatus Endolissoclinum	41	35	16	24	9	17	9	12	25	19	8	28	19	21.5	17	7	7.5	5	8	8	18	4	3	27	24	17.5	17.5	18	25	6	6	11	9	10	9
g_Magnetospira	80	194	314	94	127	80	94	67	113	71	57	84	82	60	83.5	83	92	38	84	79	92	42.5	48.5	88.5	120.5	275	247	242	211.5	107	97	137	185	131	209
g_Magnetospirillum	721	857	1032	664	723	635	587	454	661	508	154	654	258	151	252	177	212.5	147	241	346	260	177.5	115	334	332.5	1863	1529	1731.5	1510	1128	835	1113	3158	1431	2010
g_Novispirillum	0	0	1	2	2	1	0	0	0	1	0	0	1	0	0.5	0	0	0	0	1	0	0	0	0.5	0	0	0	0	0	0	0	0	1	0	0
g_Pararhodospirillum	108	177	409	206	147	87	96	87	111	72	44	110	107	40.5	37	28	24.5	25.5	58	30	52	34	18.5	64	49	453	355	394.5	370.5	162	133	256	379	203	340
g_Rhodospirillum	702	759	1185	544	1556	364	568	450	413	511	133	552	289	124	140.5	113	141.5	93.5	143	155	154	122	66.5	217	201.5	2339.5	1874.5	2212.5	1858.5	559	390	697	1068	669	1095
g_Thalassospira	104	89	144	147	25	170	35	29	39	168	53	177	79	41	34.5	23	20.5	21.5	10	21	36	25	12	42.5	29.5	136.5	111.5	167	101.5	761	674	820	1396	927	1249
g_Tistrella	648	422	757	403	1851	395	569	411	386	439	144	438	230	27.5	39	18	25	24.5	17	20	40	19	18.5	60.5	37	1425	1190	1417.5	1119.5	397	258	490	753	408	657
g_Wolbachia	27	46	51	15	19	39	21	35	51	35	22	23	30	36	56.5	41	30.5	27.5	51	44	27	51.5	20	74.5	54	17.5	23	16.5	66.5	53	46	40	55	63	39
g_Anaplasma	19	59	74	14	12	24	8	42	19	53	7	81	11	4	3.5	4	3	1.5	2	6	9	7	7	9	5	4.5	4.5	4	7	13	9	12	18	25	23
g_Ehrlichia	29	44	22	14	13	31	15	22	47	32	53	45	13	26.5	44	42	33.5	42	33	30	25	44.5	22	79	65.5	9	8	9.5	7.5	70	72	62	33	56	57
g_Neorickettsia	51	35	9	13	22	130	48	112	146	36	23	56	27	27	53	40	25	38	27	46	52	91.5	51.5	57	47	8	10	3.5	9.5	4	6	7	8	11	8
g_Candidatus Midichloria	23	42	25	40	12	58	22	32	39	26	1	44	15	25	20	23	27.5	17	16	16	19	28	11.5	45.5	32.5	22	6	10	7.5	8	10	10	4	12	14
g_Candidatus Paracaedibacter	32	45	26	20	15	19	4	19	71	39	5	32	23	10.5	26.5	15	23	17	26	28	34	29.5	7.5	46.5	38	26.5	33	22	24.5	30	23	23	37	29	32
g_Orientia	6	11	4	3	2	5	8	3	6	2	21	13	10	5.5	14	8	4.5	6	14	18	17	3.5	6	26.5	10	10.5	9.5	8	10.5	23	26	15	16	15	13
g_Rickettsia	40	175	48	63	14	104	43	41	135	51	51	50	53	219	230	177	181	174	224	235	154	175.5	74.5	384.5	301	50.5	40.5	38	40	241	192	202	183	195	139
g_Altererythrobacter	343	1737	480	917	322	1188	181	344	404	544	255	293	457	55	63	34	32	28.5	42	30	70	39.5	37.5	71.5	69.5	4552	3962.5	6045.5	3121.5	628	436	571	889	507	1150
g_Croceicoccus	83	941	134	219	73	300	95	84	106	122	63	74	137	17.5	27	23	16.5	25	22	17	25	22	15	40.5	29.5	1280.5	934	1548	813	373	310	422	650	356	733
g_Erythrobacter	163	572	228	378	101	536	92	204	213	218	158	138	270	23.5	54.5	33	27.5	38	38	27	41	53	32	54	50	2350	1881.5	2983.5	1528.5	254	210	304	449	281	566
g_Citromicrobium	212	598	295	525	192	434	187	262	270	209	80	223	185	24	54	27	39	18.5	20	37	36	40	16	56.5	56.5	2416	1739.5	3105	1521	233	194	297	398	241	477
g_Novosphingobium	580	6649	580	951	358	924	159	269	360	484	204	334	395	77	111.5	83	48	59.5	46	48	60	62	43	114	97	6391	4100	7453	4109	1223	1037	1527	2000	1204	2961
g_Sphingobium	969	2911	1487	1324	1928	1432	717	627	648	787	365	701	604	121.5	187.5	98	121.5	120	164	141	162	130	92.5	284.5	241.5	13631.5	7882	11703	5513	3571	1877	3143	3788	2390	5254
g_Sphingomonas	1084	2606	4286	2775	1839	1937	887	868	1098	1253	477	957	928	88.5	124.5	83	72	93	89	81	101	95.5	78.5	159	137.5	54196.5	26282	36299	16071.5	2656	1821	3228	4204	2599	5884
g_Sphingopyxis	1099	2928	2193	2345	1800	1692	833	874	966	1205	523	803	991	107	146	93	97.5	88.5	96	113	131	101.5	77.5	173.5	138.5	20573.5	11700.5	22542	12961	8198	5914	16829	13622	10604	20875
g_Zymomonas	90	223	56	98	42	193	32	48	90	75	182	36	292	28	39.5	31	27	21.5	30	41	32	36	23.5	75	58.5	613.5	283.5	552.5	174.5	619	368	539	1028	428	928
g_Candidatus Accumulibacter	2495	1227	1575	1608	3461	283	1363	956	814	995	43	1346	197	21	25	16	18	21	7	16	10	28	18.5	27	25	808	613.5	795.5	761	4246	3960	4827	8524	7300	8076
g_Candidatus Profftella	17	19	14	17	5	19	4	8	9	8	12	8	10	18	21	9	4.5	13	10	9	0	38.5	12	16	34.5	2	2	0.5	1.5	37	41	38	50	33	36
g_Kinetoplastibacterium	18	40	53	47	3	55	21	10	31	35	19	36	26	47	87.5	48	36.5	34.5	119	81	58	51.5	23.5	116.5	103.5	18.5	14.5	14	18	254	233	155	199	247	196
g_Leptothrix	3555	3035	2364	2805	3632	627	1417	1214	2162	1979	567	3223	695	27.5	35	24	17	18.5	28	19	9	47.5	30.5	32	30.5	4603.5	2888	3558	2519	7126	4298	7861	13937	7364	14350
g_Methylibium	2310	1990	1415	1626	2161	390	730	758	984	1065	44	1738	122	18	19	18	17.5	22	43	14	15	28	24.5	20.5	37.5	5336.5	3070	3883.5	2735.5	3669	2645	6150	7765	4181	9067
g_Paucibacter	1359	1175	1035	1226	583	346	420	375	1362	739	39	1265	217	78	76.5	117	63.5	89	118	51	38	181	150	83.5	150.5	761	563	659.5	493	4969	4318	7105	9713	5654	9548
g_Roseateles	1449	1300	1207	1073	1537	397	522	508	1356	794	48	1550	164	25	21.5	29	26	17	36	13	29	31.5	22	34	37.5	1467	1035.5	1212.5	922	3329	2808	4599	6460	3718	6761
g_Rubrivivax	2415	3548	1783	2054	2379	579	901	1020	1498	1234	70	2166	170	79	111.5	105	67.5	68.5	156	89	77	124	79.5	124.5	182	6905	4098	5742.5	4100	3315	2208	4106	7340	4170	8520
g_Thiomonas	1313	992	1189	1126	1466	216	554	481	717	503	51	787	137	29.5	29.5	36	24.5	32	30	38	33	39	40.5	68	43.5	541.5	410	527	525.5	6375	6045	8374	12022	8155	13020
g_Achromobacter	3550	3007	2244	2395	3221	1111	1204	1012	1203	1647	150	2094	419	175.5	198.5	179	156.5	157.5	164	158	159	294	161.5	211	246	3326	2833.5	3064	3094.5	6370	5580	8496	12209	7178	12305
g_Advenella	356	392	268	747	116	673	168	133	150	193	113	150	182	46	82	62	35	55.5	68	33	33	138.5	155.5	89.5	92	99.5	140.5	113.5	96.5	454	437	666	865	612	847
g_Alcaligenes	362	365	289	423	347	1755	182	224	415	171	101	237	1124	73	121.5	64	82.5	53	115	125	89	48	41	148	167	59.5	93.5	80.5	91.5	1229	1648	1558	6063	1636	2310
g_Basilea	24	43	24	7	21	26	12	8	23	36	11	63	17	39	55.5	35	24	23.5	108	81	57	45	19	73.5	90.5	4	6	10.5	5.5	70	87	96	71	95	88
g_Bordetella	6447	5052	3644	3192	7156	1458	2252	2166	2562	2728	317	4077	1072	197	236.5	165	185	171.5	243	198	188	231.5	168	275	266.5	3092	2769	3069	3074.5	9621	8715	13287	17998	10847	17542
g_Castellaniella	1227	1039	928	672	1886	454	609	448	606	530	148	787	278	52.5	54.5	42	36	45.5	67	37	31	73.5	62	57.5	88	852.5	843.5	915	871.5	1351	1233	1676	3286	1955	3106
g_Pusillimonas	442	673	170	185	172	582	71	89	185	179	48	308	193	34	85	41	47	31	98	86	69	47.5	25.5	126.5	104	82.5	289.5	208.5	213.5	525	413	570	856	477	714
g_Taylorella	24	14	8	15	6	49	20	17	37	22	24	11	29	30.5	27	23	22	18	68	50	38	33	18	71	54.5	4	7.5	8.5	8.5	76	93	94	83	89	71
g_Burkholderia	15818	10388	11127	10711	15888	3970	7949	5822	5431	7500	830	9546	1829	892.5	1221	884	874.5	796.5	1209	1080	993	1132.5	848.5	1573	1612	46907.5	31560.5	25300	23278	15658	14367	19348	30218	20752	28829
g_Cupriavidus	6122	5095	18524	3778	10939	1007	1813	1485	1948	2234	548	3021	983	138.5	167	123	110	139.5	173	111	148	200.5	130.5	207	207	6379	5135	5271	4866.5	8629	7173	10911	17442	10408	16278
g_Pandoraea	4782	3079	3410	3359	6718	968	2147	1751	1526	2134	515	2753	875	188.5	194	171	134.5	178.5	215	141	157	314.5	225	265	295	5068	3930.5	3935	3623	5947	5376	7713	10706	7269	10650
g_Paraburkholderia	2015	1438	2000	1815	2918	497	1037	785	832	1008	114	1299	217	154.5	162.5	193	93.5	137.5	173	88	80	214.5	190.5	183.5	198.5	8321.5	5845.5	3371.5	3043.5	2300	2070	3079	4843	3119	4514
g_Polynucleobacter	24	35	60	48	4	38	23	51	9	22	35	27	35	35.5	47	52	27.5	40	49	30	35	77.5	39.5	60.5	72.5	23	20.5	24.5	15	182	275	270	413	294	386
g_Ralstonia	4720	3722	3719	3342	4394	1041	1553	1421	2274	2359	158	3363	479	148	169	136	138.5	116	155	151	137	154	116	233	206	5454	4266.5	4376.5	4109.5	9037	8188	12054	17991	10973	17290
g_Acidovorax	28979	22209	12704	15553	9959	3582	4551	4760	16204	7869	321	14539	3840	166.5	234.5	202	158.5	154	234	201	166	158	117.5	328.5	283.5	6432	5511.5	7446.5	5098	430937	429476	679219	737156	408977	757954
g_Alicycliphilus	4474	4179	2567	3341	1692	884	1019	1167	4121	2568	89	4726	1228	20	39	55	40.5	37.5	45	24	33	53.5	47	54.5	56.5	1786	1364.5	1863.5	1421.5	40039	36735	61996	84822	46131	83100
g_Candidatus Symbiobacter	1020	475	849	674	869	160	545	275	565	332	28	654	74	32	30	30	22	35.5	87	14	6	67.5	69.5	45.5	84.5	179	134.5	160	145.5	1100	983	1526	2209	1449	2169
g_Comamonas	4351	3614	2915	3296	1791	1107	1204	1211	3950	2347	84	4624	2679	133.5	149.5	113	113	103.5	152	126	136	181	108	199.5	201	963.5	868.5	1030.5	740	49520	49174	61275	70568	37905	65120
g_Delftia	4427	4139	2635	3256	1528	1146	983	1156	4169	2174	82	4132	1595	63	89.5	69	65	68	76	63	56	100.5	73.5	93	109	1624	1351	1684.5	1308.5	34205	33544	50287	64353	32549	59582
g_Limnohabitans	3341	2229	2813	3220	1032	637	1253	1504	4268	1697	74	3261	747	35.5	51.5	35	32	28	41	36	51	56.5	31	65.5	64	404.5	406	520	369	14033	12550	21394	26947	15920	41573
g_Ottowia	1645	1330	1468	1198	2201	473	639	682	2079	1038	468	2098	1067	171	244	161	175	133	220	234	202	226	116	297	328	313	269	331.5	263	6879	6246	9701	13123	7652	12861
g_Polaromonas	7840	4171	14920	38957	3325	1725	8612	1891	6095	3115	216	5550	855	62	89.5	83	65.5	75	137	110	82	88	68.5	125.5	125.5	3833.5	3562.5	3677.5	3018.5	22636	19926	39113	48671	25138	47325
g_Ramlibacter	4346	6056	3438	4485	1672	1224	1301	1363	4659	2574	180	4499	582	86	85	78	72	61.5	70	65	54	111.5	64	94	79	13212	9026.5	14814	10696	15860	13699	25430	33832	17759	34702
g_Rhodoferax	4714	1164	7548	8250	1297	388	2764	694	1700	1017	128	1540	384	44.5	55.5	56	41.5	49.5	67	69	77	49.5	48	70.5	83	551.5	488.5	899	501	7412	6248	12898	17681	10057	19040
g_Variovorax	6340	5664	5765	7323	4081	1390	2273	1875	4699	3095	201	4760	688	191.5	255.5	157	223.5	167.5	243	279	273	229	140	343.5	330.5	29303.5	15929.5	11577.5	8917.5	24775	21923	41784	52106	26415	51796
g_Verminephrobacter	2954	2075	2490	2630	1168	577	921	743	2399	1206	61	2141	618	16	23.5	45	7.5	18.5	20	16	10	5.5	6	48.5	21	1261.5	957.5	1148.5	911.5	19265	17583	32248	39357	20322	37884
g_Collimonas	1638	1197	3422	3194	953	868	770	566	785	897	129	1128	335	145	168	104	122.5	94	164	170	140	128.5	79	282	224	2832	3219.5	2135.5	1758.5	3246	2949	4265	6078	3971	5731
g_Herbaspirillum	2484	1764	3027	2602	1955	775	1095	889	1537	1365	514	2030	885	80	107	63	54	50	144	129	132	87	64.5	183	197.5	2214.5	2585	1906	1685	4266	3733	5615	7899	4967	7412
g_Herminiimonas	325	145	933	805	181	851	293	106	102	213	33	107	58	26	35	12	42.5	41	28	24	31	27	21.5	57.5	48.5	379.5	628	313	202.5	403	332	739	680	516	664
g_Janthinobacterium	1137	884	6304	3852	402	633	567	234	426	465	101	429	179	109	125.5	78	83	84	275	134	111	130	87.5	211	246	1707.5	3346	1525.5	977	5304	5281	7437	7639	5690	7212
g_Massilia	1852	1229	4728	2874	2442	651	875	733	1114	1077	127	1382	180	112	147	104	116.5	114	129	110	109	131.5	98	186.5	167.5	6077.5	12934.5	3445	3324.5	3018	2491	4560	5899	3578	5473
g_Gallionella	279	179	336	229	646	45	232	116	100	144	26	120	48	26	55.5	24	28.5	26.5	82	53	57	38.5	16.5	63.5	74.5	89.5	65.5	118	99	456	375	470	701	564	669
g_Sideroxydans	682	349	614	624	935	169	350	272	188	290	19	363	66	22.5	37	25	22.5	18	24	32	45	30	14.5	50.5	46	365.5	288	462	466.5	761	671	799	1375	1117	1273
g_Thiobacillus	1449	746	1463	1362	2617	346	867	656	439	762	26	893	79	43.5	55.5	34	44.5	53.5	52	22	29	59	47.5	63	71.5	1315.5	1034.5	1659.5	1294	1067	776	1203	2044	1640	2417
g_Candidatus Methylopumilus	27	44	54	53	20	48	60	29	41	37	13	34	11	9	44.5	24	14	13	42	33	21	16	10.5	51	35	17	27	51	55.5	96	95	132	136	88	203
g_Methylobacillus	201	250	194	143	133	52	66	48	83	67	30	128	38	26.5	65.5	25	38.5	22.5	49	70	67	22.5	13	98.5	84	109	110.5	130.5	166	713	627	873	1092	842	1116
g_Methylophilus	107	69	95	148	58	31	66	28	32	61	25	75	38	16	15	6	15.5	10	13	13	18	13.5	8	19.5	13	21.5	26.5	45.5	55.5	217	174	285	285	214	386
g_Methylotenera	66	46	348	165	34	67	75	86	110	69	34	55	30	47	53.5	33	39	31	34	43	30	55.5	28.5	68	49.5	59.5	73	109.5	147	219	299	526	502	437	1112
g_Methylovorus	180	139	211	365	120	103	101	38	114	108	15	129	72	38	63	23	39.5	31	58	47	54	28	15	108	88.5	107	117	163	171	681	546	692	1155	782	1056
g_Chromobacterium	868	605	612	714	522	261	373	328	364	617	37	801	119	81.5	77	72	79	68	61	40	58	104	50.5	61	67	634	562.5	660.5	706	3166	2407	2249	4506	2811	3126
g_Aquaspirillum	0	0	1	2	2	1	0	0	0	1	2	1	3	0	1	0	0	0	0	0	1	0.5	0.5	1	0	0	0.5	0	0	1	2	2	0	0	1
g_Laribacter	697	591	556	479	444	152	279	237	274	322	18	429	113	48	55	79	46.5	54.5	54	33	60	86	72	96	67.5	317	255.5	346.5	343	37401	54745	30100	47104	35430	36020
g_Pseudogulbenkiania	1474	899	1030	928	1448	263	479	462	331	688	24	867	83	24.5	39.5	27	29.5	17	26	47	40	24	16.5	62.5	57	681.5	597.5	733	738.5	3249	2351	2286	4777	2960	3423
g_Kingella	13	30	95	39	4	14	10	9	36	9	5	7	19	36	67.5	47	38.5	30.5	48	65	55	76.5	41	51	63	6.5	11.5	8	15	948	918	1308	1167	893	1402
g_Neisseria	405	338	611	317	639	247	300	342	558	311	48	504	106	151	186	143	106	90.5	160	151	161	151	118.5	259	248.5	178.5	138	194.5	205	9355	10256	12178	13855	11432	16921
g_Snodgrassella	70	24	132	42	334	40	99	54	31	69	21	37	40	20.5	21	17	14.5	17.5	16	12	7	33.5	48	34	27	3	2.5	5	4	657	711	1023	782	581	1017
g_Nitrosomonas	1624	599	810	782	1483	941	798	1590	1738	1187	173	1916	463	123	116.5	91	78.5	82.5	147	95	70	115	74	162	193	284.5	768	3905.5	10397.5	2473	2243	3067	3703	3281	3922
g_Nitrosospira	290	99	194	546	74	128	231	71	88	171	52	100	76	13	15	6	11	9	23	18	8	7	7.5	20	24	2674	4390	9499	5826.5	500	447	545	687	555	627
g_Aromatoleum	38173	30013	4563	10903	7212	844	3688	2830	635	7206	48	9012	175	18	15.5	9	9.5	17.5	4	9	11	16	14	18	16	1390.5	969.5	2282.5	1493.5	3634	2451	3327	14329	7427	12885
g_Azoarcus	45712	25878	15066	31571	22098	2241	12192	9867	3028	23454	162	29068	474	102.5	175	102	91	99	134	132	97	140.5	110.5	169	177.5	3831.5	2955	4299.5	3930	12171	9589	13505	29152	21286	28891
g_Azospira	3001	2090	2349	1778	2118	275	967	749	777	1154	834	1728	1179	192	247	204	198	166.5	182	181	182	234	192	238.5	297	483	382	533	591	16174	16843	17566	23671	18705	22907
g_Dechloromonas	2348	1520	1340	1892	1659	256	711	688	409	767	28	1049	108	45	61.5	36	24	40	82	46	60	67	58.5	73	110.5	347.5	266.5	357.5	366	19984	15927	22654	42402	43894	44868
g_Sulfuritalea	2367	1544	1276	2079	1512	313	830	643	491	1205	27	1458	102	22.5	33	17	15.5	28	22	11	9	34.5	23.5	33.5	37	998	811	1112	1183	2793	2390	3167	6947	4676	6329
g_Thauera	408034	220080	126707	314965	198823	16737	112441	93895	19110	221918	662	282025	1926	71.5	90	96	40.5	55.5	89	41	51	60.5	64	97.5	118	2337.5	1969	2982	2714.5	44384	29683	47208	155923	135460	211875
g_Sulfuricella	510	451	852	463	997	93	310	232	152	150	20	277	50	77	106	116	85	125.5	66	79	55	318	208	117.5	106.5	322	270.5	289	274.5	667	656	843	1257	903	1199
g_Candidatus Ruthia	18	11	6	3	4	7	3	1	9	4	4	4	5	6.5	7	16	4	12	7	0	6	20.5	12	15.5	9	3	2	3.5	2	22	10	37	27	13	20
g_Pseudohongiella	212	104	293	105	799	134	209	181	142	118	61	121	138	29	40.5	58	32.5	35.5	39	25	38	63.5	49.5	57	59.5	26	38	67	109.5	64	48	77	112	85	111
g_Sedimenticola	573	347	1403	210	2030	91	494	343	181	243	840	258	1077	68	93.5	78	69.5	58.5	104	60	52	94	82	98.5	138	81	67.5	103	116.5	162	148	192	305	187	311
g_Thiolapillus	525	324	1038	145	1621	65	378	280	102	176	29	211	110	43	49.5	38	55.5	39	64	49	86	33.5	14.5	79	63.5	52.5	56	82.5	71.5	149	121	211	317	198	315
g_Aeromonas	3537	6745	2909	1878	4635	1151	1699	1425	13875	1230	204	1351	773	596	988.5	918	659.5	550.5	838	797	806	899	511	991	1065.5	888	751	1116.5	1206.5	1720212	1993558	2836953	1756257	1303904	1909484
g_Oceanimonas	277	225	539	237	603	136	210	174	174	217	48	190	80	68	96.5	106	71	77.5	87	77	84	157	106.5	122.5	106	87.5	89	111.5	132	815	837	834	1005	1079	1080
g_Tolumonas	298	462	259	242	69	271	41	34	307	138	39	125	67	150.5	214.5	260	145	223	68	82	42	624.5	380.5	80.5	127.5	4	12.5	14.5	12.5	172848	134082	90056	201209	174491	125816
g_Agarivorans	17	25	115	57	10	26	17	9	19	41	29	8	110	13.5	24	12	12.5	17	13	25	18	18	9	23	28.5	9.5	8.5	8.5	5.5	126	147	125	178	142	173
g_Alteromonas	159	84	645	405	51	245	95	75	163	379	239	143	606	90.5	150.5	100	124.5	131.5	131	159	136	239	157.5	196	129	27	36	44.5	54	1618	1439	1353	2020	1827	1520
g_Glaciecola	19	20	211	73	5	55	15	9	18	55	96	25	146	25.5	38.5	31	28	25.5	23	29	23	50.5	18	56.5	38.5	10.5	8.5	7	13.5	87	108	111	71	77	94
g_Lacimicrobium	73	20	131	118	38	36	27	16	21	85	20	39	73	13	21	12	7.5	12.5	18	14	9	9.5	10	41	43.5	11	18	30.5	38	134	151	146	183	136	153
g_Marinobacter	1054	720	2567	1106	1785	543	823	522	854	698	411	508	961	245.5	379	219	240.5	194	288	361	312	321.5	227	480	406	362	368	478	529.5	1218	1055	1452	2005	1568	2023
g_Paraglaciecola	38	30	60	43	22	20	22	14	17	46	20	44	60	7.5	15	6	5.5	6.5	4	7	7	10	3	12	16.5	6	8.5	7	9	26	25	29	23	17	30
g_Colwellia	27	75	184	68	20	33	36	17	21	85	35	31	94	58	75	92	67.5	78.5	32	48	29	223	140	67	70	10.5	8	11	15	157	164	212	151	143	144
g_Ferrimonas	203	103	295	134	546	53	163	112	46	80	10	66	25	96	97.5	90	102.5	79.5	130	119	112	144	95.5	119	142	129	115	161	175	314	323	348	405	344	427
g_Idiomarina	20	24	295	89	17	45	16	17	22	51	37	19	99	25.5	29	16	25	20	20	26	25	17	15.5	46.5	21	1.5	5	3	6	60	43	60	57	53	54
g_Moritella	38	39	74	22	24	30	7	14	19	24	21	41	32	38.5	53	77	45.5	56	22	39	14	170	112.5	45	49.5	4	8.5	8.5	6.5	70	73	134	55	50	71
g_Pseudoalteromonas	173	123	913	537	59	251	119	64	204	339	255	128	509	169.5	222	300	152	201	130	168	122	476	311.5	244	233	31	34.5	35	39	650	647	1037	700	501	721
g_Psychromonas	49	20	664	432	11	60	36	8	33	49	43	34	71	24	37.5	46	22.5	21.5	37	31	44	60.5	30.5	58	42.5	22	24	32.5	27.5	120	96	159	220	101	179
g_Shewanella	1098	695	35959	17529	542	1107	2431	415	650	2923	1162	632	1880	440.5	641.5	663	371	476.5	357	355	371	1149	714	585	560.5	162.5	196	199.5	263.5	21742	27007	23104	22977	15377	14442
g_Dichelobacter	540	771	330	107	424	163	849	391	350	232	203	661	570	137	181	113	143	125.5	166	161	142	143.5	62.5	274.5	238	25.5	26.5	47	57	303	243	282	335	295	373
g_Cellvibrio	143	120	202	111	84	190	67	43	86	133	22	110	37	28	33.5	58	52	48	34	61	26	93	64	40.5	59	49.5	280	118.5	162	239	208	298	288	278	383
g_Saccharophagus	29	28	83	89	14	62	14	11	31	45	37	17	101	13.5	19.5	11	7	8	6	10	16	22	9.5	29	16.5	10	44.5	14	16	71	86	131	106	92	97
g_Simiduia	103	91	124	111	63	98	81	45	100	108	28	134	60	22.5	26	28	22	18	17	15	30	41.5	32	32.5	22	55	88	75	81	168	147	182	298	227	305
g_Teredinibacter	190	117	250	46	801	43	193	132	35	107	21	80	55	30.5	28.5	41	24.5	24	13	36	31	52.5	13.5	43.5	35	29	42	39	40.5	73	80	74	129	79	103
g_Spongiibacter	26	24	72	74	3	37	23	15	16	40	18	12	73	13	17.5	22	16.5	21	10	14	17	30	25	28	19.5	11.5	15.5	24	28.5	120	87	145	170	101	154
g_Zhongshania	49	16	131	98	23	71	11	9	26	45	21	43	65	28	27	22	18	14	30	24	28	18	11.5	44.5	33	29.5	27.5	36	63	198	208	291	369	213	277
g_Allochromatium	32053	33036	34775	4305	106218	629	22469	21090	5477	9165	111	12860	4013	25	50.5	42	23.5	29	25	27	30	35	20	55	47.5	511	406.5	606	672	1449	316	393	709	579	735
g_Marichromatium	21461	8989	29256	3928	85896	588	17972	12566	2931	6219	72	6676	291	65.5	85.5	44	51	58	66	51	54	62	63.5	86.5	65.5	577	513	722	725	824	226	240	543	426	570
g_Nitrosococcus	481	571	808	313	1423	192	1193	471	400	366	339	460	619	33	48	39	30	46	26	34	23	83	56.5	59.5	52	66.5	62	87.5	108	284	197	285	336	303	356
g_Thiocystis	33105	15100	43184	5423	135065	485	26642	17780	3201	8912	105	9437	301	59	92.5	57	54	43	79	73	99	63	40	128	98	329	284.5	425.5	419.5	924	313	456	779	577	891
g_Thioflavicoccus	10390	4170	15289	2096	41718	236	8354	5882	1352	3115	53	3530	160	31.5	60	41	48	37.5	43	45	42	51.5	38.5	74.5	49.5	661.5	570.5	727	756.5	550	207	252	505	338	521
g_Alkalilimnicola	1165	541	1899	461	3386	217	912	570	277	380	85	457	184	36.5	77.5	42	33.5	40.5	68	41	50	85	45	79	60	301.5	283.5	438.5	467.5	206	179	257	461	313	487
g_Halorhodospira	1142	596	1712	405	3291	253	861	684	371	475	38	552	110	34.5	78	12	28.5	31.5	46	50	36	35	26.5	68.5	63	317.5	315	417	423	99	76	117	217	149	234
g_Spiribacter	231	185	439	155	598	131	302	161	220	181	52	167	125	34	25.5	18	19	21.5	15	15	25	29	25.5	41	26.5	330	254.5	394	381.5	151	109	140	234	166	210
g_Thioalkalivibrio	7421	3749	10708	2993	21604	1134	5426	3932	2021	2668	216	3344	1286	145.5	191	157	150.5	161.5	129	150	181	169.5	160.5	306	243	2257	1966	3221	3367.5	1697	1313	1966	3312	2192	3237
g_Halothiobacillus	210	126	152	235	143	121	127	138	143	132	62	163	190	14	18.5	15	20	15	7	19	26	9	7.5	22	15.5	81	68	113	109.5	807	713	924	1425	1002	1387
g_Wenzhouxiangella	540	354	595	221	1434	222	335	360	131	202	63	269	129	38.5	67	49	30	38	45	60	55	22	15	77	57	439	397	679.5	710	124	109	158	348	220	322
g_Candidatus Blochmannia	29	31	72	22	10	30	9	10	29	34	25	21	33	35.5	59	48	31	67	30	41	23	70	24	45.5	66	9.5	6.5	6	6.5	220	209	135	113	138	117
g_Candidatus Tachikawaea	5	4	5	3	1	10	10	5	12	10	6	7	12	28	47	25	33.5	27	46	38	48	20	10.5	74	64.5	1.5	2	0	0.5	22	23	29	26	26	26
g_Buchnera	82	66	64	44	52	78	102	30	108	88	73	82	79	92.5	143.5	113	75	74.5	89	80	71	166.5	72	145	136	9.5	11	18	13.5	472	446	307	303	446	383
g_Candidatus Ishikawaella	28	11	84	1	8	2	5	3	7	15	4	15	34	8	9	7	6	11	9	4	7	17	8.5	15.5	15	5	4	6.5	6	15	22	11	7	15	12
g_Candidatus Moranella	0	1	10	3	0	9	1	3	5	2	4	1	7	8	23.5	47	24.5	40.5	9	7	4	99	77	13	13	0	1.5	3	3.5	6	10	19	4	4	9
g_Candidatus Riesia	4	7	11	3	5	3	3	5	5	4	1	6	0	18.5	21	111	9	9	2	11	0	75	8.5	7	25.5	3.5	4	1.5	1	6	5	7	3	2	6
g_Cedecea	191	147	261	204	104	115	99	54	83	148	431	107	582	51.5	77.5	44	63.5	55	48	73	94	54.5	32.5	128.5	88	113.5	109.5	154.5	117.5	945	1081	1136	1136	776	1012
g_Chania	20	12	48	146	35	26	100	16	7	16	14	14	21	26.5	63.5	27	40.5	20.5	37	65	53	39	23.5	65	78.5	9.5	8.5	15.5	11	161	206	223	164	140	183
g_Citrobacter	283	359	475	408	251	368	138	407	437	204	100	285	191	107	409	132	94	95.5	100	124	244	141	95	193.5	146	150.5	129	154.5	119.5	48826	63722	41344	70139	60018	65915
g_Cronobacter	259	259	203	271	168	189	236	129	172	176	38	230	105	122	189	111	124.5	112	112	165	203	181.5	151	201	190	305.5	242	307	324	2925	3383	2885	4215	2656	3745
g_Dickeya	162	119	231	125	464	61	161	117	106	94	24	85	66	45	121	31	25	23	20	42	37	39.5	10	56	68	73.5	76	79	71.5	616	634	693	637	520	653
g_Edwardsiella	285	216	372	605	245	225	363	370	390	255	62	261	106	115	157	139	119	113	130	123	143	176.5	157	192	199	160	151.5	171.5	179.5	2599	2986	3723	2793	2352	2980
g_Enterobacter	1065	3461	798	889	1233	2076	498	720	685	550	902	547	1470	338	477.5	327	310.5	280	412	407	429	440	259.5	509.5	535	412.5	484.5	409	459.5	64053	106114	51297	65419	40136	56100
g_Erwinia	79	122	266	107	72	74	71	75	96	118	39	112	88	65.5	92	63	65.5	61.5	45	55	68	99	69	101	100.5	106	90.5	110	73.5	963	1063	1231	1064	801	893
g_Escherichia	348	450	694	348	1172	1367	248	246	384	732	484	356	509	8960.5	46422	5554	4124	5002.5	4680	9095	24692	3910.5	5379	12209	7224.5	43	46	63	44.5	42790	53835	39699	46498	35090	47378
g_Hafnia	20	26	28	36	6	20	27	37	21	26	8	16	27	38.5	34	36	34.5	33.5	14	18	26	48	30.5	35.5	44.5	9	8	15	17.5	1047	1344	1133	992	690	822
g_Klebsiella	764	776	1038	793	683	520	585	552	694	627	105	671	387	241	294.5	239	203.5	199	158	188	315	289	204.5	329	263.5	310	278	311	296	118749	123779	103964	149832	98889	134063
g_Kluyvera	21	30	68	133	26	35	9	10	25	17	8	13	33	21.5	41.5	26	23	18	22	15	18	34	20	48	39.5	17	13	25	21.5	2851	2676	1995	3088	1539	1951
g_Kosakonia	58	47	40	50	70	17	36	48	22	34	8	32	10	5	9	8	3	3.5	9	4	3	1.5	4.5	8.5	8.5	13	13.5	14	20.5	211	256	216	259	151	205
g_Leclercia	87	70	95	67	113	35	53	45	29	33	14	34	18	8.5	19	9	5.5	6.5	13	26	19	3.5	6.5	24.5	15	22	23.5	30	26	2133	2645	1963	3210	1406	1920
g_Morganella	36	64	52	77	36	83	25	130	66	62	24	410	84	34	23	13	31.5	14.5	23	24	21	21.5	14	27	34.5	10	9.5	14.5	16.5	884	1306	952	1153	748	746
g_Obesumbacterium	9	28	12	20	1	12	6	17	10	5	21	4	32	7	17	8	15	11	11	10	20	5.5	2	18	14.5	8	6.5	8	3.5	484	740	387	447	414	376
g_Pantoea	652	387	1149	633	1012	275	406	299	292	326	187	256	288	134	246	182	148.5	147	179	198	188	178.5	114.5	318	380	516	256.5	336	231	2544	2633	3063	2431	1854	2279
g_Pectobacterium	131	507	317	135	377	99	104	118	257	89	41	108	78	53	63	50	57	42	38	45	77	72.5	27.5	90	64.5	66.5	50.5	81	45.5	1720	1801	2090	1666	1059	1321
g_Photorhabdus	39	128	241	51	18	22	42	21	26	25	12	13	38	88.5	97	182	60.5	91.5	58	62	50	286.5	117	102	115	12	22.5	25.5	35.5	180	175	192	181	137	140
g_Pluralibacter	149	93	176	104	98	74	136	80	143	102	15	85	38	46	72	29	33.5	34.5	41	38	35	55.5	29.5	80.5	79	114.5	102	128.5	133	629	738	759	839	678	741
g_Pragia	14	25	85	33	6	27	4	4	10	34	12	12	39	23.5	23	13	15	17	13	19	20	19.5	21	23.5	27.5	7	5.5	6.5	6.5	326	615	739	236	128	196
g_Proteus	23	38	149	78	12	89	17	67	35	36	60	36	148	57	92	83	44.5	52.5	21	15	19	136	55.5	51.5	72	18.5	10.5	42	36	520	498	485	710	570	555
g_Providencia	23	50	132	59	12	36	23	33	40	19	17	57	53	26	35	31	16.5	16	19	24	31	41	11.5	32.5	24.5	5.5	5	12.5	9.5	734	774	553	1023	836	725
g_Rahnella	99	42	76	31	110	233	146	28	31	48	78	40	23	20.5	31.5	40	28	33.5	13	17	11	80	29	34.5	32	20	31.5	1595.5	33	2052	3116	3790	1755	976	1109
g_Raoultella	78	136	80	57	41	65	36	43	43	53	9	48	47	27	45.5	31	28.5	25	44	49	50	32	17.5	52.5	57.5	76.5	75	67	72	33328	33280	30323	43840	17453	27655
g_Salmonella	198	201	164	152	162	189	110	228	217	194	530	247	1086	251	484	216	102.5	178	117	183	341	201.5	166	296	223	76	66	91	68.5	4408	5089	4382	4739	3880	4615
g_Serratia	1197	816	1289	1190	1735	620	780	673	792	903	191	878	343	207	313	175	212.5	183	218	252	314	245.5	135	411.5	360	874	757	1296	905	11086	12232	16145	12360	7346	9968
g_Shigella	4	8	9	9	15	16	6	3	12	12	10	3	18	103	376	100	70.5	250	78	124	248	101.5	114.5	131.5	115.5	11.5	20.5	5	5.5	1124	1256	1276	1137	992	1098
g_Shimwellia	59	67	175	45	19	25	27	15	36	39	49	24	47	21	34.5	18	25	12.5	25	23	21	22	11.5	47.5	57.5	16.5	23	11	13.5	315	352	354	357	261	311
g_Sodalis	301	100	518	1434	200	96	321	145	93	491	47	188	70	72.5	100	69	104	60.5	104	100	93	128.5	62	153.5	114	129	101	205.5	199.5	330	388	394	465	353	479
g_Wigglesworthia	6	5	7	0	0	13	1	9	9	6	30	10	11	19.5	31.5	36	22	19.5	24	17	14	56.5	20	28	27.5	2	5	4.5	4.5	23	36	27	32	46	32
g_Xenorhabdus	94	30	99	69	22	59	27	28	46	98	40	50	95	53.5	79.5	72	61	56	28	59	54	131.5	75.5	72	72.5	21	23.5	27	21	449	471	459	590	412	429
g_Yersinia	488	328	781	1371	414	335	2039	234	200	507	175	465	352	195.5	243.5	192	145	170.5	126	162	173	390	182	326.5	276.5	123.5	126.5	597	333.5	37516	41386	70612	31554	12842	20711
g_Coxiella	53	32	106	21	12	18	12	6	31	25	17	19	18	8	10	14	4	4.5	6	7	14	11.5	9	17.5	15.5	41.5	29.5	43.5	47.5	56	44	67	28	44	44
g_Legionella	354	204	344	539	525	312	397	152	129	239	117	213	177	40.5	84.5	62	41.5	55	57	90	79	100.5	50	128.5	110.5	98.5	186.5	132	147.5	222	433	449	486	288	589
g_Tatlockia	20	8	34	29	7	32	13	14	11	9	4	8	5	5	2.5	2	2	1	4	18	17	3	3	6	2	3	20	8.5	7.5	8	6	14	23	20	17
g_Methylococcus	1041	692	1679	459	3112	152	753	469	234	323	18	461	55	17.5	22	10	16.5	17	26	21	41	18.5	11	37	25	341.5	332.5	392.5	416	538	505	694	1067	783	1080
g_Methylomicrobium	109	168	107	103	114	84	82	75	170	108	43	212	113	53	60.5	45	68.5	62.5	159	122	58	69.5	54.5	207	144.5	96	140.5	72	89	73	56	85	120	100	137
g_Methylomonas	307	448	432	423	304	140	575	177	182	279	88	208	140	77.5	99.5	58	71.5	73.5	66	67	80	97	58	97.5	96.5	117.5	173	140.5	146.5	410	413	468	715	533	699
g_Alcanivorax	1374	864	958	774	1226	709	1216	537	694	849	230	751	778	126	183	118	133.5	123.5	166	171	148	188	104.5	176	198	470.5	431.5	641.5	670	1103	960	1335	1815	1494	1871
g_Kangiella	30	52	161	236	21	51	42	37	61	86	31	34	64	56	82.5	82	62	71.5	51	56	36	153.5	97	88.5	103	18.5	20	40.5	48	117	127	214	119	115	154
g_Hahella	280	228	208	247	552	79	529	72	58	83	30	93	95	26.5	35	36	28.5	26.5	12	20	31	40.5	30	30	19.5	53	47	58.5	64	133	128	163	198	149	196
g_Candidatus Portiera	8	6	2	4	3	5	33	6	6	10	13	8	20	4	9	7	3.5	3.5	5	2	2	8.5	3.5	10.5	11.5	3.5	1.5	5	9	8	7	8	12	14	12
g_Candidatus Carsonella	7	3	4	0	1	5	11	7	9	1	3	2	0	4.5	1	2	2	1.5	4	4	1	1	0.5	5.5	5.5	2	3	1.5	2	1	2	0	3	2	2
g_Candidatus Evansia	15	16	15	36	5	0	19	10	6	11	4	13	0	11	19	29	9	10	17	10	9	20	5.5	24	28.5	2	5	1	6	6	4	8	11	9	5
g_Chromohalobacter	382	256	623	238	840	118	245	172	113	203	19	144	54	15.5	41	37	22	20	42	19	19	30.5	22.5	51.5	46.5	283	237	331	332	208	184	247	471	315	445
g_Halomonas	826	554	1550	724	1394	419	599	563	440	585	221	598	436	85	126	58	86.5	73	109	137	116	104	79	162	178	436.5	403.5	525.5	587.5	596	527	750	1007	776	1072
g_Marinomonas	96	87	726	347	35	152	90	26	64	203	166	43	333	65.5	73.5	69	36.5	48.5	90	80	66	131.5	67.5	125	107.5	24	31	20.5	34.5	209	156	311	203	148	178
g_Oleispira	49	16	298	167	13	99	47	6	29	82	69	19	276	20.5	42.5	18	20	15	25	36	25	25	18.5	52	48	4	10	5	4.5	228	210	308	461	249	298
g_Thalassolituus	38	22	283	208	34	103	18	19	52	161	78	123	320	15	18	10	10	20.5	21	24	22	33.5	25	29.5	19.5	5	18	14.5	16	277	273	400	391	294	348
g_Gynuella	24	21	142	52	8	32	33	19	15	27	34	32	62	26.5	20.5	18	16	15	6	17	15	51	25.5	28.5	18.5	16	14	13	17	87	79	93	115	113	114
g_Frischella	15	32	3	13	2	30	6	4	28	13	19	24	47	40.5	115	38	15.5	17.5	18	19	11	60	15.5	40.5	61.5	1	1.5	0	2	17	13	17	24	14	19
g_Gilliamella	41	16	67	48	5	25	20	18	22	36	34	29	32	36.5	64.5	50	41.5	36.5	37	41	28	96.5	57.5	77.5	66.5	11	5.5	15.5	20.5	67	66	69	77	55	83
g_Actinobacillus	45	37	164	66	16	74	12	32	63	147	31	76	53	93.5	131.5	100	97	92	113	145	100	134.5	58	192.5	187	15.5	17	15	16	273	291	434	292	230	279
g_Aggregatibacter	43	57	139	61	10	50	26	19	37	118	24	87	37	49.5	74.5	87	53.5	64.5	49	67	55	97	48.5	102.5	92	20	22.5	12	15	270	258	280	263	274	313
g_Basfia	18	25	5	24	2	17	15	16	14	31	22	8	8	63.5	89.5	135	75	131.5	46	64	33	376	264.5	60	69.5	2.5	2.5	6.5	2	96	86	83	118	97	102
g_Bibersteinia	14	18	9	21	7	119	25	19	61	17	106	16	66	119.5	163.5	67	95.5	86.5	48	76	53	68	67.5	220	124.5	2.5	8.5	6	5	159	153	183	198	192	160
g_Gallibacterium	13	26	77	44	9	58	25	9	45	24	13	56	31	52	97	59	54	50	84	71	114	90	45	157	117.5	3.5	4.5	11.5	7.5	70	101	63	103	107	125
g_Haemophilus	91	140	372	171	42	161	114	76	91	192	99	159	198	237	307.5	310	274.5	246.5	190	223	150	527	264	372	344	16.5	18	16.5	21	2598	2559	2265	1545	1525	1916
g_Histophilus	7	10	11	8	3	34	16	7	20	19	5	16	20	89.5	118	217	68	67.5	93	52	42	219	88	105.5	148	4	4	2.5	4.5	60	64	60	60	65	66
g_Mannheimia	32	23	138	62	7	60	23	23	40	49	45	22	82	59.5	81.5	90	55.5	53.5	73	65	66	142	57.5	110	112	9	19	10	25.5	170	200	249	248	167	199
g_Pasteurella	39	50	55	44	7	56	27	24	31	45	29	19	57	151.5	170.5	271	158.5	231.5	78	138	37	601	447.5	136.5	186	4	6	5.5	58.5	167	218	227	232	199	200
g_Acinetobacter	3678	9196	8990	3137	388	7936	3109	1270	21670	3953	900	1296	15029	524	740.5	795	335.5	446.5	341	429	282	1083.5	549.5	1189	665.5	50.5	75	380.5	83	3526924	4578635	4119310	3270442	1932996	2898150
g_Moraxella	859	1889	4495	885	99	749	192	77	72	329	210	30	242	232	392.5	294	72.5	129	112	193	59	354.5	112	299.5	202.5	8	17	10	12.5	914483	793936	685093	912268	634650	507586
g_Psychrobacter	4391	729	1623712	284012	7461	52542	68007	1630	734	56509	45610	1042	1663	29391.5	34673	7322	2398.5	17102	18356	18829	8786	39879.5	15570	55036	15470.5	37	2954.5	376	172.5	16674	17052	45476	95133	14582	15302
g_Azotobacter	4693	1342	2781	1406	5151	544	1272	1979	758	957	85	1083	1449	84	124	71	89.5	73.5	90	134	98	89.5	54.5	103	153.5	739.5	750.5	1650.5	1159.5	2841	2144	3427	6325	5846	6441
g_Oblitimonas	227	7	1058	883	100	436	102	15	118	1188	577	135	990	1	10.5	1	2	2.5	3	16	1	32	54.5	7	10.5	2	7	1	4	196	252	233	247	140	129
g_Pseudomonas	98662	40955	132129	57266	91216	17969	37171	34136	19603	29218	6431	31556	25635	2073	3202	1938	2249	1889	2296	2934	2738	2554.5	1965.5	3770	3339.5	47097.5	29769.5	53016.5	40026.5	320986	335475	534711	536576	485311	542997
g_Francisella	250	182	272	250	157	349	310	510	607	293	145	501	231	271.5	439	317	250	250.5	304	307	276	469	262	513.5	533.5	20	30	36	31.5	697	766	514	465	751	597
g_Cycloclasticus	36	26	299	115	10	38	21	8	38	35	37	9	75	36	66.5	37	29	26.5	44	49	65	52	24.5	77.5	50.5	8	7.5	12.5	16	244	266	196	199	239	200
g_Methylophaga	104	93	214	198	81	504	77	72	88	217	88	137	180	35	29	27	26	23.5	14	40	32	55.5	39.5	28.5	29.5	40	68	55.5	104	995	932	908	1800	1230	1558
g_Piscirickettsia	8	14	115	56	4	17	24	8	25	41	28	10	27	61.5	59	118	48	54	14	16	17	166.5	52.5	21	52.5	8.5	11.5	12.5	12.5	44	26	58	33	39	54
g_Thioalkalimicrobium	66	218	588	169	42	130	36	23	39	132	90	136	212	75.5	88.5	83	61	94	62	48	46	189.5	125.5	125.5	79.5	25.5	25	14	20.5	160	138	208	162	134	155
g_Thiomicrospira	4	59	16	21	13	55	14	11	28	31	13	22	20	13.5	20	14	25.5	14.5	18	23	22	19	5.5	35.5	22	7	4.5	4	6	30	23	47	32	34	39
g_Beggiatoa	38	103	80	20	24	28	18	15	58	29	27	27	60	145	225	208	188	218.5	251	225	226	448	290.5	289.5	327	30.5	27.5	50.5	61	159	157	192	221	170	170
g_Thioploca	35	24	54	33	17	20	26	22	38	40	55	44	84	14.5	19.5	15	8.5	8.5	25	18	42	16.5	6	31.5	23.5	13	12.5	11	14.5	46	40	75	61	40	72
g_Aliivibrio	19	40	274	124	20	50	30	22	26	62	42	36	90	89	128.5	149	94.5	123.5	88	91	72	358	150.5	165.5	145	11	18.5	10.5	22.5	311	311	396	266	220	215
g_Grimontia	25	19	213	50	8	25	19	4	20	31	9	9	12	26.5	35.5	15	18.5	31.5	43	44	34	26	20	75.5	48.5	15	11.5	24	19.5	89	91	67	95	84	86
g_Photobacterium	9	11	76	39	13	36	8	8	9	24	20	20	13	89	185.5	99	138	100	133	215	173	136.5	63.5	273	207	14.5	14.5	28	37.5	78	88	90	144	113	132
g_Vibrio	505	473	1462	718	499	662	395	485	580	707	384	559	1420	536	695	652	513.5	611	533	575	483	1272.5	692	802	734.5	118.5	130	107	130.5	4410	4226	4320	5159	4686	4436
g_Dyella	702	440	930	824	1160	1127	406	383	380	660	482	386	651	109	140	159	103.5	130.5	72	71	84	162	155	149	125	5500	3572.5	3987	3426	820	694	1291	2268	1042	2304
g_Frateuria	200	150	315	213	495	210	174	163	151	193	40	179	72	192	345	235	269.5	271	402	493	507	293.5	137	580	599	538.5	431.5	542	511	256	203	257	557	357	482
g_Rhodanobacter	667	399	862	1035	1303	1384	497	387	377	1005	125	489	258	19	37.5	11	8.5	12	17	24	35	14	6	47.5	28.5	14044	12547.5	4645	3515.5	857	631	1160	2548	1062	2392
g_Lysobacter	2350	1336	3554	6726	4723	12167	1696	1643	1978	5305	628	1842	1262	105	200	98	80	85	79	194	166	151.5	95	281	231	11538	11840.5	25975.5	20624.5	4352	3244	7722	15456	5443	13652
g_Pseudoxanthomonas	1821	1376	5035	7479	4151	18118	1221	1635	2837	8621	914	2429	1817	88.5	272	83	81	85.5	144	308	191	85.5	68	411	272	6077.5	9820.5	24185.5	18964	8038	7145	13951	22629	11343	24921
g_Stenotrophomonas	4141	1969	5253	7205	4964	13914	2554	2993	3703	6832	829	3594	2612	152	286	151	119	91.5	114	214	167	172	88	366	268.5	7152	8773.5	18463	14193	29129	28438	39521	65939	35190	60913
g_Xanthomonas	4200	2488	6077	7989	8638	13300	2431	2287	2808	7388	1367	3060	2664	239	403.5	217	235	210.5	249	313	284	232.5	177	537.5	389	11028.5	11603	24636.5	19152.5	10249	8037	15878	26501	11954	25132
g_Xylella	175	143	117	143	104	101	135	85	108	179	22	136	40	75.5	65	160	46	122.5	56	24	20	207.5	167.5	78	61	119	92.5	98	110	331	286	411	744	524	653
g_Leptonema	0	0	0	0	1	1	0	0	0	0	1	0	0	0	0	0	0	0	0	1	0	0	0	0	0.5	0	0	0	0	1	0	0	0	0	1
g_Leptospira	121	186	89	74	68	88	106	187	198	107	45	146	80	44	76	65	32	36.5	44	54	68	55.5	25	111.5	114.5	34.5	38	34	47	264	129	894	2153	5288	6787
g_Turneriella	84	118	183	86	364	130	72	116	86	58	279	106	104	64	130	168	95.5	102.5	117	125	131	106.5	69.5	181	176	38	40	32	55.5	178	159	156	225	184	431
g_Brachyspira	149	108	128	80	36	97	92	76	93	92	67	125	105	250	344.5	300	235.5	273	315	289	273	418.5	267.5	469	433.5	50.5	27.5	204.5	157.5	267	208	234	166	208	234
g_Borrelia	41	62	59	112	27	52	13	36	52	103	21	84	64	63.5	79.5	68	56	76.5	97	109	58	137.5	88.5	107	100	24.5	23.5	17.5	12.5	240	259	256	164	221	224
g_Borreliella	39	75	31	25	10	39	70	36	34	30	25	36	33	25.5	39	41	26	23.5	26	25	24	33.5	14	60.5	61.5	6	6.5	5	7	11	7	11	16	8	10
g_Salinispira	170	41	65	53	81	101	88	99	190	273	213	174	367	68.5	111	102	101.5	76.5	87	91	106	117	55.5	104	123.5	17	11.5	13	10.5	29	23	22	19	17	34
g_Sphaerochaeta	35042	22820	27196	19968	13402	153313	43959	100988	149799	58293	13969	38018	16083	216	371.5	162	224	222.5	333	311	417	290.5	170.5	489	368	21.5	25	29	22.5	633	218	326	284	236	607
g_Spirochaeta	752	497	499	631	482	469	464	810	910	676	259	904	502	309.5	356.5	341	347.5	225	232	302	312	221	186.5	441	419	179.5	167.5	159	162.5	125	109	130	97	111	118
g_Treponema	870	639	482	610	608	1469	564	921	1240	1105	959	1515	1053	111932	50790	128424	47570.5	62694	6152	8264	3906	41284	35413	37238.5	46647	123.5	108	97	100	1218	907	936	607	744	847
g_Aminobacterium	322	555	641	449	494	412	507	216	518	484	23394	499	29800	50.5	84	31	81.5	35.5	66	93	122	59.5	17	141.5	87	37	49	21.5	19	169	41	124	49	39	55
g_Anaerobaculum	184	247	222	366	187	326	330	141	337	216	8723	204	4478	3	7	3	4.5	2.5	2	1	2	5.5	3	4	3	12	16.5	6	5.5	57	12	52	15	13	21
g_Thermanaerovibrio	442	708	654	975	583	812	886	353	928	550	2188	538	1281	42	72	39	45	37.5	61	53	96	47.5	30	115	95	57.5	55	53	60	263	79	295	86	75	94
g_Thermovirga	84	148	132	123	96	125	140	61	142	111	470	106	292	6	11.5	0	3.5	4	12	12	8	3.5	3	15.5	9.5	24	26.5	14.5	14	69	21	122	17	18	28
g_Thermodesulfatator	24	17	19	10	13	3	11	6	9	21	34	15	38	7.5	12	7	3	4	7	13	5	15	3	12	14	7	15	8	11	2	5	7	1	1	7
g_Thermodesulfobacterium	11	27	8	9	11	30	8	16	20	17	871	22	226	39	30.5	18	14	21.5	16	10	13	32.5	13	40	32	44.5	44	24.5	16.5	105	86	49	44	68	54
g_Kosmotoga	53	34	50	85	47	89	41	14	44	62	504	58	226	13	26	12	14.5	10.5	12	18	24	14.5	10.5	48.5	30.5	19	15.5	17	14	13	6	7	10	4	7
g_Mesotoga	122	166	196	221	161	222	217	85	195	153	89	139	257	24.5	33	46	43.5	32.5	32	28	12	68	29.5	102	50.5	3.5	2	4	4.5	620	23	218	11	16	23
g_Defluviitoga	20	30	9	127	11	47	11	17	16	391	646770	369	243388	10	19.5	17	11	14	11	24	9	18	12.5	30.5	24	2.5	2	1.5	2.5	232	171	185	88	92	94
g_Marinitoga	30	31	47	17	10	37	20	65	43	26	55	60	57	58	78.5	43	47	45	64	57	35	80	23	103	94	1.5	3	8.5	13.5	165	155	107	126	211	166
g_Petrotoga	11	13	6	5	3	31	15	26	35	29	7176	23	3778	22.5	20	37	23	15	95	15	9	42	48.5	39.5	92.5	4	2.5	3.5	5	8	10	7	6	2	1
g_Fervidobacterium	19	22	7	7	6	15	6	9	31	19	494	16	202	31.5	36	26	30	31.5	28	20	46	24	10	71.5	49.5	2.5	3	7	5	67	46	59	34	50	30
g_Thermosipho	63	61	33	18	40	31	23	83	115	58	67	78	48	31	54	29	32	31	49	40	26	42.5	22.5	55	56	1.5	2	2	5.5	105	105	87	50	75	62
g_Pseudothermotoga	26	25	16	16	30	10	8	32	35	28	250	50	132	7	16	6	9.5	10	9	8	4	10	7	13	13	12	11.5	6.5	5.5	16	7	15	5	10	18
g_Thermotoga	18	28	35	24	28	43	27	16	40	54	1847	28	598	38	38	32	31.5	29	32	49	37	41	21.5	55.5	52	25	23	12	11	11	9	17	8	10	11
g_Pithovirus	3	3	4	2	1	2	8	0	1	1	2	1	0	0	0	0	0	0	0	0	0	0	0	0	0	0	0	0	0	0	1	0	1	0	1
g_Atadenovirus	0	0	0	0	0	1	0	0	0	0	0	0	0	0	0	0	0	0	0	0	0	0	0	0	0	0	0	0	0	0	0	0	0	0	0
g_Aviadenovirus	0	0	0	0	0	0	0	0	0	1	0	1	0	0	0	0	0.5	0	0	0	0	1.5	0	0	0	1	3.5	0.5	4	0	0	0	0	0	0
g_Mastadenovirus	1	0	0	0	0	0	0	0	0	1	0	0	0	0	0	0	0	1	1	0	0	0	0	0	0	0	0	0	0	3	11	11	29	22	8
g_Ascovirus	0	1	0	0	0	0	0	0	0	0	0	0	0	0	0	0	0	0	0	0	0	0	0	0	0	0	0	0	0	0	0	0	0	0	0
g_Asfivirus	1	0	0	0	0	0	0	0	0	0	0	0	0	0	0	0	0	0	0	0	0	0	0	0	0	0	0	0	0	0	0	0	0	0	0
g_Alphabaculovirus	7	3	3	1	1	5	2	3	1	5	2	4	2	0	3	1	4	4.5	0	2	4	3.5	2	7	2.5	8.5	7.5	12.5	9	1	0	1	4	1	0
g_Betabaculovirus	2	2	4	8	4	2	3	0	3	1	0	0	0	0	0	0	0	0	0	0	1	0.5	0	0	0.5	7	47	2.5	37	2	1	4	4	3	11
g_Bicaudavirus	0	0	0	0	0	0	0	0	0	0	0	0	0	0	0	0	0	0	0	0	0	0	0	0	0	0.5	0	0	0	0	0	0	0	0	0
g_Chloriridovirus	0	0	0	0	0	0	0	0	0	0	0	0	0	0	0	0	0	0	0	0	0	0	0	0	0	0	0	0	0	0	1	0	0	0	1
g_Iridovirus	0	2	0	0	0	15	4	0	13	1	1	0	0	0	0	0	0.5	0	1	1	3	0.5	0	0.5	0	0.5	0.5	1.5	1	1	4	4	1	2	4
g_Ranavirus	0	0	0	2	0	0	0	0	1	0	1	1	0	0	0	0	0	0	1	0	0	0	0	0	0	1	0.5	0.5	0	1	0	1	0	0	0
g_Marseillevirus	0	0	0	0	0	3	0	0	0	0	0	0	0	0	0	0	0.5	0	0	0	0	0	0	0	0	0	0	0	0	0	0	1	0	1	0
g_Cafeteriavirus	10	0	11	9	0	7	13	5	11	11	22	9	23	1.5	3	7	1	3.5	1	2	4	7	1.5	8	7	3.5	5	2.5	2.5	3	4	4	3	7	4
g_Mimivirus	6	5	0	1	4	6	6	4	1	4	5	5	3	1.5	3	2	1	2.5	3	4	2	6.5	1	2	1	1.5	0.5	0.5	1.5	5	1	7	4	4	6
g_Whispovirus	0	0	0	0	0	0	0	0	0	0	0	0	0	0	0	0	0	0	0	0	0	0	0	0	0	0.5	1	0	0	0	0	0	0	0	0
g_Betapapillomavirus	0	0	0	0	1	0	0	0	0	0	0	0	0	0	0	0	0	0	0	0	0	0.5	0	0	0	0	0	0	0	0	0	0	1	0	0
g_Deltapapillomavirus	0	0	0	0	0	0	0	0	1	0	0	0	0	0	0	0	0	0	0	0	0	0	0	0	0	0	0	0	0	0	0	0	0	0	0
g_Dyolambdapapillomavirus	0	0	0	0	0	0	0	0	0	1	0	0	0	0	0	0	0	0	0	0	0	0	0	0	0	0	0	0	0	0	0	0	0	0	0
g_Chlorovirus	14	11	4	7	1	8	3	37	13	20	6	3	4	0.5	10.5	0	1.5	1.5	6	3	0	1.5	0	3	2.5	6	8	16	13	1	2	6	8	3	5
g_Coccolithovirus	2	0	0	1	0	0	1	0	1	0	0	1	0	0	0	0	0	0	0	0	0	0.5	0	0	0.5	1	0	1	0.5	0	1	0	2	0	3
g_Phaeovirus	0	1	0	0	0	0	1	1	0	0	1	0	1	0	0.5	0	0	0	0	0	0	0	0	0	0	3	3	1	3.5	0	1	0	2	1	2
g_Prasinovirus	2	3	28	0	9	0	0	1	0	1	11	38	15	0	0	0	0	0	0	0	0	0	0	0	0	1.5	0	0.5	1.5	1	0	0	2	0	1
g_Prymnesiovirus	0	2	0	6	1	4	14	1	1	3	7	5	1	0.5	0.5	0	1	0.5	0	1	0	4.5	0.5	1.5	0	0	0	0	0.5	1	2	0	0	0	1
g_Plasmavirus	0	0	0	0	0	1	0	1	2	1	1	2	2	0	0	0	0	0	0	0	0	0	0	0	0	0	0	0	0	0	0	0	0	0	0
g_Ichnovirus	1	1	2	1	0	2	1	0	0	2	0	2	0	0	0.5	0	0.5	0.5	0	0	0	0	0	4	1	0.5	0.5	1	3	0	0	0	0	0	9
g_Polyomavirus	0	0	0	0	0	1	0	0	0	0	0	0	0	0	0	0	0	0	0	0	0	0	0	0	0	0	0	0	0	0	1	0	0	0	0
g_Avipoxvirus	0	0	0	0	0	0	0	0	0	0	0	0	0	0	0	0	0	0	0	0	0	0	0	0.5	0	0	0	0	0	0	0	0	0	1	1
g_Cervidpoxvirus	0	0	0	0	0	0	0	0	0	0	1	0	0	0	0	0	0	0	0	0	0	0	0	0	0	0	0	0	0	0	0	0	0	0	0
g_Leporipoxvirus	0	0	1	0	0	2	0	0	0	2	0	0	0	0	0.5	0	0	0	0	1	4	0	0	1.5	0	0.5	1	0.5	0.5	0	0	0	0	4	0
g_Molluscipoxvirus	0	0	0	0	1	0	0	0	0	0	0	0	0	0	0	0	0	0	0	0	0	0	0	0	0	1	1.5	2	1.5	0	0	0	1	0	1
g_Orthopoxvirus	0	0	0	1	0	0	0	0	4	1	1	0	1	0	0	1	0	0.5	1	0	0	0	1	0.5	0	0.5	0.5	0.5	0	1	0	1	2	3	1
g_Parapoxvirus	0	0	0	0	0	1	0	0	1	1	0	0	0	0	0	0	0	0	0	0	0	0	0	0	0	0	0	0	0	0	0	0	0	0	1
g_Yatapoxvirus	0	0	0	0	0	0	0	0	0	0	0	0	0	0	0	0	0	0	0	0	0	0	0	0	0	0	0	0	0.5	0	0	0	0	0	0
g_Alphaentomopoxvirus	0	0	0	0	0	0	0	0	1	0	0	0	0	0	0	0	0	0	0	0	0	0	0	0	0	0	0	0	0	0	0	0	0	0	1
g_Betaentomopoxvirus	2	0	1	1	1	3	3	0	11	0	1	0	0	2.5	4.5	3	3.5	3.5	3	1	1	0.5	2	3.5	2.5	0.5	0	0	0	2	2	1	2	4	0
g_Tectivirus	1	0	0	0	0	1	0	0	0	0	0	0	0	0	0	0	0	0	0	0	0	0	0	0	0	0	0	0	0	1	0	1	0	0	0
g_Cp220likevirus	0	0	0	1	0	0	4	1	1	0	1	2	1	6.5	3	0	1.5	0.5	3	3	0	5.5	2.5	13	6	0	0	0	0.5	0	0	0	0	0	0
g_Hpunalikevirus	0	2	0	0	1	0	0	0	5	0	0	0	1	0	0	0	0	0	0	0	0	0	0	0	0	0	0	0	0	629	749	1048	646	445	704
g_P2likevirus	17	9	2	2	1	0	3	0	0	0	0	0	0	7.5	26	0	4	3	2	5	24	4	7.5	2	0	1.5	0.5	0	0.5	13	11	15	20	17	17
g_Spounalikevirus	0	1	2	0	0	0	0	0	1	0	0	0	0	0	0.5	0	0	0	0	0	0	0	0	0	0	0	1	0.5	1.5	0	0	0	0	1	0
g_Twortlikevirus	8	5	5	8	1	12	10	17	26	14	2	20	0	0.5	2	0	0	2	0	0	0	1	0.5	0.5	6	1	4	6.5	5	2	0	0	0	0	0
g_Schizot4likevirus	0	0	0	0	0	0	0	0	0	0	0	0	1	0.5	1	0	0	0.5	0	4	0	1	0	1	0.5	0	0	0	0.5	2	0	0	1	1	0
g_T4likevirus	19	1014	18	78	6	126	65	18	109	15	1	11	5	112.5	11.5	3	4	1.5	26	11	25	21	2.5	20.5	16	1	0	0	0.5	330	322	456	134	205	309
g_Bcep78likevirus	0	0	0	0	0	0	0	0	0	0	0	0	0	0	0	0	0	0	0	0	2	0	0	0	0	0	0.5	0	0.5	0	0	2	1	1	0
g_Bcepmulikevirus	0	0	0	0	0	0	0	0	0	0	0	0	0	0	0	0	0	0	0	0	0	0	0	0	0	0	0	0	0	6	1	0	6	2	0
g_Felixounalikevirus	1	1	0	1	1	0	6	1	0	0	1	0	0	0	0	0	0	0	0	0	0	0.5	138	0	0.5	0	0	0	0	8	5	6	7	5	11
g_Hapunalikevirus	0	0	0	0	0	0	0	0	0	0	0	0	0	0	0	0	0	0	0	0	0	0	0	0	0	0	0	0	0	0	0	1	0	0	1
g_I3likevirus	1	1	1	2	4	8	0	1	3	2	0	1	0	0.5	1	0	0	0	0	0	0	0	0	0	0	0.5	0	1	0.5	0	0	0	0	0	0
g_Mulikevirus	0	0	0	0	0	2	0	0	0	0	1	0	0	5	4	18	7	3.5	10	2	39	16	4	10.5	8.5	0	0	0	0	4	6	5	4	4	1
g_Pbunalikevirus	0	0	0	0	0	0	0	0	0	0	0	0	0	0	0	0	0	0	0	0	0	0	0	0	0	0	0	0	0	0	0	0	1	1	0
g_PhiCD119likevirus	0	0	0	0	0	1	0	0	1	1	0	1	0	0	0	0	0	0	1	0	0	0	0	0	0	0	0	0	0	0	0	0	0	0	0
g_Phikzlikevirus	5	6	3	17	3	13	6	6	1	6	3	5	2	28	40	11	29.5	18.5	29	29	34	20.5	7	44.5	49.5	0	0	1	0.5	3	2	4	4	10	4
g_Punalikevirus	0	0	0	0	0	2	0	0	0	0	0	0	0	5	66	1	1	0	2	4	12	0	0	1.5	1.5	0	0	0	0	7	1	5	3	6	13
g_Viunalikevirus	0	0	0	0	0	0	3	0	0	0	0	0	0	0	0	1	0	0	0	0	0	0	0	0	0	0	0	0	0	1	1	0	0	2	1
g_Phikmvlikevirus	16	15	70	145	7	28	50	4	22	33	1	23	2	0	0	0	0	0.5	0	0	0	0.5	0	0.5	0.5	0	0	0.5	0.5	8	3	4	28	13	8
g_Sp6likevirus	0	1	0	0	0	0	0	0	1	1	1	0	2	0	0	0	0.5	0.5	466	0	0	0.5	6.5	0	0	0	0	0	0	1	1	1	1	1	1
g_T7likevirus	5	6	6	25	0	15	9	4	7	5	3	1	0	0	33.5	9	7	12	122	0	0	0	19	0	935	0	0	0	0	10	0	5	14	5	1
g_Ahjdlikevirus	0	0	0	1	0	0	1	0	1	1	1	0	0	0	0	0	0.5	0	0	0	0	0	0	0.5	0.5	0	0	0	0	0	0	0	0	0	0
g_Bcep22likevirus	1	0	0	3	4	3	6	1	0	5	0	2	0	0	0	0	0	0	0	0	0	0	0	0	0	0.5	0	0	0.5	7	2	5	4	4	2
g_Bppunalikevirus	3	34	3	8	8	9	4	2	0	2	1	1	3	0	0	0	0	0	0	0	0	0	0	0	0	0	0	0.5	1	22	6	9	4	7	6
g_Epsilon15likevirus	0	0	0	0	0	0	0	0	0	0	0	0	0	0	45	1	0.5	0	0	0	0	0.5	0.5	0.5	2	0	0	0	0	5	4	3	0	1	2
g_F116likevirus	1	0	0	1	0	1	0	0	0	0	0	0	0	0	0	0	0	0	0	0	0	0	0	0	0	0	0	0	0	5	3	6	7	9	8
g_N4likevirus	37	10	20	16	9	18	28	2	7	25	1	6	6	2.5	3	2	2	4	1	3	1	0	2	4	9.5	0	1	0.5	0.5	12	13	9	14	23	30
g_P22likevirus	0	0	0	2	1	0	0	0	0	0	0	1	0	0.5	46	0	0.5	0.5	1	13	0	7	0.5	1	1.5	0	0	0	0	1	2	5	1	3	5
g_Phieco32likevirus	0	0	0	0	0	0	2	0	1	0	0	0	0	0	0	0	0	0	0	0	0	0	0	0	0	0	0	0	0	0	1	2	0	0	0
g_Andromedalikevirus	0	0	0	0	0	0	1	0	0	0	0	0	0	0	0	0	0	0	0	0	0	0	0	0	0	0	0	0	0	0	0	0	0	0	0
g_Barnyardlikevirus	0	0	0	0	0	0	0	0	0	0	0	0	0	0	0	0	0	0	0	0	0	0	0	0	0	0	0	0	0	3	0	1	3	206	13
g_Bignuzlikevirus	0	0	0	1	0	0	2	0	0	0	0	0	0	0	0	0	0	0	0	0	0	0	0	0	0	0	0	0	0	0	0	0	0	0	0
g_Bronlikevirus	0	0	0	0	0	0	0	0	0	0	0	0	0	0	0	0	0	0	0	0	0	0	0	0	0	0	0	0.5	0	0	0	0	0	0	0
g_C2likevirus	0	0	0	0	0	0	0	0	0	0	0	0	0	0	0	0	0	0	0	0	0	0	0	0	0	0	0	0	0	8	4	3	1	3	11
g_C5likevirus	0	0	0	0	0	0	0	0	0	0	0	0	0	0	0	0	0	0	2	0	0	0	0	1.5	0	0	0	0	0	0	0	0	0	1	2
g_Charlielikevirus	0	0	0	0	0	0	0	0	0	0	0	0	1	0	0	0	0	0	0	0	0	0	0	0	0	0	0	0	0	0	0	0	0	0	0
g_Che8likevirus	0	0	0	0	0	0	2	0	0	0	0	0	0	0	0	0	0	0	0	0	0	0	0	0	0	0	0	0.5	0	0	0	0	0	0	0
g_Che9clikevirus	1	0	0	3	0	0	1	0	0	0	0	0	0	0	0	0	0	0	0	0	0	0	0	0	0	1	0.5	0	0.5	0	0	0	0	1	0
g_Chilikevirus	0	0	0	0	0	0	1	0	0	0	0	0	0	0	0	0	0	0	0	0	0	0	0	0	0	0	0	0	0	0	1	0	1	0	1
g_Cjwunalikevirus	0	0	0	0	0	0	0	0	0	0	0	0	0	0	0	0	0	0	0	0	0	0	0	0	0.5	0	0	0	0	0	0	0	0	0	0
g_Corndoglikevirus	0	0	0	0	0	0	0	0	1	0	0	1	0	0	0	0	0	0	0	0	0	0	0	0	0	0	0.5	0	0	0	0	0	0	0	0
g_D3112likevirus	0	0	0	0	0	0	0	0	0	0	0	0	0	0	0	0	0	0	0	0	0	0	0	0	0	0	0	0	0	0	1	0	0	0	0
g_D3likevirus	0	0	0	1	0	0	0	0	0	0	0	0	0	0	0	0	0	0	0	0	0	0	0	0	0	0.5	0	0	0	1	0	0	0	1	1
g_Halolikevirus	0	0	1	3	0	0	2	0	0	0	0	0	0	0	0	0	0	0	0	0	0	0	0	0	0	0	1	0	0	0	0	0	0	0	1
g_Hk578likevirus	0	0	2	0	0	1	0	1	3	1	0	1	0	0	0	0	0	0	4	9	0	0	0	0.5	0	0	0	0	0	3	2	7	0	2	12
g_Iebhlikevirus	0	0	0	0	0	0	0	0	0	0	0	0	0	0.5	0	0	0	0	0	0	0	0.5	0	0	0	0	0	0	0	0	0	0	0	0	0
g_Jerseylikevirus	0	0	0	1	1	3	0	0	2	0	0	0	0	0	0	0	0	0	0	1	0	0	0	0	0	0	0	0	0	7	7	3	13	21	6
g_L5likevirus	1	0	0	0	2	1	0	0	7	2	0	1	0	0	0	0	1	0	0	0	1	0	0	0	0.5	1	0	0	0	0	0	1	0	0	0
g_Lambdalikevirus	1	3	0	3	1	1	2	0	4	0	1	4	2	22.5	46.5	0	2	1	6	28	5	10.5	1.5	1	3.5	0	0.5	0.5	0.5	112	227	101	126	94	127
g_N15likevirus	0	0	0	0	0	0	0	0	0	0	0	0	0	0	0	0	0	0	0	0	0	0	0	0	0	0	0	0	0	13	11	7	1	5	9
g_Omegalikevirus	0	0	0	0	0	1	0	0	0	0	0	0	0	0	0	0	0	0	0	0	0	0	0	0	0	0	0	0	0	0	0	0	0	0	0
g_Pbiunalikevirus	0	0	0	0	0	0	0	0	0	0	0	0	0	0	0	0	0	0	0	0	0	0	0	0	0	0.5	0	2.5	2.5	0	0	0	0	0	0
g_Pgonelikevirus	0	0	0	0	0	0	0	0	0	0	0	0	0	0	0	0	0	0	0	0	0	0	0	0	0	0	0.5	0	0	0	0	1	0	1	0
g_Phicbklikevirus	2	0	0	2	0	0	0	0	0	0	0	1	0	0.5	0	0	0.5	0	1	0	2	0	0.5	1	3	2	2	3	7.5	3	0	4	0	1	2
g_Phie125likevirus	0	0	0	0	0	0	0	0	0	0	0	0	0	0	0	0	0	0	0	0	0	0	0	0	0	0	1	0	0	1	1	0	1	0	1
g_Phietalikevirus	0	0	0	1	0	2	0	0	2	0	3	0	0	1.5	3.5	5	5	7.5	5	7	1	0.5	1.5	2.5	14	0	0	0	0	0	0	0	0	0	0
g_Phifllikevirus	0	0	0	0	0	0	0	0	0	0	0	0	0	0	0	0	0	0	0	0	0	0	0	0	0	0	0	0	0	0	0	1	0	0	0
g_Phijlunalikevirus	0	0	0	1	0	4	39	1	1	0	1	0	0	0	0	0	0	0	0	0	0	0	0	9	0.5	0	0	0	0	0	0	0	0	0	0
g_Sap6likevirus	0	1	0	0	0	1	0	0	0	0	0	0	1	0	0	0	0	0	0	0	0	0	0	0	0	0	0	0	0	0	0	0	0	0	0
g_Sfi1unalikevirus	0	0	0	0	0	0	0	0	0	0	0	0	0	0	0	0	3.5	0	0	36	0	0	0	0	0	0	0	0	0	2	2	0	2	0	1
g_Sfi21dtunalikevirus	0	0	0	0	0	0	0	0	0	0	0	0	0	0	0	0	3.5	0	0	1	0	0	0	0.5	0.5	0	0	0	0	5	5	2	0	9	13
g_Skunalikevirus	0	0	0	1	0	0	2	0	0	0	0	0	0	0	0.5	0	0	0	0	0	0	0	0	0	0	0	0	0	0	5	6	8	5	8	7
g_T5likevirus	0	0	1	0	0	0	0	2	3	0	0	0	0	0	1.5	0	1	2.5	1	0	1	0	0.5	14.5	3.5	0	0	0	0	16	7	4	7	26	11
g_Tm4likevirus	0	0	0	0	0	0	0	0	0	0	0	0	0	0	0	0	0	0	0	0	0	0	0	0	0	0.5	0	0.5	0	0	0	0	0	1	0
g_Tunalikevirus	0	1	2	10	5	16	5	1	42	2	0	3	1	0	0	0	0	0	0	0	10	0	0	0	19.5	0	0	0	0	10	2	3	5	5	6
g_Xp10likevirus	0	0	0	3	0	0	2	0	0	0	0	0	0	0	0	0	0	0	0	0	0	0	0	0	0	0	0	0	0	0	0	0	0	0	0
g_Yualikevirus	0	0	0	1	0	3	0	0	1	0	0	1	0	0	0	0	0	0	0	0	0	0	0	0	0	0	0	0.5	0.5	16	3	3	3	6	12
g_Batrachovirus	0	0	0	0	0	0	0	0	0	0	0	0	0	0	0	0	0	0	0	0	0	0	0	0	0	0	0	0	0.5	0	0	0	0	0	0
g_Cyprinivirus	1	2	2	1	0	0	2	0	2	6	0	3	0	0	2	0	0.5	1	1	5	4	0.5	0	2.5	1.5	4	3.5	3	7	6	3	2	1	3	4
g_Mardivirus	0	0	0	0	0	0	0	0	0	0	0	0	0	0	0	0	0	0	0	0	0	0	0	0	0	0	0.5	0	1	0	0	0	0	0	0
g_Simplexvirus	6	5	8	5	4	0	4	10	5	4	1	4	0	1	0	0	0	0	0	2	0	0	0.5	0	0.5	0	1.5	0.5	2	1	0	0	1	0	2
g_Varicellovirus	0	1	2	1	2	0	1	24	0	1	1	3	0	0	0	0	0	0	1	0	0	0	0	0.5	0.5	1.5	2.5	1	2.5	1	0	0	0	1	1
g_Cytomegalovirus	0	0	0	0	0	0	1	1	0	0	0	1	1	0	0	0	0	0	0	0	0	0	0	0	0	0	0	0	0	0	0	0	0	0	0
g_Muromegalovirus	0	0	0	0	0	0	0	0	0	1	0	0	0	0	0	0	0	0	0	0	0	0	0	0.5	0	1	0	1	0.5	0	0	0	0	0	0
g_Proboscivirus	0	0	0	0	1	0	0	0	0	1	0	0	0	0	0	0	0	0	0	0	0	0	0	0	0	0	0	0	0	0	0	0	0	0	0
g_Roseolovirus	2	2	0	1	0	0	2	1	0	4	0	0	0	0	0	0	0	0	0	0	0	0	0	0	0	2.5	5	12	9	0	0	0	0	1	1
g_Lymphocryptovirus	0	0	0	0	0	0	0	0	0	1	0	2	0	0	0	0	0	0	2	5	4	0	0	1.5	1	2.5	1.5	0.5	1.5	0	0	0	0	0	1
g_Macavirus	0	0	0	0	1	1	0	0	0	0	0	1	0	0	0.5	0	0	0	0	0	0	0	0	0	0.5	0	0.5	2.5	1	0	0	0	0	0	1
g_Percavirus	1	1	1	2	0	1	1	34	3	1	0	1	0	0	0	0	0	0	0	0	0	0	0	0	0	0.5	0	0	0	1	0	1	0	1	0
g_Rhadinovirus	2	0	1	0	0	1	0	0	0	1	1	4	2	1.5	0.5	2	0	1	0	0	0	2.5	0.5	0.5	0.5	0	0	0	1	0	0	1	0	0	0
g_Ostreavirus	0	0	0	0	0	0	0	0	0	0	0	0	0	0	0	0	0	0	0	0	0	0	0	0	0	0	0	0.5	0	0	0	0	0	0	0
g_Deltalipothrixvirus	0	0	0	0	0	0	0	0	0	0	0	0	0	0.5	0	0	0	0	0	0	0	0	0	0	0	0	0	0	0	0	0	0	0	0	0
g_Chrysovirus	0	0	0	0	0	0	0	0	0	0	0	0	0	0	0	0	0	0	0	0	0	0	0	0	0	0.5	3	2	1	0	0	0	0	0	0
g_Betapartitivirus	0	0	0	0	0	0	0	0	0	0	0	0	0	0	0	0	0	1.5	1	0	0	0	0	0	0	0	0	0	0.5	0	0	0	0	0	0
g_Inovirus	0	0	0	0	0	0	0	0	0	1	0	0	1	0	0	0	0	0	0	0	0	0	0	0	0	1	0	0	0	13	9	5	14	4	13
g_Plectrovirus	0	0	0	0	0	0	0	0	1	0	0	1	0	0	0	0	0	0	0	0	0	0	0	0	0	0	0	0	0	0	0	0	0	0	0
g_Microvirus	0	0	0	0	0	0	0	0	0	0	0	0	0	0	1	0	0	0	0	0	0	0	0	0	0.5	0	0	0	0	0	1	0	0	1	1
g_Dependoparvovirus	1	0	0	0	0	0	0	0	0	0	0	2	0	0	0	0	0	0	0	0	0	0	0	0	0	0	0	0	0	0	0	0	0	0	0
g_Tenuivirus	0	0	0	0	0	0	0	0	0	0	0	0	0	0	0	0	0	0	0	0	0	0	0	0	0	0	0.5	0	1	0	0	0	0	0	0
g_Nyavirus	0	0	0	0	0	0	0	0	0	0	0	0	0	0	0	0	0	0	0	0	0	0	0	0	0	0	0	0	0.5	0	0	0	0	0	0
g_Pestivirus	0	0	0	0	0	0	0	0	0	0	0	0	0	0	0	0	0	0	0	0	0	0	0	0	0.5	0	0	0	0	0	0	0	0	0	0
g_Waikavirus	0	0	0	0	0	0	0	0	0	0	0	0	0	0	0	0	0	0	0	1	0	0	0	0	0	0	0	0	0	0	0	0	0	0	0
g_Glossinavirus	0	0	0	0	0	0	0	0	0	0	0	0	0	1.5	0	0	0	0	1	0	0	0	0	0	0.5	0	0	0	0	0	0	0	0	0	0

## Sheet: kraken_Species_Raw
Species level taxonomic assignments: read counts (raw)
Species	CB_A018	CB_A038	CB_N001	CB_N002	CB_N021	CB_N022	CB_S008	CB_S026	CB_S043	CB_V011	CB_V012	CB_V027	CB_V028	FC_A062	FC_A070	FC_Con_V055	FC_N003	FC_N013	FC_Nat_V042	FC_Nat_V045	FC_Nat_V052	FC_S034	FC_S040	FC_V046	FC_V053	Soil_N_EF_02May14	Soil_N_EF_20May15	Soil_N_WF_02May14	Soil_N_WF_20May15	ST_C039	ST_C053	ST_C062	ST_M029	ST_M050	ST_M060
s_Candidatus Korarchaeum cryptofilum	2	5	2	3	0	0	2	0	0	3	4	3	4	0.5	0	0	0	0	0	1	1	0	0	0	0.5	28.5	22.5	15	10	1	0	0	0	0	0
s_Acidilobus saccharovorans	1	1	0	1	1	1	0	0	0	0	2	2	6	0	0	0	0	0	0	0	0	0	0	0	0.5	0	0	1	3.5	1	0	1	0	0	0
s_Caldisphaera lagunensis	0	1	1	0	0	2	0	1	5	1	1	5	0	0.5	1.5	1	1	0	1	0	1	1.5	0	4.5	3.5	0	0	0	0.5	1	0	1	1	0	2
s_Desulfurococcus fermentans	0	0	0	0	0	0	0	0	0	0	0	0	0	0	0	0	0	0	0	0	0	0	0	0.5	0.5	0	0	0	0	0	0	0	0	0	0
s_Desulfurococcus kamchatkensis	0	0	0	0	0	1	0	0	0	0	1	0	1	0	0	0	0	0.5	0	0	0	0	0	0.5	0	0	0	0	0	0	0	0	0	0	0
s_Ignicoccus hospitalis	0	0	0	1	0	0	0	0	0	1	0	2	1	0	0	0	0	0	0	0	0	0	0	0	0	1.5	1	0	0	0	1	0	1	1	0
s_Staphylothermus hellenicus	0	0	0	0	0	0	0	0	0	0	0	0	0	0	0	0	1	0	0	0	0	0	0	0	0	0	0	0	0	0	1	0	0	0	0
s_Staphylothermus marinus	0	0	0	0	0	0	0	0	0	0	0	0	0	1	2.5	6	0	0.5	2	1	1	3	2	4.5	1	0	0	0	0.5	0	0	0	0	0	0
s_Thermogladius cellulolyticus	1	0	0	0	0	0	0	0	0	0	0	0	0	0	0	0	0	0	0	0	0	0	0	0	0.5	0.5	0.5	0.5	1	0	0	0	0	0	0
s_Thermosphaera aggregans	0	0	0	0	0	0	0	0	0	1	0	1	0	0	0.5	0	0	0	0	1	0	0	0.5	0	0	12.5	7	5.5	3	0	0	0	0	0	0
s_Hyperthermus butylicus	5	1	0	3	7	0	0	13	7	0	0	9	0	0	0	0	0	0	0	0	0	0	0	0	0	0	0	0	0	0	0	0	0	0	0
s_Pyrodictium delaneyi	0	0	0	0	0	0	0	0	0	0	0	0	0	0	0	0	0	0	0	0	0	0	0	0	0	0	1	0	2	0	0	0	0	0	0
s_Pyrolobus fumarii	0	0	0	1	0	0	0	0	0	1	0	2	0	0	0	0	0	0	0	0	1	0	0	0	0	0.5	0.5	1	1	0	0	0	0	0	0
s_Acidianus hospitalis	0	0	0	0	0	0	0	0	0	0	0	0	0	0.5	4.5	2	0.5	0.5	3	5	0	2.5	0	1.5	1	0.5	0.5	0.5	0	0	0	0	0	0	0
s_Metallosphaera sedula	0	0	0	0	0	0	0	1	0	0	0	0	0	0	0	1	0.5	0	0	0	0	0	0	0	0	0	0	0	0	0	0	0	0	0	0
s_Sulfolobus acidocaldarius	0	0	0	0	0	0	0	0	0	0	0	0	0	0.5	0.5	1	0.5	0	1	2	1	2	0	1	0	0	0	0	0	0	0	2	0	0	0
s_Sulfolobus islandicus	1	0	0	0	0	0	0	0	2	0	1	0	0	0	0	0	0	0	0	0	0	0	0	0	0	0	0	0	0	0	0	0	0	0	0
s_Sulfolobus solfataricus	0	0	2	0	0	0	0	0	0	0	0	0	0	0	0	0	0	0	0	0	0	0	0	0	0	0	0	0	0	0	0	0	0	0	0
s_Sulfolobus tokodaii	0	1	0	1	0	0	1	0	0	0	0	0	1	0.5	0.5	1	2	0.5	0	2	0	0.5	0.5	0.5	0.5	0	0	0	0	0	0	0	0	0	0
s_Thermofilum pendens	0	0	0	1	0	0	0	0	0	0	0	1	0	0	0	0	0	0	0	0	0	0	0	0	0	3	2.5	4	3	0	0	0	0	0	0
s_Thermofilum sp. 1807-2	0	0	0	0	0	0	0	0	0	0	0	0	0	0	0	0	0	0	1	0	0	0	0	0	0	0.5	0.5	1.5	0.5	0	0	0	0	0	1
s_Caldivirga maquilingensis	0	0	0	0	0	0	0	0	0	0	0	0	0	0	0	0	0	0	0	0	0	0	0	0	0	0.5	0.5	0	0	0	0	0	0	0	0
s_Pyrobaculum islandicum	0	0	0	0	0	0	0	0	0	0	0	0	0	0	0	0	0	0	0	0	0	0	0	0	0	0	0	0	0	0	1	0	0	0	0
s_Thermoproteus tenax	1	0	0	0	0	0	0	1	2	0	0	0	0	0	0	0	0	0	0	0	0	0	0	0	0	2	3	0	0.5	0	0	0	0	0	0
s_Thermoproteus uzoniensis	0	0	0	0	0	0	21	4	0	0	0	0	0	0.5	1.5	2	0	0	0	0	0	0	0	1	1.5	2.5	2	5.5	2	0	0	1	1	0	2
s_Vulcanisaeta distributa	0	0	0	0	0	0	0	0	0	0	0	0	0	0	0	0	0	0	0	0	0	0	0	0	0	0	0	0.5	0	0	0	0	0	0	0
s_Vulcanisaeta moutnovskia	0	0	0	0	0	0	0	0	0	0	0	0	0	0	0	0	0	0.5	0	0	0	0	0	0	0.5	0	0	0	0	0	0	0	0	0	0
s_Candidatus Nitrosopelagicus brevis	32	10	2	2	0	0	28	6	1	1	535	2	538	0.5	3	1	2	1.5	0	0	0	0	0	1.5	2.5	1	6.5	3	1	5	5	7	6	6	4
s_Candidatus Nitrosotenuis cloacae	6	4	4	4	1	2	1	1	2	8	4	3	16	3	13	1	3.5	0.5	2	5	8	0	0.5	1.5	3.5	39	41.5	25.5	15.5	4	2	1	0	19	2
s_Candidatus Nitrosopumilus adriaticus	4	16	2	5	1	3	8	4	13	5	0	5	2	0.5	4	0	0.5	1.5	5	5	2	1	0.5	3.5	2.5	2	3	1.5	5.5	3	2	3	4	3	2
s_Candidatus Nitrosopumilus sp. AR2	1	0	7	11	2	4	5	3	3	1	0	2	0	12	2.5	2	3.5	1	7	8	5	4	1	7	5.5	3	5	1	7	2	0	1	4	5	2
s_halophilic archaeon DL31	3	3	2	8	2	4	0	1	2	4	1	3	7	5	1	0	2	2	0	1	2	2.5	3.5	4.5	3.5	44	31.5	24.5	18	2	0	1	1	2	7
s_Aciduliprofundum boonei	1	0	0	0	0	0	0	0	0	0	1	0	1	0	0	0	0	0	0	0	0	0	0.5	1	0	0	0	0	0	0	0	1	1	1	0
s_Aciduliprofundum sp. MAR08-339	2	0	0	0	0	0	0	0	1	0	1	1	2	0.5	0	0	0	0	0	1	3	0	0	0.5	0.5	0	0	1	0.5	0	0	0	0	0	0
s_Archaeoglobus fulgidus	0	1	1	3	2	0	0	3	3	0	0	0	0	0	0	0	0	1	0	1	1	0	0.5	0	1	1	0	0.5	1	0	0	6	0	0	2
s_Archaeoglobus profundus	4	1	2	0	0	2	1	0	0	5	2	4	6	0.5	0	1	0	0	0	0	1	0.5	0	0	0.5	0	0.5	0.5	0	0	0	0	0	0	0
s_Archaeoglobus sulfaticallidus	7	1	0	5	2	38	1	3	1	4	11	3	7	0.5	0.5	0	0	0	0	0	0	0	0	0	0	0	0	0	0	0	0	0	0	1	0
s_Archaeoglobus veneficus	2	0	1	1	0	1	0	0	1	6	0	1	0	2	0.5	0	0	0	0	0	0	0.5	0	2	1	0	2.5	0	0	0	0	0	0	0	0
s_Ferroglobus placidus	0	0	0	1	0	0	1	0	0	0	0	1	0	0.5	0.5	0	0.5	1.5	0	1	0	0	0	0	2	0	1	1.5	1.5	0	0	0	0	3	0
s_Geoglobus acetivorans	0	4	0	0	1	0	1	0	0	1	2	0	23	0.5	0	0	1	0	1	0	0	0	0	1	0.5	1	0	0.5	0	0	0	0	0	0	1
s_Geoglobus ahangari	1	2	8	7	2	17	2	2	1	7	5	7	15	0	1	1	0.5	0	0	1	1	1	0	0.5	1	1.5	3	0.5	1	0	0	0	1	1	0
s_Halalkalicoccus jeotgali	32	4	20	14	25	30	45	63	77	39	12	41	29	2.5	7	6	3	2	4	7	1	0	1	1.5	6	54	50	36.5	62.5	5	1	3	4	2	4
s_Halanaeroarchaeum sulfurireducens	9	5	4	0	17	18	2	4	5	5	1	3	7	1.5	12.5	5	5.5	3	6	20	5	4.5	1	7	3	13.5	17.5	14	14.5	3	0	2	1	0	1
s_Haloarcula hispanica	0	1	1	0	0	0	2	0	0	0	0	0	0	0.5	0.5	0	0	0.5	1	4	1	0	0.5	0.5	1	4.5	4	3.5	2.5	1	0	0	1	0	0
s_Haloarcula marismortui	2	5	0	4	3	2	0	0	3	4	1	1	1	3	2	2	1.5	1.5	1	0	1	1	1.5	1.5	1	13	14.5	15	15	4	2	3	2	0	2
s_Haloarcula sp. CBA1115	0	2	0	2	0	0	0	0	3	0	0	2	0	0	0.5	0	0	0	0	1	0	0.5	1	0	0	13.5	13.5	10.5	8	0	0	0	0	0	0
s_Halobacterium hubeiense	10	12	7	9	14	15	12	18	28	16	3	16	3	1.5	1.5	2	1.5	2	1	0	2	0.5	0.5	4	5.5	75	66	36.5	44.5	2	2	6	7	4	10
s_Halobacterium salinarum	1	12	48	8	9	5	1	2	3	8	5	6	6	1.5	2	1	1.5	3	0	2	2	0.5	0	6	2	38.5	36.5	29	20	2	2	4	4	2	2
s_Halobacterium sp. DL1	3	11	8	9	10	13	3	4	6	15	1	10	4	1	1.5	0	1	0	3	1	0	2	2	3	0.5	78	61	43	50.5	0	0	5	6	3	6
s_Halomicrobium mukohataei	4	3	7	14	8	6	6	2	5	9	4	8	5	6	5	2	4	3.5	3	4	12	6.5	1	12.5	6.5	55	57	38	36.5	4	11	4	9	6	3
s_Halorhabdus tiamatea	17	7	4	4	14	16	2	27	47	25	3	31	8	3.5	5	4	1	3	4	10	2	5	2.5	6.5	3.5	23.5	24.5	23.5	21	2	1	2	1	2	2
s_Halorhabdus utahensis	9	13	4	5	5	2	6	10	15	7	2	6	4	1.5	2	1	0.5	1	3	2	6	1	0.5	4.5	6.5	23	28.5	15	27	2	2	1	0	3	4
s_Natronomonas moolapensis	88	18	74	18	274	6	53	34	3	21	6	11	22	3	7.5	9	1	8.5	1	1	2	0.5	2	7	4.5	43	40.5	29.5	30	1	0	1	1	2	4
s_Natronomonas pharaonis	20	4	10	1	11	1	7	6	4	2	3	4	9	7	6	6	8	5.5	5	7	5	0	1	8	4.5	23	22.5	16.5	12.5	0	0	1	1	0	3
s_Haloferax gibbonsii	14	7	5	16	18	14	11	11	14	19	8	20	21	1	2.5	0	0.5	1	1	1	2	0	0.5	1.5	1.5	60	60	32.5	33.5	0	4	1	4	4	4
s_Haloferax mediterranei	10	4	7	4	7	16	7	11	17	6	1	18	3	0	3	4	2	0.5	3	5	1	0.5	1	2	1.5	46.5	47	28	32.5	3	1	5	11	3	4
s_Haloferax volcanii	0	9	3	6	2	7	2	0	1	3	3	8	17	2	3	0	1	2.5	1	0	2	1	0.5	2	5.5	46	52	26	29	3	4	3	8	2	9
s_Halogeometricum borinquense	32	5	13	11	21	25	44	75	72	28	3	37	4	1.5	1	0	2	2	1	2	1	1	2.5	3.5	5.5	18.5	17.5	9.5	11.5	3	2	5	2	3	0
s_Haloquadratum walsbyi	5	0	2	7	1	4	7	0	0	12	8	14	12	1.5	1	17	3	5	3	7	9	21.5	11	4	0	5.5	4.5	2.5	3	0	1	2	1	2	4
s_Halorubrum lacusprofundi	16	7	10	5	6	9	3	15	8	17	2	14	13	2	5	3	1.5	2	5	0	3	0	1	4	5	71.5	68.5	42.5	45.5	1	2	5	1	4	4
s_Halopiger xanaduensis	12	9	65	7	18	9	7	15	9	21	7	33	9	5	4	3	5	3	1	7	3	0	1.5	2	5.5	92	80.5	56.5	75	8	1	9	6	9	7
s_Halostagnicola larsenii	10	12	4	4	13	4	1	3	2	24	0	7	0	3	3	3	2.5	1.5	0	4	5	0	1.5	7	7	46	39.5	26.5	26	2	2	4	3	0	2
s_Haloterrigena turkmenica	12	3	9	20	9	21	12	16	34	18	7	16	18	6	22	18	1	15	8	4	7	9.5	8	18	13	80	98.5	52.5	46.5	7	7	7	4	7	6
s_Natrialba magadii	35	23	11	19	5	19	14	15	25	21	5	16	2	2.5	3	2	4	3.5	1	2	6	2	2	2.5	4	48.5	50.5	48.5	57.5	8	6	11	7	6	14
s_Natrinema pellirubrum	25	15	13	21	17	7	4	11	2	26	3	34	2	1	7	6	2	7.5	8	21	5	10	9.5	1	10	51	37.5	36.5	49	1	3	4	6	4	6
s_Natrinema sp. J7-2	4	4	4	1	9	1	4	5	2	12	1	8	8	1	2	0	2.5	1	0	1	3	2.5	0	6	3	54.5	46	26.5	37	5	0	1	5	3	2
s_Natronobacterium gregoryi	6	1	4	16	1	4	3	1	1	3	1	2	2	2.5	4.5	0	1.5	3	8	5	9	5.5	2.5	4.5	8	25	27	25	17.5	1	0	2	1	4	2
s_Natronococcus occultus	76	16	96	22	324	8	51	39	13	17	11	12	23	0.5	2	1	0	1	0	2	1	0.5	1	3.5	0.5	50	59	31	37	1	3	4	5	4	7
s_Salinarchaeum sp. Harcht-Bsk1	10	7	4	4	13	15	2	15	8	9	1	13	6	4	7.5	3	6	2.5	5	14	7	3	3.5	8	7.5	65.5	61.5	56	58.5	4	1	2	5	1	4
s_Methanobacterium formicicum	82	76	97	106	75	99	127	163	143	239	137	178	176	13	12	46	31	33	42	35	45	45.5	27.5	18	16.5	101	51	92	90	110	101	134	79	98	91
s_Methanobacterium lacus	11	15	7	2	10	8	14	15	7	27	0	11	1	4.5	7.5	2	3.5	4	4	1	2	5.5	9	6	10	0	0.5	0	0.5	12	7	15	12	10	6
s_Methanobacterium paludis	5	12	93	8	16	12	5	2	3	12	40	7	52	7.5	20.5	9	13	7	7	2	2	8	1	16	25.5	0	2.5	1	0.5	31	24	18	36	18	45
s_Methanobacterium sp. MB1	251	184	133	134	147	283	162	267	297	246	3098	259	1132	7.5	11.5	2	1.5	3.5	5	2	0	3.5	7	9	9	0	3	0.5	2.5	79	87	59	89	88	72
s_Methanobrevibacter millerae	1368	905	1048	1460	1305	9832	399	553	441	2632	1703	1485	752	15375.5	21581	979	8835.5	17774	4318	1751	616	1226	1090.5	13061.5	5082.5	0.5	91.5	126	158	4	4	0	6	2	3
s_Methanobrevibacter ruminantium	36	38	60	91	70	599	21	54	56	329	148	183	105	917	2951.5	227	883	1526	779	577	778	242.5	108.5	1112	3929	0.5	11	4.5	7	10	7	18	8	7	13
s_Methanobrevibacter smithii	33	29	42	81	44	351	33	11	32	147	81	62	64	243	841.5	188	635.5	723.5	142	169	172	214.5	43	642.5	809.5	0	12.5	11.5	12	1018	1468	1155	2687	1581	2491
s_Methanobrevibacter sp. AbM4	520	126	94	206	104	1162	970	1380	1033	936	1796	549	871	10997.5	23777.5	53100	249	742	1845	64	55	98851	15659.5	85562.5	107186	0.5	14.5	44	39.5	103	64	59	49	63	70
s_Methanosphaera stadtmanae	3	6	7	8	7	61	8	9	17	64	50	16	21	22.5	78	42	57.5	56.5	17	22	2	97	33	139.5	208	0	1	0	0.5	49	34	26	32	42	57
s_Methanothermobacter marburgensis	0	0	2	2	1	0	1	0	1	7	8595	6	12659	1.5	3.5	0	5	1.5	0	0	0	0.5	0	3.5	4	0.5	1.5	0	0	1	0	0	0	0	1
s_Methanothermobacter sp. CaT2	0	0	0	4	0	0	0	0	1	4	6711	4	9277	0	1	0	0	0	0	0	0	0	0	0	0	0	0	0.5	0	0	0	1	0	0	1
s_Methanothermobacter thermautotrophicus	0	0	0	0	0	0	0	0	0	0	3506	3	5509	0	0	0	0	0	0	0	0	0	1.5	0	0	2.5	4	2.5	1.5	0	0	0	1	0	1
s_Methanothermus fervidus	0	3	1	1	0	1	1	0	0	5	1	1	2	2.5	2.5	2	1	2.5	2	1	1	1.5	0	3	4	0	0.5	0	0	0	0	0	0	0	1
s_Methanocaldococcus bathoardescens	0	1	0	0	0	1	1	0	0	1	1	0	0	0	1	2	0	0.5	3	2	0	2	0.5	2.5	5.5	0	0	0	0	1	0	0	1	1	0
s_Methanocaldococcus fervens	0	0	0	0	0	0	4	0	1	0	2	0	1	0.5	0.5	0	0	0.5	0	1	0	1	0	0.5	1.5	0	0	0	0	0	0	0	0	0	1
s_Methanocaldococcus infernus	0	0	0	1	0	0	0	2	2	0	0	0	0	0	0.5	0	0.5	0	0	2	2	0.5	0	0	0	0	0	0	0	6	10	4	4	9	4
s_Methanocaldococcus sp. FS406-22	0	0	0	0	0	1	1	0	0	0	0	0	0	0	0.5	0	0	0	2	0	0	1	0	0.5	2	0	0	0	0	0	3	2	1	0	1
s_Methanocaldococcus vulcanius	0	0	0	0	0	0	0	0	0	0	0	0	0	0	0	1	0	0	0	1	0	0	0	1	0	0	0.5	0	0	0	0	0	0	0	0
s_Methanotorris igneus	0	0	0	0	0	1	0	0	0	0	1	1	0	3.5	1.5	2	1.5	1	0	0	1	1.5	1.5	3	3	1	0.5	1.5	0.5	0	0	1	0	0	0
s_Methanococcus aeolicus	7	4	1	2	2	2	0	0	1	5	2	2	0	1	1.5	0	0	0	2	3	1	1	0	2.5	2.5	0.5	0	0	1	2	11	2	5	3	1
s_Methanococcus maripaludis	4	6	5	11	3	16	1	7	14	9	7	13	6	14	33.5	13	21.5	35	29	28	18	26.5	12	36.5	44.5	0.5	1	1	1.5	48	67	39	43	85	90
s_Methanococcus vannielii	20	6	0	4	0	2	1	1	0	2	23	6	5	19	17.5	26	18	24.5	7	7	6	25	19.5	17	12.5	0	0	0.5	0	2	0	2	2	3	0
s_Methanococcus voltae	8	9	7	9	3	31	13	10	21	14	16	10	14	12.5	17	19	12.5	18	6	5	13	15.5	32	23	35.5	5	8	5	9.5	6	5	10	7	4	14
s_Methanothermococcus okinawensis	5	3	45	42	2	35	5	2	4	14	10	3	11	2	5	2	2.5	1.5	2	3	1	8	3.5	4.5	2	0.5	0	2	1.5	0	2	2	5	4	11
s_Methanocella arvoryzae	7	13	33	14	3	7	2	11	14	25	13	23	29	5	6.5	4	2.5	3.5	5	10	4	10.5	4	10	5.5	31.5	27	27.5	26	11	6	12	10	10	7
s_Methanocella conradii	5	5	3	3	2	4	2	2	3	14	5	6	5	1	2.5	3	0	6.5	1	2	2	1	1	6	3.5	5	6.5	6	3	2	3	7	3	2	3
s_Methanocorpusculum labreanum	38645	18709	6849	4782	1485	3793	5741	8789	7858	52661	19980	30306	58994	2.5	70	62	46.5	97.5	12	57	1137	6.5	27.5	11.5	9.5	10.5	12.5	4	7	108	49	40	29	23	371
s_Methanoculleus bourgensis	17	10	13	8	3	16	23	8	41	26	6190	21	4517	2	4	4	3.5	2	2	2	9	4.5	0	2	4.5	14.5	151.5	18	19.5	105	7	198	5	2	6
s_Methanoculleus marisnigri	123	95	104	384	119	650	181	282	531	205	2607	208	4670	10.5	18.5	8	8	9.5	11	7	17	10	1.5	14.5	21	53.5	852	80.5	100.5	218	2	579	3	4	10
s_Methanoculleus sp. MAB1	18	7	11	10	8	21	22	7	82	18	11661	21	7090	1.5	2	3	0.5	1	0	2	4	1.5	2	6.5	5.5	16	298	18.5	18	104	2	217	1	1	0
s_Methanolacinia petrolearia	30	22	27	49	4	16	8	24	32	136	74	134	225	26.5	36	88	36.5	34	14	2	12	71	84	13	14	8.5	6	5	2	10	8	15	3	1	4
s_Methanolinea tarda	21	8	19	13	7	17	30	11	14	62	105	52	335	4	2	4	2.5	1	1	1	2	5	4	5	6	7.5	2.5	3	4	27	1	65	0	2	2
s_Methanoregula boonei	78	29	165	83	81	24	35	8	21	387	51	276	157	1.5	2	3	3	2.5	1	2	11	3	2.5	1	7	9.5	11	8	6	21	19	21	16	14	15
s_Methanoregula formicica	404	141	956	410	464	142	88	31	98	3078	130	2137	430	5.5	6.5	0	6	4.5	8	6	32	4	3.5	7.5	4.5	10	10	10	13.5	98	42	75	22	21	39
s_Methanosphaerula palustris	42	47	50	31	34	78	26	37	33	188	223	140	746	6.5	4	2	6.5	2	3	7	9	5.5	0.5	6	9	26.5	27	16	20	161	197	155	212	55	194
s_Methanospirillum hungatei	26	39	60	60	15	54	22	3	18	389	31	380	98	2	2.5	0	1.5	5	2	3	18	1.5	0.5	1	3	0	0	0	1.5	854	79	1620	71	45	65
s_Methanosaeta concilii	4384	10277	10199	6219	1422	3771	652	261	573	21966	821	21489	2083	10.5	15.5	18	18.5	12.5	16	29	15	11.5	10.5	29	29.5	6.5	6.5	2	4.5	32908	1524	49905	1525	922	2002
s_Methanosaeta harundinacea	64	63	160	42	51	55	43	48	65	48	22	84	46	22	19.5	31	23.5	25.5	10	7	12	45.5	24	15	16.5	39	34.5	33	29.5	2114	14	5197	20	24	25
s_Methanococcoides burtonii	13	8	11	22	5	37	24	14	21	11	18	31	68	4	6.5	1	1.5	3.5	0	3	1	3.5	0.5	4	2.5	0	2	0	2.5	10	1	7	1	3	6
s_Methanococcoides methylutens	9	14	6	5	7	8	5	2	5	0	1	8	7	6	17	5	10	7	26	21	30	2	2	25	15.5	0	5	3.5	2	2	0	0	1	0	2
s_Methanohalobium evestigatum	9	5	9	3	1	1	0	2	2	1	2	7	5	23	15.5	15	8	9.5	4	5	3	24.5	17	13	10.5	0.5	1	1.5	1	3	1	6	4	2	1
s_Methanohalophilus mahii	3	2	2	3	2	5	3	7	7	13	8	18	16	1.5	1	4	0.5	1.5	0	3	0	3.5	0.5	1.5	2.5	1	1	1.5	1	2	10	1	7	11	6
s_Methanolobus psychrophilus	33	19	7	16	12	32	34	22	23	32	25	25	4	10.5	7	6	7.5	6	6	10	9	4.5	4	14	13.5	5.5	13.5	5	5.5	7	3	6	6	3	4
s_Methanomethylovorans hollandica	7289	4587	894	366	9072	1376	18749	7030	16917	2915	42	4372	59	3.5	8.5	16	7	9	5	8	13	3	6	10	8.5	0.5	3	2	1	980	334	906	770	359	1380
s_Methanosalsum zhilinae	6	3	7	7	6	14	4	2	11	10	2	9	13	1	3	0	3.5	1	2	5	3	2.5	3	3	3.5	0.5	3.5	0	0	19	4	13	9	10	2
s_Methanosarcina acetivorans	354	75	21	15	16	41	23	11	47	50	13	102	77	3.5	8	9	7	4.5	2	8	6	7	4	8	13	3.5	20	5.5	16	8	9	11	12	7	61
s_Methanosarcina barkeri	2158	355	29	43	10	156	27	38	468	83	218	144	1257	39.5	53	11	28	20	13	11	14	16.5	32.5	36.5	33.5	8.5	251	33.5	63.5	420	366	332	448	209	363
s_Methanosarcina horonobensis	752	130	29	35	4	116	41	27	111	109	52	323	202	2.5	1.5	0	1.5	0.5	2	0	1	1.5	1	2	3	1.5	29	7	26.5	8	6	17	9	9	56
s_Methanosarcina lacustris	3257	978	368	196	113	499	271	167	394	462	74	799	291	3	3.5	1	2.5	3.5	0	2	2	1.5	1	3.5	5.5	7.5	31.5	32	89.5	120	203	82	86	90	1859
s_Methanosarcina mazei	3558	1372	377	1960	757	5950	383	422	3939	1598	2128	7729	4160	45.5	75	12	9.5	8.5	14	16	15	31.5	5.5	34.5	48	5.5	11082.5	449	529.5	40	36	38	39	22	80
s_Methanosarcina siciliae	473	96	10	29	11	75	25	7	58	51	34	146	103	2	7.5	13	9	3	3	6	2	9.5	2	7	7.5	3.5	39.5	5.5	12	4	11	13	14	11	72
s_Methanosarcina sp. Kolksee	135	16	2	4	1	16	5	2	27	3	138	16	151	1.5	0.5	2	2.5	1	1	0	3	1.5	0	6	1	0.5	9.5	3	5.5	59	45	40	102	49	65
s_Methanosarcina sp. MTP4	130	45	29	64	11	33	33	28	59	49	49	63	111	4.5	9	6	4	11.5	13	5	14	14.5	11	20.5	14	11	22	28	52	11	8	9	11	4	29
s_Methanosarcina sp. WH1	89	32	0	5	4	10	14	9	21	6	3	28	16	0	0	0	0	0.5	0	0	0	0	0	0	0	1	1	0.5	0.5	1	4	0	0	1	27
s_Methanosarcina sp. WWM596	133	45	6	9	3	18	12	7	16	10	8	22	179	1.5	3.5	0	2.5	0.5	3	1	3	1.5	1	4	1.5	0.5	11	2.5	3	7	6	2	4	5	42
s_Methanosarcina thermophila	125	20	3	10	3	31	5	9	33	24	2521	29	2544	1.5	2	1	0.5	0.5	2	0	0	2.5	1	2	2.5	0	1253	52	64.5	24	36	19	34	19	30
s_Methanosarcina vacuolata	129	15	4	5	0	13	2	2	36	14	241	16	207	4	3	17	3	5	3	1	5	1	4	7	5	1	10.5	1.5	2	60	52	48	99	41	69
s_Palaeococcus pacificus	0	0	0	0	1	0	1	0	2	1	1	0	0	0	0	0	0.5	0	0	0	0	0	0	0	1	1.5	0.5	2	1	2	0	0	0	0	1
s_Pyrococcus furiosus	1	0	0	0	0	1	0	2	1	0	0	3	0	0	2.5	0	0	0	1	0	0	0	0	3.5	1.5	0	0	0	0	0	0	0	0	0	0
s_Pyrococcus horikoshii	1	0	0	0	0	0	0	0	0	0	0	0	0	0	0	1	0	0	0	1	0	0	0	1	1.5	0	0	0	0	0	2	0	0	0	0
s_Pyrococcus sp. NA2	1	0	0	0	0	0	0	0	0	1	7	0	5	1.5	0	0	0	0.5	0	0	0	0	0	0.5	0	0	0	0	0.5	0	0	0	0	0	0
s_Pyrococcus sp. ST04	1	1	2	0	0	2	0	0	0	0	1	0	0	0.5	0.5	1	0.5	0.5	0	0	1	1.5	6	0.5	0	0	0	0	0	1	1	0	0	0	1
s_Pyrococcus yayanosii	0	0	0	1	0	1	0	0	0	2	19	0	30	0.5	0.5	0	0	1.5	1	1	0	0	0	0	0	0	0	0	0.5	8	2	7	3	2	5
s_Thermococcus barophilus	0	1	1	10	2	1	1	0	0	1	1	0	0	1	1	0	0	0	3	0	1	0	0	1.5	0	0	0	0	0	0	0	0	0	1	1
s_Thermococcus cleftensis	0	0	1	1	0	2	1	1	0	0	0	0	0	0	0	0	0	1	0	0	2	0	0	0	0	4.5	4.5	1.5	2	1	0	0	0	0	1
s_Thermococcus eurythermalis	3	1	0	1	0	0	0	2	3	0	2	0	0	0	0	0	0	0	1	0	2	0	0	0.5	0	6.5	5.5	2	3	2	0	0	1	0	0
s_Thermococcus gammatolerans	0	2	1	2	0	0	2	0	1	0	0	3	0	2	2.5	2	3	4.5	5	4	5	3.5	3.5	6.5	2	2	1.5	3	0.5	0	0	1	0	1	3
s_Thermococcus guaymasensis	0	0	2	1	2	2	0	2	7	0	1	0	2	0	0	0	0	0	3	1	0	0.5	0	1	0.5	5	6.5	0	2	1	0	1	0	0	0
s_Thermococcus kodakarensis	0	0	0	0	0	0	1	0	1	0	0	0	3	1.5	1.5	0	0	0.5	6	1	1	0	0	3	1.5	2	2	0.5	0	1	1	0	3	0	0
s_Thermococcus litoralis	0	3	5	1	0	1	1	3	1	4	4	12	7	0.5	1	0	0	0	1	0	0	1.5	0	0	0.5	0.5	0	0	0	0	0	0	0	0	0
s_Thermococcus nautili	0	0	0	1	0	0	0	1	0	1	0	0	1	0	0.5	1	0.5	1	0	0	1	1.5	0	0	0	1.5	1.5	2.5	3.5	1	0	0	1	0	0
s_Thermococcus onnurineus	0	0	0	0	0	2	0	1	1	0	0	0	1	0	0	1	0	0.5	0	1	0	0	0.5	0.5	0	3.5	0.5	3	3.5	0	0	0	0	0	3
s_Thermococcus paralvinellae	0	0	0	0	0	1	0	0	0	0	1	0	0	0.5	2	0	1	1.5	2	1	0	0.5	0	5	2.5	0	0	0	0	0	0	0	1	0	0
s_Thermococcus peptonophilus	1	0	0	1	0	0	0	0	0	0	2	0	1	3	9	2	3.5	1.5	4	7	5	0.5	1	8.5	11.5	0.5	0	0	0	1	0	0	0	0	0
s_Thermococcus sibiricus	0	0	0	0	0	0	0	0	0	1	0	0	0	0.5	0	1	0	0	0	0	0	0	0	0	0.5	0	0	0	0	0	0	0	1	1	0
s_Thermococcus sp. 2319x1	0	0	0	0	0	2	0	0	0	1	0	1	0	0.5	1	0	0	0.5	1	0	0	0	0	0.5	0.5	0	0.5	0	0	0	1	0	0	0	1
s_Thermococcus sp. 4557	1	1	0	3	1	1	0	0	2	1	8	1	9	3	0.5	1	0.5	0.5	0	0	2	0.5	1	2	1.5	14.5	16	8.5	6	1	0	2	2	0	2
s_Thermococcus sp. AM4	0	1	0	2	0	0	0	0	1	1	0	1	0	0.5	1	4	2.5	3.5	3	0	7	5.5	10	1	2.5	0.5	0.5	2	1.5	3	1	3	6	1	5
s_Candidatus Methanomethylophilus alvus	78	21	175	170	109	787	19	147	196	241	153	300	168	20.5	56	621	34.5	44.5	21	27	103	45	944	77.5	54	11	10	5.5	9.5	15	5	5	2	8	12
s_Candidatus Methanoplasma termitum	261	61	257	387	154	1767	68	176	312	487	776	477	850	1	18.5	5	4	8	0	7	76	0	2.5	27	6	0.5	1	2	0	8	3	6	4	0	1
s_Candidatus Methanomassiliicoccus intestinalis	27	19	31	19	10	120	10	18	38	57	67	55	83	3	12	6	6.5	8.5	8	3	7	7	2.5	14.5	12	0.5	1	0.5	0	19	4	11	14	15	49
s_Thermoplasmatales archaeon BRNA1	39	21	60	81	28	234	27	56	84	82	78	88	97	15	44	8	32.5	28	28	37	94	13.5	7	99	42.5	5.5	3.5	4.5	2.5	9	8	0	5	4	9
s_Ferroplasma acidarmanus	1	1	1	0	0	3	0	2	0	1	0	2	0	2	5.5	1	1.5	1	2	2	4	0.5	0.5	4.5	2	0	0	0.5	0	1	0	0	4	1	0
s_Picrophilus torridus	9	1	2	9	1	48	1	4	4	3	13	4	16	0	0	0	0	0	1	0	1	0	0	0	0.5	0	0	0	0	0	0	0	0	0	0
s_Thermoplasma volcanium	1	2	0	0	0	0	1	1	1	2	1	1	1	0.5	0	1	0	1	0	0	0	0	0	0	0	0	0	0	0	0	0	0	0	0	0
s_Bacteroidales bacterium CF	5379	4954	4226	2464	4098	13856	3720	5730	11766	5998	2786	5136	6843	3178.5	3711	2284	4344	2375	4140	6065	6610	2239.5	828	7518	4516	24.5	32.5	66	90	3141	2982	2236	3018	4563	3144
s_Candidatus Azobacteroides pseudotrichonymphae	150	187	192	357	61	702	337	214	415	437	461	280	650	275.5	308	240	282	246.5	296	211	372	295	174.5	518	391.5	3	10.5	2.5	7	330	359	200	232	441	258
s_Bacteroides cellulosilyticus	456	349	353	584	180	927	685	483	1258	516	237	443	279	6858.5	8356	8247	5601	6941	4574	3392	3094	14245.5	11899.5	10982.5	9328	8.5	10	11	6.5	75920	77107	71079	54312	58942	84150
s_Bacteroides fragilis	262	278	206	384	70	722	532	399	623	293	267	211	189	3737	5242.5	4758	3022.5	3705.5	2731	2191	2268	6205.5	3959.5	5788.5	5227.5	10.5	10	9.5	8.5	79647	94759	67022	53769	62186	76310
s_Bacteroides helcogenes	119	68	125	373	37	604	287	206	896	199	186	136	113	3514	4460	3354	2653.5	2837	2915	2181	2087	4101.5	2781.5	6106	5657	6.5	5	13	10.5	11245	12741	10251	8286	9349	12024
s_Bacteroides ovatus	313	505	193	416	77	828	436	582	619	260	928	179	207	8099	13194.5	7418	4478.5	9802.5	4076	2462	2269	14149	9907.5	9436	8215	24.5	17	15	10	174559	205377	145947	110569	135697	148836
s_Bacteroides salanitronis	785	404	627	851	225	1678	2077	1316	2346	1241	1364	952	1736	12671.5	15765.5	13118	8518.5	10518.5	7419	5396	4301	18598	13560.5	17454	16524	14	23	22.5	26.5	9475	10420	8373	6418	7065	9459
s_Bacteroides thetaiotaomicron	354	349	375	669	128	925	423	487	849	406	428	291	189	13611.5	15077	16373	9197	13443.5	5636	3204	2466	35961	31160	14029	12398.5	5.5	7	12.5	6.5	106109	119077	91752	69252	73691	90129
s_Bacteroides vulgatus	731	1478	317	465	117	984	459	368	693	542	248	320	340	14230.5	19791	12631	11031.5	10574	14755	10635	10471	18223.5	10668	26707	25601	8.5	10.5	9.5	8.5	541096	634814	521627	364014	404465	579053
s_Odoribacter splanchnicus	479	492	495	827	497	1150	728	573	915	557	240	413	201	9743	10339	13859	7509	12149	4563	2785	1247	27206	20559	10028	8595.5	38.5	29.5	41.5	32.5	30885	33456	27511	18239	22626	27441
s_Barnesiella viscericola	403	233	332	732	183	1061	704	507	949	651	1079	534	989	6620	6885	7474	4935	6345.5	3265	2835	2472	10747	7845.5	7765.5	6589	23	30	31.5	37.5	4613	5157	4106	2960	3647	4405
s_Fermentimonas caenicola	14917	6700	15699	20858	7755	57195	39277	22920	57820	46669	104616	31469	55592	4064.5	5167	3406	2968.5	2862.5	2525	1592	1150	6011	3550.5	6352.5	5126	11	722	32.5	493	2148	2372	1563	1923	3174	1674
s_Paludibacter propionicigenes	3017	719	5401	5243	468	3931	4578	3195	4539	3571	1375	2030	973	1111	1456.5	946	1295.5	902.5	1623	1982	1896	1003	866.5	2735.5	2032	45	66	53	64.5	14976	16286	10669	10500	16343	6139
s_Parabacteroides distasonis	375	319	397	3261	119	6474	2490	660	1925	711	304	450	358	8080	6347	7336	5106.5	6688.5	2058	1860	2084	7980	5577	5516	5257	10.5	18	9	11	91218	119570	78076	67550	79864	90321
s_Porphyromonas asaccharolytica	117	76	145	257	75	441	194	169	271	290	233	254	297	1295	1413	1241	1173.5	1068.5	1046	925	1037	1479.5	1079.5	2089	1704	26	22	26	26	338	356	290	329	470	390
s_Porphyromonas gingivalis	403	179	338	1024	138	1675	1114	588	1199	746	412	502	457	770.5	921	824	691	729.5	563	607	734	1031.5	880	1378	1023	15.5	13.5	9.5	9.5	699	826	572	573	994	601
s_Tannerella forsythia	284	167	314	608	222	1372	627	638	897	592	436	492	543	2308	2389	2673	1791	2200.5	1393	1088	892	3038	2763.5	2731.5	2639	27.5	21.5	31.5	31	5101	5859	4726	3014	3207	4071
s_Prevotella dentalis	205	114	159	267	102	497	414	290	551	259	133	246	127	8636	7627	10671	6063.5	9282	3006	1327	1334	19379.5	17764.5	5424	5181	76.5	64	48	52.5	1360	1208	1078	629	614	956
s_Prevotella denticola	82	50	90	91	109	173	205	105	298	112	52	111	110	5587	4770	7388	3805	5792	1926	848	895	12813	12148	3627.5	3454.5	19	24.5	24.5	27	585	480	477	263	237	405
s_Prevotella enoeca	80	61	103	90	58	224	134	107	189	174	74	118	66	4842.5	4031.5	5070	3165.5	3818.5	1710	799	938	7873.5	8102	3339	3056.5	3.5	3.5	4.5	6	697	598	568	326	394	514
s_Prevotella fusca	40	21	42	115	30	188	64	41	129	75	29	43	25	6228	6371.5	9983	5451.5	6774	2779	1195	1511	15454	15663	4566.5	4170	6	3	4	5.5	1578	1423	1212	835	975	1440
s_Prevotella intermedia	29	39	41	48	19	143	50	76	98	74	73	47	83	4530.5	4418.5	5770	3403.5	4564.5	1985	989	1476	9669.5	9863	3270.5	3195	10.5	4.5	8	7.5	797	691	617	361	387	530
s_Prevotella melaninogenica	88	43	137	95	291	226	213	131	217	115	54	101	53	7117	7415	10479	5643	7692.5	2934	1271	1563	17681.5	17285.5	4863	4749	3.5	3	3.5	3.5	2440	2290	2259	1187	1344	1859
s_Prevotella ruminicola	240	159	217	272	134	490	414	278	569	302	145	227	118	14994.5	15193.5	17898	10349.5	13518	5706	3508	4348	27992	27524	10052.5	9380.5	2	4.5	9	10	1863	1708	1526	762	817	1164
s_Prevotella sp. oral taxon 299	65	59	46	40	22	182	75	89	133	77	81	72	38	4341	3888	5875	2890	4770.5	1704	762	809	11337.5	9948.5	3308.5	2835	4	4.5	10	9	680	589	609	295	365	532
s_Draconibacterium orientale	2485	1406	1688	2984	1187	1898	3209	3324	3352	2888	2287	2457	2655	497	714.5	267	623.5	362.5	669	870	893	314.5	167	1193	875	39.5	78.5	94.5	93	1452	1357	1045	1060	1708	978
s_Alistipes finegoldii	490	364	246	380	245	722	377	482	833	508	300	414	403	6720.5	8918	5549	8648.5	6729	7752	10650	13733	5756	4975	16160.5	9609	105	104	95.5	112.5	55732	65754	56045	45484	45663	67910
s_Mucinivorans hirudinis	277	193	258	372	124	681	419	359	770	720	301	413	575	1195	1436.5	756	1416.5	999	1630	2190	2352	918.5	493.5	2788	1598.5	9.5	8.5	11.5	20	439	536	268	428	716	368
s_Chitinophaga pinensis	84	72	76	124	24	174	124	103	114	136	80	82	107	209.5	247.5	173	236.5	170	213	315	321	145.5	145.5	411.5	308.5	721.5	445.5	388.5	330.5	78	58	58	84	65	91
s_Niabella soli	44	38	148	189	34	44	56	46	44	259	87	174	81	42	67.5	61	35.5	53.5	32	14	34	56.5	56.5	86	85.5	824.5	513	956	738.5	60	49	104	79	67	104
s_Niastella koreensis	125	71	100	138	36	93	363	145	105	63	64	84	86	101.5	140.5	100	95	80	147	164	188	101	89	223.5	191.5	4218.5	3142.5	1385.5	993.5	82	40	98	96	79	125
s_Haliscomenobacter hydrossis	452	309	220	201	182	290	388	305	330	353	206	343	303	134	90.5	111	61	85.5	68	69	121	156	81	116	121	102.5	94.5	248.5	223	466	320	3120	725	598	1297
s_Saprospira grandis	94	48	158	266	55	109	129	48	180	200	120	111	108	113.5	128	87	102	81.5	89	94	131	121	63	194.5	147.5	42.5	58.5	60	61	75	58	75	48	77	59
s_Candidatus Amoebophilus asiaticus	53	59	44	59	24	98	144	55	160	107	95	88	59	61	98	61	67.5	49	70	87	113	37	18	211	117.5	41.5	37	31.5	29.5	26	27	24	34	43	20
s_Cardinium endosymbiont of Encarsia pergandiella	40	47	60	133	24	31	24	63	19	139	39	116	44	73.5	75	52	105.5	56.5	79	143	55	49	47	127.5	131.5	7.5	4	10	10.5	32	10	23	15	20	10
s_Algoriphagus machipongonensis	111	75	98	183	41	125	97	44	97	151	59	117	54	72.5	92.5	85	90	57.5	44	49	80	100.5	81.5	109	108	27.5	47	120	119.5	135	81	152	126	129	112
s_Belliella baltica	269	171	343	351	98	416	385	217	293	361	250	283	334	63.5	121	42	51.5	40	113	99	139	56	27	167	140	13	107.5	59	73.5	2369	1604	2840	1517	1700	1724
s_Cyclobacterium amurskyense	23	23	260	654	105	106	24	26	54	567	42	374	62	31	58	30	31	22.5	36	26	27	35	16.5	92.5	73	22.5	40	31	30.5	116	106	119	110	134	108
s_Cyclobacterium marinum	67	50	69	51	26	79	96	114	114	311	72	128	111	12.5	16	3	4.5	15.5	11	9	9	9.5	14	23.5	14.5	15	32	23	19.5	146	197	174	129	153	129
s_Echinicola vietnamensis	25	20	51	42	33	123	32	29	40	55	75	38	109	31	79	43	43.5	37	42	42	50	58.5	70.5	60.5	63.5	27.5	46	84	95	84	76	129	110	98	98
s_Cytophaga hutchinsonii	180	111	95	87	21	182	195	63	93	58	46	66	69	75.5	107	46	59.5	55.5	73	63	99	68.5	31	125	123	151	398	148	165.5	333	232	389	316	569	640
s_Dyadobacter fermentans	147	127	128	197	58	210	119	89	154	130	90	87	128	207	167.5	168	148.5	128	111	137	122	173	132.5	250	212	368.5	327	223.5	215.5	99	109	187	132	177	205
s_Emticicia oligotrophica	187	127	152	209	105	384	196	324	251	252	116	252	144	102	164.5	170	143.5	138	106	174	199	134.5	89.5	237	196	42.5	52	58.5	69.5	461	308	617	349	415	517
s_Flectobacillus major	0	0	1	0	0	1	0	0	0	0	0	0	0	0	0	0	0	0	0	0	0	0	0	0	0	0	0	0	0	0	0	0	0	0	0
s_Flexibacter litoralis	137	118	165	349	47	132	124	61	135	293	75	201	99	39	56.5	29	39.5	23	48	65	96	75.5	17	85	90	26.5	45	48.5	62	405	369	340	390	414	330
s_Leadbetterella byssophila	277	159	328	763	137	1009	680	354	653	367	412	255	450	304.5	306.5	206	348.5	306	373	498	516	243.5	166	582.5	351	32.5	73	66.5	74.5	965	873	886	960	1010	827
s_Runella slithyformis	261	168	333	611	157	263	397	293	361	315	115	255	172	72	96	86	95.5	74	116	108	151	92	73	163	135.5	53	65.5	97	96	172	136	239	245	167	447
s_Spirosoma linguale	0	0	0	0	0	1	0	0	0	0	0	0	0	0	0	0	0	0	0	0	0	0	0	0	0	0	0	0	0	0	0	0	0	0	0
s_Spirosoma radiotolerans	96	85	55	47	6	33	114	25	37	95	20	73	22	92.5	108	78	38.5	64.5	56	97	70	64	51.5	132.5	73.5	324.5	66	69	66.5	22	15	29	15	25	23
s_Flammeovirgaceae bacterium 311	172	104	170	225	85	179	171	198	288	264	108	183	55	98.5	119.5	106	102.5	83.5	96	87	141	117.5	79	189	142	103	116	168	173	110	77	80	90	95	82
s_Marivirga tractuosa	169	116	160	111	64	243	129	140	332	398	199	192	144	156.5	279.5	126	283.5	134.5	293	430	431	146.5	79	445	323.5	31	52	121.5	132	226	193	183	223	246	195
s_Hymenobacter sp. APR13	154	112	116	79	138	67	61	107	97	156	20	225	47	179	179	182	140.5	190.5	130	143	143	229	196.5	252.5	202	1309.5	1500.5	641	390	144	121	180	213	111	221
s_Hymenobacter sp. DG25A	61	58	76	125	18	26	74	34	45	31	12	22	23	62	59.5	77	46	77.5	38	27	31	84	67.5	92.5	83.5	332	328.5	159	98.5	41	39	67	61	32	58
s_Hymenobacter sp. DG25B	47	31	55	61	12	35	76	33	43	112	14	102	25	108.5	79.5	88	51	89.5	29	40	37	92.5	84	100.5	70	418.5	414	182.5	114.5	46	39	61	65	38	73
s_Hymenobacter swuensis	82	74	269	241	129	108	138	109	134	338	28	274	43	98.5	111	133	98	135.5	72	59	66	186	134.5	146.5	107	838.5	912.5	545	204.5	64	63	88	79	55	100
s_Pontibacter korlensis	98	43	130	255	46	96	93	57	97	136	25	106	40	126	146.5	112	115	110	134	126	199	183.5	108	237.5	201.5	59.5	96	96.5	121.5	71	61	46	55	66	54
s_Rufibacter sp. DG31D	142	74	73	37	282	104	111	52	72	36	15	31	17	67.5	91.5	86	69	77.5	75	60	89	132.5	113.5	125	121.5	93	415.5	102.5	139.5	59	46	39	44	42	44
s_Rufibacter tibetensis	39	42	42	36	22	101	29	30	50	56	14	25	15	123	97	91	69.5	84.5	74	108	80	115	68	160.5	135.5	48	236.5	52	85	50	49	58	60	42	51
s_Persicobacter sp. JZB09	244	112	399	425	96	258	289	169	251	409	208	287	203	162.5	276	175	178	174	276	310	316	218.5	130.5	479.5	335	22.5	22.5	36.5	42.5	107	77	98	77	127	85
s_endosymbiont of Llaveia axin axin	76	48	42	22	34	44	48	87	57	65	34	50	35	9.5	27	7	16	12	13	22	39	8.5	5	19.5	14	4	9	3.5	2.5	17	12	15	14	7	13
s_Blattabacterium punctulatus	9	5	10	21	10	30	8	15	10	29	11	18	14	6.5	12	12	6.5	12.5	7	8	4	27.5	11.5	17.5	16	1	11.5	1	1	25	14	31	20	23	22
s_Blattabacterium sp. (Blaberus giganteus)	4	15	5	2	1	5	5	9	4	8	8	13	9	1.5	1	1	1.5	3.5	3	4	3	3	1.5	1.5	3	0.5	3.5	1.5	2	27	13	18	33	23	33
s_Blattabacterium sp. (Blatta orientalis)	2	4	1	3	0	1	0	0	9	0	0	1	1	0	0.5	1	0.5	0	0	0	0	0.5	0	1.5	0	3	3	3	7	8	2	11	2	7	3
s_Blattabacterium sp. (Blattella germanica)	5	7	6	7	1	15	4	7	13	9	166	9	39	0.5	5.5	2	3.5	1.5	1	4	2	1	0	2.5	5	2	1.5	0.5	3	84	80	58	76	95	57
s_Blattabacterium sp. (Mastotermes darwiniensis)	6	11	14	13	6	5	2	10	15	21	18	7	12	4.5	21.5	6	8	12.5	5	13	7	20	5	12	14	1	6	6	4.5	22	10	15	19	12	11
s_Blattabacterium sp. (Nauphoeta cinerea)	11	11	21	29	3	30	19	13	17	10	12	11	1	13	15	10	12	8.5	6	8	16	6.5	6.5	15	17	3	4.5	4	5	23	22	24	21	23	11
s_Blattabacterium sp. (Panesthia angustipennis spadica)	2	95	0	6	0	13	2	9	10	20	3	13	8	0.5	4.5	3	1	2	3	1	3	2.5	1.5	3.5	2	0	1.5	1.5	2.5	16	8	11	18	19	19
s_Blattabacterium sp. (Periplaneta americana)	51	9	16	42	29	61	46	63	84	78	9	51	21	0.5	1	0	0	0	0	0	0	3	2	1	3	2	4	3	1.5	0	1	2	2	2	1
s_Fluviicola taffensis	420	380	451	730	164	600	353	278	275	542	311	378	416	100.5	102.5	77	51.5	45.5	42	68	74	59.5	26	113.5	85.5	68	369	101.5	147	2237	1360	2848	1545	1873	2053
s_Owenweeksia hongkongensis	194	121	213	395	93	236	125	135	164	275	110	243	60	81	103	71	51	63.5	92	103	90	99.5	77.5	163.5	97	45	76.5	58.5	70	199	161	204	164	164	173
s_Flavobacteriaceae bacterium 3519-10	856	81	1061	1568	111	1605	1407	131	536	635	293	187	204	47	93.5	92	88.5	55.5	79	77	68	69	47.5	103	98	51	46488	233.5	112.5	3109	2916	3037	4509	3449	2962
s_Aequorivita sublithincola	129	80	336	582	103	1480	222	142	186	348	148	197	117	57.5	83.5	53	72	49.5	72	82	112	146	169	151.5	85.5	23.5	921	1061.5	983	833	696	925	1163	844	1045
s_Algibacter alginolytica	88	50	207	364	49	325	93	54	93	170	56	102	34	23.5	43.5	11	49.5	12	72	58	88	15.5	8	98	94	22	261.5	55.5	123	703	491	916	641	695	786
s_Capnocytophaga canimorsus	66	74	102	142	52	143	77	64	94	116	60	102	162	94.5	132	47	88.5	54	69	105	95	201	122	206.5	115	15.5	45	22.5	19.5	389	269	420	379	352	317
s_Capnocytophaga ochracea	12	4	16	49	1	10	8	12	18	9	18	11	20	22.5	52.5	32	42	27.5	51	69	49	38.5	32.5	80.5	55.5	43.5	38	28	39.5	67	76	97	69	62	67
s_Capnocytophaga sp. oral taxon 323	12	32	16	12	10	17	7	8	17	17	18	16	17	50.5	60.5	50	38.5	41	28	15	26	56.5	62.5	72	54	4	12.5	3	5.5	29	28	39	40	43	25
s_Cellulophaga algicola	66	33	95	118	25	196	138	35	147	147	69	110	40	14	46.5	18	17.5	10.5	19	25	15	19.5	16	31	31	21	89.5	31.5	32.5	828	599	1124	720	839	922
s_Cellulophaga baltica	74	30	170	257	18	194	89	69	103	106	185	67	356	31	55	50	36	47.5	21	25	24	110.5	87	39.5	45.5	17.5	76	30	42.5	720	523	1026	588	596	722
s_Cellulophaga lytica	33	31	84	134	17	204	48	47	68	82	111	38	89	27.5	50.5	25	54.5	19.5	65	51	51	77	70.5	97	88.5	20	97	34	39	975	680	1383	742	949	1099
s_Chryseobacterium gallinarum	1235	618	926	1247	352	2286	2491	1564	2779	1252	1272	977	977	42144.5	42051.5	42097	25242	32579.5	11496	6044	1353	46362	45768.5	45308	40056.5	35	140.5	46.5	26	2860	2850	2357	3298	2959	2444
s_Chryseobacterium sp. IHB B 17019	73	19	125	193	33	131	96	28	49	136	39	87	23	50	50	31	40.5	42	30	41	52	32.5	16.5	74	63	145.5	299	106	32	3203	3003	2006	4291	3713	2322
s_Chryseobacterium sp. StRB126	35	70	117	77	12	106	56	13	41	33	40	20	24	37.5	69	38	41.5	39.5	24	44	77	75	51.5	69	60	66.5	183.5	72	35	2571	2283	2252	3273	2837	2060
s_Croceibacter atlanticus	51	35	56	42	9	143	67	15	44	36	322	18	149	23	37.5	15	22	12.5	38	37	36	25.5	9.5	86.5	74	10	58.5	18	26.5	353	231	390	361	362	358
s_Dokdonia sp. 4H-3-7-5	23	19	81	79	7	64	20	7	14	29	18	18	11	44.5	32.5	35	11.5	21	13	29	18	54	21.5	40	25.5	11	28.5	16.5	19.5	509	359	534	353	426	442
s_Dokdonia sp. MED134	14	12	40	68	7	74	30	19	32	22	12	13	18	11.5	43.5	19	24	14	29	35	24	31	14.5	47	55.5	6	29	21	15	185	144	259	176	220	197
s_Elizabethkingia anophelis	76	275	42	40	21	141	55	8	42	19	26	19	33	10.5	16.5	18	5.5	3	9	11	7	14	10	19.5	20	5	51.5	5.5	8	7149	7679	5014	11219	9477	5867
s_Elizabethkingia meningoseptica	1	81	1	5	1	19	0	0	8	6	1	1	2	2	4.5	3	0	3.5	1	0	1	0.5	1	2.5	1	2	3.5	3	1	105	98	57	146	135	64
s_Elizabethkingia sp. BM10	37	47	29	42	8	66	46	27	33	77	54	47	53	56	56	23	53	47.5	49	63	60	37	36.5	110	64.5	17.5	46	18	6	919	959	692	1282	951	735
s_Flavobacterium branchiophilum	337	187	1702	1991	185	330	549	129	119	133	120	88	127	217.5	276.5	198	142	151.5	64	51	41	312	298	113.5	115.5	105.5	398	143	134	7631	4851	10849	4886	5717	6560
s_Flavobacterium columnare	296	222	763	750	137	613	340	164	392	368	313	219	210	77.5	188.5	69	100.5	74.5	121	117	123	117.5	76.5	204.5	157	72.5	297.5	110	131	7548	5405	11217	6355	7615	8509
s_Flavobacterium indicum	451	493	555	471	119	377	565	193	264	217	208	126	196	40	118	36	30	38	56	69	45	84	74	107	85.5	44	198	79.5	96	10342	6865	14082	10150	11752	11370
s_Flavobacterium johnsoniae	164	125	3505	2557	52	345	547	91	124	124	124	57	70	46.5	101	58	67	51	70	96	97	43	33	154	103	1203.5	4556	871.5	739.5	18503	11398	26318	10170	12609	15629
s_Flavobacterium psychrophilum	215	151	3443	3103	121	508	652	161	238	348	199	179	178	145	162.5	113	115.5	88.5	153	172	176	187.5	80.5	244	160	495	1370.5	513	451.5	20428	13270	29769	14024	16698	18979
s_Gramella forsetii	81	103	131	200	48	166	119	106	161	127	70	99	151	50	78.5	32	49.5	37	55	55	50	69.5	49	83	78	34	92.5	81.5	78.5	369	231	475	298	364	371
s_Lacinutrix sp. 5H-3-7-4	56	30	130	202	20	238	57	29	80	89	53	47	49	38.5	89.5	40	38	36	35	84	57	47	33.5	120.5	70.5	15	152	44	70	778	557	1031	835	787	817
s_Maribacter sp. HTCC2170	19	18	61	72	3	56	22	39	30	29	24	26	41	21	19.5	12	21	9.5	14	15	27	17	5.5	37	21.5	12.5	53	19.5	23	147	132	249	143	159	127
s_Muricauda lutaonensis	27	21	62	168	23	68	29	28	40	33	28	41	24	89.5	96	60	104	67	96	123	114	113	66.5	119.5	111	9	79.5	19.5	24.5	109	77	121	80	102	105
s_Muricauda ruestringensis	19	25	44	94	5	106	28	18	33	33	53	25	29	30	30.5	21	15	10	13	13	26	41.5	36	36.5	28	17	312.5	36.5	38.5	190	158	242	121	119	130
s_Myroides odoratimimus	261	124	89	78	77	769	262	68	254	242	309	171	255	54	211	30	45.5	34.5	9	18	6	196.5	226.5	123.5	62	2.5	45.5	4	15.5	1434	1265	1695	1045	1275	1200
s_Myroides profundi	9	23	10	15	2	29	6	6	10	5	25	14	13	9	15	6	18	5	35	29	33	6	5.5	29.5	26	2	9.5	3	5.5	231	182	289	163	212	197
s_Myroides sp. A21	11	5	16	32	6	54	14	5	17	8	13	6	23	30	31.5	25	9.5	12	8	13	7	33.5	18	17.5	22.5	3	10.5	8.5	8.5	177	147	256	134	127	147
s_Nonlabens dokdonensis	37	26	149	206	33	131	45	46	54	74	61	52	67	18	38	23	19.5	22	19	21	22	39.5	21	44	45	23	59	32.5	28.5	257	211	343	227	265	231
s_Nonlabens sp. MIC269	38	34	105	154	24	84	47	29	34	112	38	84	27	122	79.5	77	91	60	72	96	134	107.5	84	153.5	101.5	9	41.5	20	25.5	223	158	250	201	222	176
s_Ornithobacterium rhinotracheale	304	275	307	437	184	872	555	484	773	662	737	407	1395	4878.5	4228.5	3916	2916	3589	1597	1556	375	5476.5	4635.5	4994.5	4626	6.5	30	15	17.5	4379	5001	4318	3441	3551	4884
s_Polaribacter sp. MED152	57	40	129	607	13	129	94	55	62	73	68	46	75	48	72.5	39	39.5	37	23	50	46	93.5	43	59	68	19	72.5	21.5	30.5	948	801	1153	908	881	849
s_Psychroflexus torquis	114	77	163	375	56	264	188	113	165	319	131	163	123	15	28	26	13.5	10.5	22	34	22	21.5	8	36	28	12.5	68	30	32.5	193	145	208	170	197	191
s_Riemerella anatipestifer	206	105	710	503	134	572	337	207	395	225	543	146	347	299	294.5	165	139.5	181.5	70	97	93	340	212	451	268.5	10	118.5	22	26.5	4153	3883	2403	5581	4958	3196
s_Robiginitalea biformata	64	107	61	104	26	46	51	38	55	107	95	91	202	52.5	51	22	35	45	26	25	22	53.5	55.5	66	48	21.5	67	51	49	35	22	36	55	31	29
s_Sediminicola sp. YIK13	30	16	112	120	17	141	29	24	35	45	24	22	23	18	30.5	21	18	18.5	11	20	18	24.5	40.5	21.5	11.5	14.5	113	32.5	32	206	175	282	225	216	204
s_Siansivirga zeaxanthinifaciens	64	35	194	411	43	488	125	68	92	94	40	62	51	56.5	97	37	58	44	72	86	56	67	34	134.5	129.5	13.5	335	75	191.5	759	546	1074	757	901	1038
s_Tenacibaculum dicentrarchi	117	98	223	407	45	191	101	69	130	161	84	88	108	25	58	45	47	21	44	18	31	59.5	44.5	61.5	59.5	23	90.5	30	36.5	1296	950	1772	1137	1287	1228
s_Weeksella virosa	147	63	114	91	49	489	179	109	332	227	169	139	194	76.5	135	55	49	63	48	65	61	43.5	31	101.5	75	15	51.5	27	30	4344	3805	4209	3880	3517	2495
s_Winogradskyella sp. PG-2	62	60	87	144	28	282	66	45	113	114	79	56	63	35.5	56.5	27	38	27.5	57	46	67	35.5	16	90	77.5	12.5	114.5	38	69	685	560	786	524	584	653
s_Zobellia galactanivorans	32	14	61	85	9	88	45	25	21	135	23	98	16	53	49.5	44	32	20	27	21	24	45	33.5	43.5	45.5	13	79.5	24.5	33	189	143	189	182	144	170
s_Zunongwangia profunda	53	29	126	133	133	149	76	67	100	101	65	93	39	33	57.5	49	28.5	38	39	28	32	48	50	61.5	48.5	25	97	45	38.5	337	237	469	323	313	344
s_Pedobacter heparinus	104	54	251	161	55	128	110	91	78	107	63	59	106	49	97.5	43	73.5	51.5	103	93	94	54.5	41.5	180	121.5	593.5	1384.5	232.5	234.5	104	85	136	113	105	122
s_Pedobacter sp. PACM 27299	83	30	191	274	35	132	90	34	42	159	90	84	65	32	33	33	22.5	24	34	28	25	43.5	19.5	61	55	433.5	1170	176.5	227.5	266	209	330	225	279	253
s_Pseudopedobacter saltans	217	128	287	324	103	339	233	140	272	247	253	128	390	235.5	204.5	247	106	183.5	64	64	91	487.5	312.5	186	171.5	80.5	224	84	71	1524	1415	1520	1797	1633	1468
s_Solitalea canadensis	199	112	136	318	74	268	184	148	202	355	185	201	165	210.5	258.5	199	280.5	147.5	314	378	385	202.5	95.5	509.5	320	115	177	121	151.5	293	235	267	266	336	246
s_Sphingobacterium sp. 21	53	43	108	192	40	320	77	51	106	139	93	88	73	294	227	258	220.5	203	140	120	166	243	203	334.5	254.5	66.5	173.5	63	65	118	93	121	80	99	103
s_Sphingobacterium sp. ML3W	152	52	328	242	54	805	440	115	352	369	252	131	148	97.5	75	99	70	77.5	78	64	86	130.5	88.5	143	98	72	352	96.5	91.5	2175	1847	3492	1661	1856	1976
s_Rhodothermus marinus	246	214	174	201	213	158	143	229	262	197	61	294	116	97.5	90.5	57	64	77.5	62	62	99	90.5	53.5	162	80.5	743	642	625.5	664	81	62	72	104	94	118
s_Salinibacter ruber	61	51	64	67	55	98	73	70	109	85	25	73	25	19.5	32	34	25.5	24	10	6	15	32	17.5	26.5	21	325.5	318.5	292.5	287.5	37	11	44	37	34	42
s_Chlorobium chlorochromatii	535	238	231	444	127	217	1630	395	245	511	377	352	410	55.5	45.5	73	35.5	29	27	41	41	44	48	59	33.5	15.5	9.5	11	27	113	99	81	99	133	139
s_Chlorobium limicola	226	161	105	177	100	92	155	117	138	139	67	144	79	37.5	29	26	18.5	25	10	16	16	48	33	40.5	27.5	31.5	40	41	32.5	3239	38	57	96	444	8287
s_Chlorobium phaeobacteroides	956	563	482	357	354	269	608	698	647	496	286	898	569	22	33.5	14	22.5	21.5	32	26	48	9.5	9.5	48	36.5	46	42.5	37.5	37.5	354	115	153	180	227	1295
s_Chlorobium phaeovibrioides	916	454	256	225	380	377	191	1223	2198	576	86	1044	134	47.5	51	37	34	34	21	16	30	42.5	23.5	40.5	42	11	10	13.5	21	35	20	54	23	18	106
s_Pelodictyon luteolum	125	84	112	66	358	37	96	118	66	72	43	116	62	83.5	138	81	119	84	159	160	175	131	58	201	188	78	73	79.5	81.5	46	25	26	30	27	161
s_Pelodictyon phaeoclathratiforme	162	94	209	184	88	130	140	128	127	268	28	211	48	26	38.5	20	28.5	26.5	23	26	25	22	17.5	42.5	42	14	12.5	16.5	13	42	20	25	34	22	132
s_Chlorobaculum parvum	172	93	108	120	125	86	151	186	196	100	315	143	404	49	45.5	65	44	37.5	31	37	51	80.5	74	78	62	131.5	104	93.5	105.5	60	33	47	52	35	171
s_Chlorobaculum tepidum	295	286	268	177	193	221	257	268	388	431	45	395	70	118	118.5	90	72.5	97	69	83	87	130.5	79	167	124	116.5	100	114	128.5	223	165	224	244	208	344
s_Chloroherpeton thalassium	56	30	105	190	61	104	154	75	120	180	63	115	68	27	35	26	25	39	28	22	22	49.5	42.5	44	41	44.5	39	43.5	43	18	17	17	15	16	12
s_Prosthecochloris aestuarii	51	70	39	62	11	23	138	25	29	43	48	47	45	63.5	116	64	90	52	135	177	135	96.5	48	140	148	28.5	25	24	31.5	28	24	39	24	20	75
s_Ignavibacterium album	100	59	256	609	128	199	50	170	150	136	53	199	104	73	87	69	72.5	54.5	80	74	93	69	33	140	130.5	49	38.5	72	68	38	30	46	39	54	37
s_Melioribacter roseus	58	62	33	45	32	41	41	34	26	34	47	44	54	13.5	21.5	15	16.5	19.5	18	27	22	9	4	37	23.5	18.5	22	24.5	33.5	26	22	29	28	27	39
s_Candidatus Cloacimonas acidaminovorans	2398	5360	1762	109	42	70	123	112	98	444	215	291	493	40	48	55	76	50.5	61	66	71	50.5	22	89.5	67.5	41	36	29.5	32.5	153361	290	219265	132	215	130
s_Fibrobacter succinogenes	118	52	44	76	52	252	81	224	236	105	82	141	69	323.5	1463	441	662.5	303	310	481	599	394.5	407.5	5610	1018	23.5	22	30.5	40.5	112	73	68	99	101	136
s_Gemmatimonas aurantiaca	223	369	196	186	222	115	146	158	181	126	32	335	35	41	45.5	23	28	30	32	31	25	34	24.5	49.5	36	5408	3819	3984	3631	187	128	2116	472	206	806
s_Chlamydia abortus	1	2	0	1	0	1	0	0	2	0	1	0	0	0.5	2	0	1	0	4	2	3	0	0	2.5	3	0	0	0	0	0	0	0	0	0	0
s_Chlamydia avium	3	4	32	3	22	1	3	1	3	2	0	0	0	2	1.5	0	3.5	1.5	1	2	5	4	0	4.5	4	1	0	1	1	4	0	0	2	1	2
s_Chlamydia caviae	9	5	1	1	1	7	0	3	9	1	2	1	3	12	18.5	14	15	6	10	13	7	16.5	1.5	17.5	35	0.5	0.5	0.5	1	4	0	1	3	3	3
s_Chlamydia felis	1	1	1	3	1	3	0	3	1	4	0	7	0	0.5	0.5	1	2.5	1	0	2	0	0.5	2	2.5	2	0.5	0	0	0	3	0	3	1	3	3
s_Chlamydia muridarum	0	3	2	0	0	0	0	1	3	1	1	2	0	1.5	3.5	1	1.5	2	0	1	1	0.5	1.5	2.5	1	0	0.5	0	0	1	0	4	1	1	1
s_Chlamydia pecorum	6	0	1	1	3	9	6	7	12	24	3	11	2	10	11	28	92.5	12.5	22	67	2	82.5	297	465	40	1	0.5	0.5	1	3	5	5	4	4	4
s_Chlamydia pneumoniae	10	16	19	9	7	11	15	14	31	33	42	33	67	4.5	5.5	11	6	2	7	3	0	6	5.5	8	5.5	22	15.5	14	12	22	22	13	14	16	20
s_Chlamydia psittaci	2	1	2	1	2	7	0	1	0	2	5	2	1	2	6.5	6	3.5	2	3	3	2	5	1.5	4	3.5	0	2	0	2.5	3	2	1	2	0	0
s_Chlamydia trachomatis	882	711	7	219	15	110	270	67	287	77	14	107	71	0.5	0.5	0	2	2.5	6	3	2	0.5	0	6	2	0	0.5	0	0.5	2902	2870	3097	4242	3556	3769
s_Protochlamydia naegleriophila	47	33	19	87	5	55	22	14	18	37	10	36	16	6	23.5	17	14.5	20.5	38	14	22	8	9	32	37.5	21	24	28.5	38	133	95	115	160	119	174
s_Parachlamydia acanthamoebae	35	61	30	61	28	60	39	33	72	47	13	54	18	12.5	22.5	40	27.5	20.5	20	18	25	36.5	16	33	33	8.5	8	28.5	28	63	36	61	133	35	73
s_Simkania negevensis	25	204	24	41	6	26	31	11	11	28	6	22	21	35	67	41	51	72.5	25	23	15	67	44.5	75	45.5	40	36.5	32	29	6	6	7	17	8	7
s_Waddlia chondrophila	41	19	21	49	16	63	33	64	163	43	96	84	151	13	30.5	8	15.5	19.5	29	17	34	15	7	31.5	25	7	25.5	12.5	14	34	20	29	37	29	48
s_Phycisphaera mikurensis	414	249	352	371	405	315	339	401	493	503	57	537	134	35	34	28	31	32	25	27	34	44	29	66.5	50	1072	832	937	1054.5	97	75	129	139	111	187
s_Isosphaera pallida	369	280	232	365	348	161	383	375	328	265	149	413	176	25.5	45	41	33	27.5	26	22	66	45	20	71.5	48.5	339	313	240.5	249.5	30	15	31	59	34	46
s_Singulisphaera acidiphila	275	262	254	594	211	264	229	270	355	339	207	484	177	68.5	83.5	69	50.5	63	49	49	63	82.5	67	105.5	88.5	2614	2381	1251	1068	69	31	96	131	85	150
s_Blastopirellula marina	0	0	0	0	1	0	1	0	0	0	0	0	0	0	0	0	0	0	0	0	0	0	0	0	0	0	0	0	0	0	0	0	0	0	0
s_Pirellula sp.	0	0	0	0	1	0	0	0	0	0	0	0	0	0	0	0	0	0	0	0	0	0	0	0	0	0	0	0	0	0	0	0	0	0	0
s_Pirellula staleyi	505	987	466	344	628	231	137	279	311	351	82	787	199	11.5	19.5	15	23.5	18.5	17	22	79	9.5	8.5	73.5	30	565.5	418.5	743.5	884	44	20	70	147	71	108
s_Planctopirus limnophila	143	171	142	199	162	145	90	145	237	170	74	251	91	19.5	24	25	22.5	16.5	36	22	21	21.5	17	53	37	228	160.5	203	231	41	26	47	159	62	80
s_Rubinisphaera brasiliensis	120	238	146	227	185	195	87	120	187	172	76	288	111	22	20	20	32.5	21	29	34	54	11.5	9	55	35.5	235.5	181	231.5	278	24	18	36	54	31	41
s_Verrucomicrobia bacterium IMCC26134	417	309	294	300	268	276	220	476	455	608	86	507	151	73.5	87	71	40	72.5	63	34	47	76.5	63.5	115.5	85.5	388	383	552.5	899	260	161	247	333	315	441
s_Verrucomicrobia bacterium L21-Fru-AB	5671	1654	1770	1081	4505	2130	2046	6310	4823	2736	986	7096	3750	58.5	104.5	72	48.5	64.5	54	59	177	59	31.5	122.5	101	245.5	209	213.5	215	202	100	319	171	221	206
s_Methylacidiphilum fumariolicum	14	55	13	7	15	20	53	19	12	12	9	10	17	10	3.5	2	0	1.5	2	3	2	2	1.5	2.5	2	29	20.5	10.5	12.5	4	6	11	9	10	4
s_Methylacidiphilum infernorum	3	3	2	7	3	11	5	3	8	7	2	6	4	2.5	9.5	4	2.5	1.5	1	1	3	0	4.5	12	7.5	16.5	19.5	14	7.5	3	1	5	5	1	4
s_Opitutaceae bacterium TAV5	926	515	499	468	782	901	579	1267	1209	974	389	1248	404	112.5	136	94	92.5	106.5	57	61	91	97.5	80.5	170.5	125.5	693.5	664.5	852	1419.5	355	243	358	558	562	687
s_Opitutus terrae	515	331	316	356	374	373	338	663	670	404	67	693	181	37.5	67	85	23.5	49.5	20	25	56	29.5	21.5	79.5	47	1366	1248.5	2336.5	3199	267	162	223	363	403	489
s_Coraliomargarita akajimensis	144	80	90	189	71	228	62	138	302	225	67	189	81	86.5	60.5	48	58	70.5	56	58	81	69	53	112.5	67	57.5	50.5	67.5	72	30	24	33	29	32	40
s_Candidatus Xiphinematobacter sp. Idaho Grape	74	41	32	25	44	38	27	98	163	74	16	115	46	12	14.5	16	15.5	19.5	7	10	7	17.5	7	23	27	536	640	151	91.5	7	4	19	19	5	11
s_Akkermansia muciniphila	242	162	126	171	144	257	174	303	330	183	470	267	637	808	1395	684	1035.5	881.5	527	862	1525	580	479.5	3080.5	1622	126.5	108.5	102	97	29799	37906	36369	36554	24823	46918
s_Verrucomicrobium spinosum	689	426	344	249	254	543	212	676	534	344	524	541	712	94.5	202	153	108	136	94	89	206	88.5	60.5	254	193.5	676	493	539.5	579	131	248	276	246	125	253
s_Halothece sp. PCC 7418	28	97	57	14	27	6	18	5	13	12	4	53	2	5.5	11.5	16	11	5	12	13	10	20	12	15.5	18	7.5	5	6.5	12	23	14	15	9	11	27
s_Acaryochloris marina	48	22	18	18	24	44	65	82	111	65	12	73	7	82	73	127	88	80.5	88	81	100	154	117	113	113	29	27	24.5	22.5	15	14	20	14	25	17
s_Candidatus Atelocyanobacterium thalassa	5	1	12	16	2	11	6	2	3	4	10	6	9	7	18.5	11	6.5	6	14	14	8	8	5.5	17	16.5	1.5	2.5	11.5	14	60	37	49	28	31	42
s_Cyanobacterium aponinum	37	55	14	17	14	22	39	26	37	24	12	22	10	59	98.5	108	59	66.5	53	44	50	81.5	50.5	162	93	13	9	12.5	7.5	28	20	26	24	31	21
s_Cyanobium gracile	87	97	124	87	81	106	110	111	114	127	19	219	51	97.5	103	103	90.5	85	98	98	106	151	75	141	137	293.5	273	227.5	229	61	46	74	108	66	104
s_Cyanothece sp. ATCC 51142	13	6	13	19	21	5	23	8	6	8	1	14	6	6	12	11	12	8.5	14	3	9	5	2.5	22	16	4	2	2	4.5	12	8	21	10	3	6
s_Cyanothece sp. PCC 7424	30	4	8	15	10	9	16	15	3	22	20	35	13	25	32	23	27.5	22	19	27	24	23	10.5	35.5	42	13	9	8.5	10	19	11	12	14	14	18
s_Cyanothece sp. PCC 7425	14	8	20	14	7	18	6	8	21	14	26	21	14	11.5	9.5	6	5.5	16.5	15	10	15	24.5	29	18	8.5	41.5	42	25.5	28.5	9	4	9	4	10	7
s_Cyanothece sp. PCC 7822	7	4	38	3	2	2	3	2	4	8	13	6	5	24	35.5	36	12	29	46	33	28	15	15	66	75	6	7.5	8.5	11.5	7	3	7	3	4	4
s_Cyanothece sp. PCC 8801	9	2	6	10	2	2	5	6	3	12	1	5	4	1	0	0	0.5	1	0	0	0	0	0	1	0	3.5	1	1	1	3	1	1	3	1	0
s_Cyanothece sp. PCC 8802	0	1	20	3	0	3	2	0	0	2	2	1	0	3.5	5.5	6	3.5	7	2	3	0	18	11	10.5	13.5	2	1	1	1.5	1	2	1	1	0	1
s_Dactylococcopsis salina	24	4	6	12	2	6	9	7	6	4	6	10	10	68	30.5	16	14	21.5	5	5	2	30.5	14.5	21.5	15.5	14	7.5	10	14	10	2	10	8	5	9
s_Gloeocapsa sp. PCC 7428	0	4	40	42	0	0	3	0	2	4	2	2	3	15.5	34.5	39	21.5	13	34	15	12	33.5	26	40	23.5	31.5	42	20	9.5	10	6	19	14	13	21
s_Microcystis aeruginosa	83	160	198	113	311	39	150	100	61	103	30	91	44	19.5	22	17	24.5	19	39	37	57	12.5	5	55.5	42	20.5	18.5	15.5	17.5	22	16	16	5	13	22
s_Microcystis panniformis	19	18	8	23	12	35	41	9	30	25	19	29	41	4.5	9.5	7	6	3	2	7	8	1	4	12	14	4.5	3	3.5	10	40	34	75	75	51	67
s_Synechococcus elongatus	6	2	3	3	5	0	2	2	1	2	2	9	0	0	0	0	0	0	0	0	0	0	0	0	0	0.5	0.5	0	0	0	0	0	0	0	1
s_Synechococcus sp. CC9311	13	11	4	6	5	5	9	5	5	8	2	19	4	3.5	3	7	4	3	1	1	4	5	2.5	7	10	1.5	9	7	7.5	8	10	5	12	9	7
s_Synechococcus sp. CC9605	15	56	64	28	38	8	5	10	6	13	2	26	2	4	12.5	11	6.5	7	11	21	17	8.5	7.5	26	15.5	16	17	15.5	23	6	4	6	6	2	12
s_Synechococcus sp. CC9902	13	9	12	7	2	9	3	9	9	10	2	10	4	1	3.5	2	1	1	3	3	2	0.5	1	8.5	5.5	12.5	12.5	9	11	3	4	2	5	6	10
s_Synechococcus sp. JA-2-3B'a(2-13)	32	93	32	158	18	22	18	20	23	57	937	20	1156	27.5	43.5	35	36	37	55	44	52	34	33	68.5	58	41.5	45.5	44.5	31.5	36	16	25	25	24	43
s_Synechococcus sp. JA-3-3Ab	49	56	41	27	21	24	32	28	67	37	511	52	615	28.5	30.5	25	26	24	42	29	48	32	15.5	57.5	53.5	57.5	52.5	45	47.5	27	16	30	27	31	25
s_Synechococcus sp. KORDI-100	88	50	124	27	468	16	68	74	23	21	6	33	2	12.5	17.5	4	11	9.5	15	14	35	11.5	6	21.5	19.5	26	21	21	24	11	10	12	16	13	12
s_Synechococcus sp. KORDI-49	37	14	25	30	24	27	11	36	36	37	279	53	348	57.5	75.5	72	73.5	63	63	69	62	101.5	53.5	108.5	84.5	55	62	62.5	63.5	14	13	15	19	11	21
s_Synechococcus sp. KORDI-52	8	11	19	16	6	7	10	2	3	45	42	23	79	21	32	23	36	21	21	42	38	19	17	33	43	26	25	16	20.5	6	12	4	9	9	12
s_Synechococcus sp. PCC 6312	14	5	6	11	10	36	12	39	13	39	25	17	19	29.5	58.5	13	23	19	62	43	39	20.5	9.5	72.5	53	20.5	15.5	11	40.5	4	4	5	8	8	10
s_Synechococcus sp. PCC 7002	4	0	3	0	2	1	0	1	3	1	2	5	1	7	6.5	2	5.5	4	5	8	14	3.5	1	16	5.5	1.5	2	0.5	0.5	9	1	2	5	6	5
s_Synechococcus sp. PCC 73109	2	2	2	5	0	1	3	1	2	7	1	5	2	15.5	14	15	13	13.5	6	5	4	11	11	11	17	2	0.5	2	1	2	6	11	3	5	9
s_Synechococcus sp. PCC 7502	26	12	25	14	14	17	12	10	30	36	60	23	108	40	37.5	26	29	27.5	45	35	44	22.5	16	68.5	29.5	18	19	7.5	15	6	12	8	6	6	14
s_Synechococcus sp. RCC307	17	26	12	16	19	21	25	27	51	30	18	51	20	52.5	45.5	50	35	52.5	17	22	22	66.5	27.5	37.5	39.5	36.5	27.5	33	23.5	14	13	28	25	29	17
s_Synechococcus sp. WH 7803	17	23	13	12	7	10	79	30	19	16	4	17	6	13	16	1	12.5	8	18	18	22	8	3.5	25.5	27	30.5	29.5	33	21	12	13	6	18	12	23
s_Synechococcus sp. WH 8103	47	48	72	63	32	13	29	13	29	32	40	33	45	16	22.5	15	9.5	17	16	12	20	11	13.5	32	35	26.5	33.5	29.5	26.5	5	11	14	11	13	17
s_Synechococcus sp. WH 8109	14	11	14	16	11	13	8	4	10	6	3	13	6	17	15	9	14	10	13	26	13	14	4	19	16.5	18.5	20.5	21	15	8	6	12	16	6	14
s_Synechocystis sp. PCC 6714	6	9	6	4	10	10	5	20	14	15	21	11	5	2	13.5	3	9.5	6	5	11	12	10	5.5	14.5	10	3	3.5	3	2	7	7	7	13	13	6
s_Synechocystis sp. PCC 6803	5	3	9	3	1	4	6	1	0	5	2	10	6	6.5	5.5	4	7.5	4	2	3	5	7.5	1.5	8	6	3	2.5	3	1.5	1	4	8	5	6	6
s_Thermosynechococcus elongatus	30	22	15	39	12	29	20	16	14	33	4	23	10	5.5	17	4	7.5	8.5	14	10	13	14.5	3.5	24.5	17.5	3.5	8	10.5	9.5	10	6	4	10	4	16
s_Crinalium epipsammum	26	11	92	29	5	10	34	9	14	19	16	20	35	11.5	19.5	8	13	15	12	18	27	16	10.5	32.5	23.5	89.5	19	20.5	9	32	26	21	26	30	24
s_Geitlerinema sp. PCC 7407	127	69	123	49	386	47	78	81	31	52	33	65	52	36.5	37.5	40	26.5	28.5	45	38	40	48	45	41	53	73	68.5	57.5	57	51	51	47	66	65	72
s_Leptolyngbya sp. PCC 7376	26	7	8	5	5	3	3	8	7	8	8	5	22	9	7.5	12	8	4	8	19	4	5.5	4	21.5	11.5	7	3.5	7	6	6	8	9	5	2	2
s_Microcoleus sp. PCC 7113	2	5	9	6	5	4	15	8	4	9	4	2	10	39.5	70.5	21	27.5	22.5	88	31	25	32.5	20	72.5	83	74.5	25	22.5	20.5	16	8	13	19	26	20
s_Oscillatoria acuminata	54	16	8	27	9	47	26	27	16	48	7	61	24	5.5	9.5	5	6.5	7	15	12	12	3	3.5	28.5	10.5	53	34.5	43.5	25.5	9	6	10	14	7	10
s_Oscillatoria nigro-viridis	32	13	32	20	27	33	27	14	59	50	12	49	16	15	30.5	36	37.5	27.5	68	52	34	30.5	23.5	51.5	25.5	26167	450	6630	2546.5	18	15	14	36	17	36
s_Pseudanabaena sp. PCC 7367	22	32	17	11	7	13	15	12	32	24	22	19	39	66.5	70	50	30.5	41	58	48	56	36.5	24.5	90	93	9	11	18	18.5	15	11	15	13	10	25
s_Trichodesmium erythraeum	6	16	48	19	142	10	57	39	32	12	7	24	10	30	28	46	20	28	30	31	24	12.5	14	58.5	35	30.5	22.5	34.5	32.5	9	6	8	20	3	8
s_cyanobacterium endosymbiont of Epithemia turgida	10	3	3	6	3	34	9	27	3	40	4	10	16	6.5	8.5	16	6.5	5	2	6	3	18	12.5	18	10.5	2	1	3	8	9	8	5	4	2	1
s_Gloeobacter kilaueensis	26	21	37	54	19	25	47	40	28	26	16	24	51	33.5	59.5	25	27	26	42	39	37	45.5	42	73.5	75	264	223	178.5	164.5	24	17	30	46	23	47
s_Gloeobacter violaceus	142	76	159	138	345	78	141	75	82	106	25	125	37	51.5	76.5	67	67.5	55.5	45	50	61	82	49.5	86.5	76.5	261	224.5	177.5	193	39	26	41	69	51	65
s_Anabaena cylindrica	189	48	74	74	139	124	116	149	153	192	39	201	33	43	62.5	88	80	44	50	33	27	81	74	126.5	101	19.5	15	8.5	10.5	0	4	3	5	1	6
s_Anabaena sp. 90	20	34	36	27	30	61	22	16	55	62	24	46	63	9	24	12	32.5	18	16	11	13	6	7	46	24	19	9	7	9	4	2	6	8	4	7
s_Anabaena sp. wa102	24	78	24	20	17	80	20	11	69	69	17	28	17	3.5	12	15	31	9	7	15	24	10	27	29	15.5	22	16	17.5	22.5	16	5	15	8	3	7
s_Nostoc punctiforme	14	14	5	17	2	7	23	8	7	86	11	85	6	5.5	15.5	3	10.5	9.5	10	13	21	6	3	26.5	19	77	27	16	15.5	4	3	8	4	6	13
s_Nostoc sp. PCC 7107	18	6	10	12	6	3	9	8	13	18	2	20	12	4	13	12	9.5	6	7	16	8	9	9	9.5	13	24.5	10	7	3.5	4	0	2	2	1	8
s_Nostoc sp. PCC 7120	33	8	10	6	11	5	5	11	14	14	11	19	9	49	37	39	56	28	13	19	13	45	24.5	32	33.5	21	22	8.5	8.5	12	14	12	13	15	12
s_Nostoc sp. PCC 7524	43	16	54	36	39	15	33	28	20	20	26	24	18	7.5	21.5	8	6.5	7	21	13	19	3.5	5.5	35.5	14.5	22	16	15.5	11	4	3	7	5	6	11
s_Trichormus azollae	61	29	12	9	10	34	81	16	30	21	17	21	17	5	14.5	14	7	6	7	7	10	5.5	6	11.5	8.5	17.5	14	17	20	8	6	2	8	9	3
s_Calothrix parietina	14	50	15	11	10	18	30	22	29	7	5	13	13	7.5	5.5	8	4	5.5	7	18	7	3	2	17.5	5.5	9.5	7.5	8.5	5.5	17	18	26	12	9	22
s_Calothrix sp. 336/3	57	31	19	13	37	17	23	52	16	24	19	58	31	94	103	85	70.5	70.5	37	53	43	40	20	118	124	18	11.5	12	11.5	15	7	8	16	19	11
s_Calothrix sp. PCC 7507	57	153	50	30	42	20	49	40	38	36	5	82	14	8.5	14	17	9	13.5	7	16	10	17.5	18.5	22.5	13	29	18	17.5	12.5	8	3	7	8	6	12
s_Rivularia sp. PCC 7116	46	37	26	23	61	37	49	43	40	40	14	26	19	85.5	102	50	58.5	55	135	176	120	56.5	35	143	127	21	20.5	22.5	34.5	22	32	22	30	25	31
s_Chroococcidiopsis thermalis	30	131	24	30	853	39	30	21	52	62	492	42	627	106.5	141	95	70.5	78	260	141	226	60	33.5	433.5	290	52.5	45	30	33	15	15	16	31	18	25
s_Pleurocapsa minor	14	5	11	4	4	8	6	9	26	3	2	8	3	7	12.5	11	16	14.5	7	7	17	8	2	15	21	16	11	6	6	14	15	11	35	28	28
s_Stanieria cyanosphaera	58	88	69	115	73	100	104	58	138	53	22	51	52	6.5	15.5	13	9	7	16	9	16	18	8.5	19.5	25	7.5	4.5	9	6.5	19	7	11	16	18	19
s_Prochlorococcus marinus	43	46	48	37	38	37	49	52	40	58	42	54	70	75	91.5	56	49	47	67	70	47	86.5	31.5	107	105.5	9.5	10.5	11	11.5	188	189	160	134	133	102
s_Prochlorococcus sp. MIT 0604	0	1	1	3	0	4	1	1	2	0	0	0	0	1.5	2.5	4	2	2	4	0	2	8.5	2	5.5	5.5	0.5	0	0	0	0	2	2	0	1	0
s_Prochlorococcus sp. MIT 0801	1	0	1	0	1	2	2	0	1	1	2	0	0	1.5	4.5	1	2	6	3	2	1	1.5	1	3.5	3.5	0	0.5	0.5	1.5	1	0	0	1	2	1
s_Fischerella sp. NIES-3754	30	7	22	6	4	90	7	21	8	23	5	25	9	12.5	8.5	10	14	6	15	12	16	10.5	18.5	16	13	13.5	7.5	13.5	11.5	18	12	10	21	16	17
s_Acidimicrobium ferrooxidans	110	154	121	140	155	90	106	65	42	86	64	93	104	15.5	27.5	25	20.5	26	23	16	21	24.5	15	32	34	701.5	704.5	457.5	454	15	11	16	14	16	18
s_Ilumatobacter coccineus	135	89	317	640	168	529	149	153	199	456	142	240	224	69	104.5	66	51.5	76	105	92	117	62.5	56	147	114	2677.5	2660	3029	3258.5	81	60	109	134	106	178
s_Thermobispora bispora	309	222	457	838	178	661	201	169	249	339	328	337	601	417	873.5	283	357.5	350	625	586	760	261.5	119	849.5	863.5	2782	3205.5	1524	1502	25	20	36	47	17	56
s_Actinobacteria bacterium IMCC26256	28	15	31	62	18	74	17	31	41	62	33	59	37	241	322	219	260.5	225	372	411	520	304	113.5	644	485.5	471	428	231.5	219.5	15	16	23	19	14	24
s_Acidothermus cellulolyticus	50	50	65	65	41	88	34	49	84	68	122	76	134	13.5	27.5	22	8	9	20	13	37	10.5	6.5	36	25.5	614	640.5	293.5	255.5	12	8	28	31	19	25
s_Actinomyces meyeri	38	34	48	85	45	189	33	53	102	98	20	70	36	72	131	81	62	72.5	61	69	42	94	48.5	127	105.5	134	163	107	124.5	46	51	90	87	69	91
s_Actinomyces oris	73	64	127	292	138	403	90	122	191	181	52	151	106	79.5	144	43	59.5	33	39	50	57	56.5	41.5	68.5	53	384	534.5	274.5	303.5	114	82	134	217	148	274
s_Actinomyces sp. oral taxon 414	124	86	140	273	210	495	155	217	244	227	61	195	95	94	154.5	72	77.5	59.5	77	77	61	81.5	55.5	119.5	136	495.5	592	348.5	360	52	38	58	78	46	114
s_Actinotignum schaalii	68	52	76	69	60	92	34	32	51	85	35	71	60	60	84.5	84	57	57.5	67	65	64	91	53	141	114.5	48.5	58.5	42.5	38	30	29	46	65	44	83
s_Arcanobacterium haemolyticum	7	9	15	21	18	406	2	292	95	24	8	117	20	36	65.5	24	24.5	29.5	36	19	73	34	14	59	49	14	18	9.5	11	11	9	16	19	20	9
s_Mobiluncus curtisii	7	6	15	36	4	59	21	16	25	14	13	10	4	55.5	111	57	64	50.5	94	77	74	43	13.5	154.5	155.5	35.5	34.5	40	26	171	178	176	144	131	242
s_Trueperella pyogenes	140	75	82	171	87	730	156	914	565	112	134	103	215	1494	1865.5	1410	1565	1620	1250	844	612	2027	1149.5	2908	2461	117	126	69	82.5	57	64	60	65	30	118
s_Bifidobacterium actinocoloniiforme	18	10	22	38	28	61	11	23	31	45	434	53	530	78	131.5	97	110.5	201	83	104	111	139.5	88	128.5	164	61.5	68.5	52.5	36	16	15	16	18	10	26
s_Bifidobacterium adolescentis	97	136	258	254	101	208	62	79	71	243	78	144	82	242	228	155	3650.5	12787.5	82	977	1912	1496.5	266	284.5	222	39	60.5	42.5	39.5	12108	13571	13988	13127	9028	12962
s_Bifidobacterium angulatum	31	30	65	156	18	93	16	17	19	98	26	23	16	114	148	114	1463	988.5	145	1763	339	277	127	214.5	175.5	53.5	60	42.5	49	424	436	425	279	214	324
s_Bifidobacterium animalis	67	31	126	113	66	237	63	99	159	99	104	99	102	4060	2126.5	1525	2152.5	2875	723	632	1915	1412	524.5	1304	1284	96.5	117.5	89.5	91.5	273	241	348	352	189	409
s_Bifidobacterium asteroides	25	38	30	27	31	51	32	26	52	30	8	53	10	188.5	274.5	177	258	168	212	331	316	254.5	138.5	359.5	323	60.5	75.5	38.5	45	14	14	11	8	18	17
s_Bifidobacterium bifidum	78	50	68	67	81	205	31	143	99	50	20	120	31	323.5	404	250	443.5	737.5	331	451	351	474.5	215	461.5	472	113	131	86.5	93	2784	2798	3321	5261	3407	5753
s_Bifidobacterium breve	23	23	32	44	42	97	12	34	27	47	21	37	37	177	237	162	274.5	374.5	183	312	275	267.5	156	263	243.5	43	53	36.5	36.5	1647	1727	1593	1660	1251	1980
s_Bifidobacterium catenulatum	0	7	4	11	4	4	0	1	6	3	4	2	5	70	87.5	83	134	290	30	58	29	101	64	101	102	5.5	6	3.5	1.5	1052	1277	1277	1094	760	1222
s_Bifidobacterium coryneforme	1	3	0	3	0	5	1	5	4	3	3	6	1	8.5	27.5	11	8.5	17	14	15	12	24	19	17.5	24	2.5	4.5	1	3	13	6	4	4	1	6
s_Bifidobacterium dentium	18	9	18	42	18	73	8	14	16	34	3	42	8	123.5	137	83	254	654	89	170	158	208	72	169	144	43.5	45	33	37.5	252	228	289	381	216	354
s_Bifidobacterium indicum	1	3	1	6	1	4	1	0	0	2	3	10	6	29	29	27	33	23.5	36	45	44	26	23.5	32.5	45.5	5	5	2.5	3	1	2	2	3	1	4
s_Bifidobacterium kashiwanohense	13	5	30	17	7	19	7	6	9	18	12	16	12	71.5	102	55	217	595.5	61	84	84	146	68.5	118.5	110	15.5	11.5	11.5	12	1260	1699	1514	743	524	766
s_Bifidobacterium longum	57	78	58	92	73	790	37	219	187	120	48	220	59	931.5	1065	714	1050.5	1419.5	844	1448	1257	951	472.5	1338.5	1389	134.5	132	100	109.5	10497	11873	13001	11987	7853	14744
s_Bifidobacterium pseudocatenulatum	65	54	46	87	25	289	127	203	532	76	236	68	214	592.5	867.5	569	696.5	818	681	511	293	780	454.5	1221	1053	15	12.5	7.5	13.5	3164	3803	3584	2314	1619	2438
s_Bifidobacterium pseudolongum	75	75	1514	2188	708	2887	150	122	794	648	2083	191	1853	106242	27106	1552	33992.5	57032	3161	14083	52503	21187	2616.5	4355	615	147.5	184	114.5	114.5	57	43	42	46	33	70
s_Bifidobacterium scardovii	67	46	58	79	60	129	44	62	72	96	29	85	52	237	285.5	205	371	407.5	250	315	247	312.5	152.5	441.5	305	212.5	217.5	162	169	77	79	80	101	76	138
s_Bifidobacterium thermophilum	75	38	38	66	31	118	53	151	146	75	149	59	81	557	1625	547	663.5	1123	281	392	296	787	419	1531	1319	44.5	46	31	35	5349	332	449	199	114	215
s_Gardnerella vaginalis	23	11	8	20	15	27	23	60	65	28	23	66	45	38	64.5	34	50	32	47	62	50	52.5	29	92.5	64.5	10	11.5	6	4.5	367	348	516	497	482	666
s_Parascardovia denticolens	11	25	20	34	15	39	45	21	68	30	14	26	21	104.5	158	127	129	85.5	102	130	126	148.5	101.5	147.5	179.5	26	33.5	19.5	25.5	37	26	48	29	19	39
s_Scardovia inopinata	9	12	6	5	3	17	7	13	10	8	6	14	10	20.5	33.5	18	21.5	18.5	54	31	43	29.5	12	59.5	52.5	3	3.5	1.5	2.5	11	17	9	11	9	10
s_Catenulispora acidiphila	124	76	246	445	200	518	147	158	291	206	66	182	118	50	110.5	24	24	20.5	20	27	22	30	30.5	46	43	11187	11631.5	1779	1745.5	51	28	61	78	56	106
s_Lawsonella clevelandensis	1	0	48	0	1	5	2	1	1	0	0	0	1	1	1.5	0	0.5	1	0	0	2	1	1	0.5	1	0	2	2	0.5	0	2	0	0	1	1
s_Corynebacterium argentoratense	19	18	46	68	62	239	59	101	295	87	18	76	27	89.5	155.5	70	113	44	202	353	289	46.5	27	308	192.5	55.5	61.5	31.5	33.5	9	9	12	18	18	24
s_Corynebacterium atypicum	45	41	107	170	183	508	85	178	397	192	297	126	166	47	66	16	7.5	14	35	27	22	25	19	37.5	34	182.5	236	112.5	104.5	15	16	23	37	19	34
s_Corynebacterium aurimucosum	8	9	30	58	19	159	23	39	124	41	27	34	41	34	48.5	23	16.5	28	41	41	43	32.5	26.5	45	49.5	53	54.5	31.5	35	20	11	23	22	17	45
s_Corynebacterium callunae	34	19	65	175	33	397	1079	33	105	60	127	25	126	36.5	86	15	22	15.5	34	37	43	44	16	88.5	73	6.5	20	5	4.5	40	15	60	34	13	27
s_Corynebacterium camporealensis	58	26	59	129	119	359	65	151	314	97	33	95	46	63	97	89	96	124.5	29	37	37	157.5	113	80.5	104	42.5	58.5	31.5	26	9	7	10	10	8	18
s_Corynebacterium casei	9	7	79	62	26	306	85	51	112	78	77	20	84	37.5	46.5	15	34.5	11	61	77	58	86.5	32	117	47	13	26.5	11.5	9.5	13	16	12	17	18	23
s_Corynebacterium deserti	15	46	45	102	68	534	46	48	112	66	73	35	181	27	56.5	25	19	19.5	49	24	31	57.5	37.5	83.5	53	10	30.5	14	32.5	15	5	18	30	28	30
s_Corynebacterium diphtheriae	45	15	26	60	30	140	67	59	114	42	23	52	42	121	184	124	183	108.5	134	173	197	90	46.5	248	192.5	24.5	35.5	16.5	20.5	12	17	17	19	12	31
s_Corynebacterium doosanense	64	77	268	457	350	1863	186	477	1178	418	140	292	201	201	225	100	61.5	59	77	85	103	132.5	80	113.5	110.5	376	491	222.5	222.5	32	22	43	52	26	65
s_Corynebacterium efficiens	131	70	1517	1720	817	5047	1667	790	1759	1884	1903	396	15554	407.5	1067	105	42	85.5	227	222	327	1673.5	1510.5	729	1598	114.5	270.5	69	108.5	16	24	35	28	22	48
s_Corynebacterium epidermidicanis	7	12	29	52	33	216	24	55	120	63	19	38	22	30.5	50.5	21	11.5	19	11	23	20	42	30	44.5	23	39	57	31	28.5	17	3	20	9	8	13
s_Corynebacterium falsenii	84	76	168	236	238	908	130	278	714	256	56	194	81	112	116	75	45	51	42	45	35	94.5	62	84.5	66.5	140	166.5	90	89.5	42	31	58	60	46	89
s_Corynebacterium glutamicum	30	19	354	394	279	1506	207	107	292	328	334	118	737	93.5	170	25	16.5	20	33	89	28	395	98	131	115.5	15	161.5	13	20	57	44	72	106	54	50
s_Corynebacterium glyciniphilum	135	75	207	239	492	663	115	242	455	177	34	154	55	48.5	62.5	9	15.5	4.5	31	53	43	25.5	13	45	34	160.5	209.5	107.5	114	13	15	21	30	13	44
s_Corynebacterium halotolerans	102	153	491	679	558	2506	361	686	1801	652	270	461	357	175	177.5	23	13.5	20	22	31	28	90.5	65	62	51	434	670.5	252	274.5	20	23	28	36	29	33
s_Corynebacterium humireducens	264	183	722	1068	1259	3981	1616	1065	5049	1336	4046	719	4748	323.5	457	115	47.5	59.5	83	119	76	396	303.5	153	165.5	323	649.5	192	230	36	37	45	46	39	64
s_Corynebacterium imitans	47	52	101	173	156	539	95	196	472	185	61	149	76	54	72.5	29	19	27.5	24	23	27	36.5	29	49	31.5	172	227.5	110	126.5	15	17	24	47	24	49
s_Corynebacterium jeikeium	12	22	127	122	120	462	62	178	384	137	32	76	40	71	79	35	35	39	36	38	30	79	40.5	55.5	62	100.5	109	51.5	52	21	24	26	36	20	32
s_Corynebacterium kroppenstedtii	12	13	23	50	27	94	26	43	90	28	12	21	14	37.5	33.5	30	41.5	12.5	29	24	26	37	19.5	63.5	43	30	31.5	26	22	12	7	1	15	9	10
s_Corynebacterium kutscheri	6	1	8	8	2	29	16	9	11	29	7	9	10	5	11	15	16	9.5	17	24	28	8.5	3.5	31	22.5	3	3.5	1	1.5	7	11	7	9	4	12
s_Corynebacterium lactis	46	95	298	500	500	1948	229	827	1878	609	81	380	143	207	157.5	41	65.5	34.5	43	67	63	123.5	60.5	91	99	80	122	41	44.5	8	25	34	44	32	44
s_Corynebacterium marinum	10659	6265	17645	42349	69095	351014	10212	7550	24130	43089	21844	20398	16459	28336	33980.5	2059	373	1786.5	1638	1503	2208	7185.5	6413.5	7875	6486.5	278	61554	1243.5	3027.5	15	18	40	46	29	38
s_Corynebacterium maris	111	67	2496	702	410	1588	352	490	1869	1371	1651	302	911	300	206.5	76	40.5	62.5	69	46	54	178.5	138	1281	184	289	395.5	190.5	195	14	11	28	45	24	45
s_Corynebacterium mustelae	7	3	11	13	6	39	1	21	34	11	6	11	11	42	61	60	54.5	37	52	56	57	42	43	75.5	75	11	8	5	5	8	9	12	14	13	14
s_Corynebacterium pseudotuberculosis	11	14	3	12	4	13	2	15	15	9	2	11	8	11.5	18	14	12	14	18	10	26	26	29.5	26.5	23	6	4.5	4.5	4	3	0	2	1	0	2
s_Corynebacterium resistens	12	10	20	38	24	123	22	44	118	48	19	37	26	32	40.5	16	23.5	22.5	36	37	42	24	11.5	65.5	33.5	18	27.5	13	10.5	24	25	26	28	14	22
s_Corynebacterium simulans	14	13	30	62	41	182	23	48	138	61	21	28	28	68.5	82.5	38	55.5	38.5	63	82	94	54	30	118	98	57.5	64	44.5	33	18	11	40	32	24	35
s_Corynebacterium singulare	9	9	40	57	39	154	18	29	92	40	16	28	31	62.5	66	51	62	51.5	76	67	71	55	42	99	73	36	50.5	42.5	36.5	16	15	23	19	9	19
s_Corynebacterium sp. ATCC 6931	13	43	213	260	291	1106	103	481	1131	382	61	215	89	100	93.5	29	33.5	13	42	50	55	58	39.5	85.5	64.5	46.5	75	36	30	18	33	38	39	24	32
s_Corynebacterium terpenotabidum	75	58	162	348	235	916	109	315	707	302	68	259	79	78.5	88	22	22	19	29	30	27	49.5	31	55.5	53	239	301	153	152	30	15	26	43	19	29
s_Corynebacterium testudinoris	109	51	188	322	296	1281	124	269	631	318	137	204	182	124	141	41	29.5	36.5	43	35	40	62.5	35	77	61	86.5	239	80.5	81	60	45	68	89	49	86
s_Corynebacterium ulcerans	11	6	17	20	16	54	12	20	45	21	13	8	10	64	89	45	48.5	52.5	40	47	42	58	39	90	63	10	16.5	9	9	13	13	24	10	7	16
s_Corynebacterium urealyticum	60	75	168	247	198	945	104	361	671	284	75	210	93	109	145.5	70	69.5	44.5	83	106	81	86	67.5	82	111	145.5	188.5	87	98.5	33	16	31	38	19	44
s_Corynebacterium ureicelerivorans	19	32	92	199	136	619	75	178	475	184	85	96	83	59.5	74	25	11.5	20.5	20	15	18	45.5	21	39	41.5	158	201	114	119	32	39	35	49	37	45
s_Corynebacterium uterequi	50	45	128	196	148	532	101	236	527	233	57	147	108	88	132.5	64	41	41.5	58	55	48	55	29.5	67	107.5	162.5	218	110	126.5	38	40	36	35	36	49
s_Corynebacterium variabile	93	118	437	3735	330	3315	324	400	1355	2591	208	1147	434	98.5	128.5	36	48	36	40	72	39	61	45	115	83	279	363.5	196.5	185.5	272	35	58	81	37	105
s_Corynebacterium vitaeruminis	60	99	319	582	439	1870	238	590	1454	547	195	367	293	187	236.5	103	57.5	85.5	38	33	47	180	114	118.5	116	377	449	250	237	39	37	51	51	36	76
s_[Brevibacterium] flavum	2	2	14	29	19	126	10	4	12	20	9	4	15	12.5	14.5	2	1.5	3.5	1	1	2	11	5.5	4	3	1	21	0	0.5	3	2	0	0	2	2
s_Gordonia bronchialis	40	41	120	271	102	508	56	126	238	154	49	109	60	54.5	69	19	19	15.5	47	51	60	31	26.5	40.5	33.5	781	874	426.5	405	176	86	192	856	800	3611
s_Gordonia polyisoprenivorans	29	43	116	221	114	577	61	84	198	149	48	92	53	74	103	45	40.5	42	61	81	75	51.5	40	68	78	772	817.5	424	436.5	61	37	74	94	54	153
s_Gordonia sp. KTR9	39	52	138	314	111	670	58	127	268	199	54	102	56	50.5	72.5	7	14	9	17	13	11	15	20.5	26	18	892	955	504.5	517.5	42	21	51	138	163	267
s_Gordonia sp. QH-11	132	105	236	480	254	1124	114	269	572	311	74	214	132	89	142	27	27.5	21	28	28	40	39	23.5	58	53.5	884.5	1017	593	548.5	80	57	121	183	136	256
s_Amycolicicoccus subflavus	23	40	44	98	38	269	57	59	90	90	17	83	26	21	35.5	14	11	12	5	12	28	35.5	22.5	21.5	18	265.5	316	152	144.5	12	16	22	32	16	43
s_Mycobacterium avium	64	143	140	304	119	402	75	84	162	120	32	98	57	30	36.5	6	5.5	6.5	8	7	17	9.5	11	18	9.5	2095	2325.5	889.5	792.5	55	31	92	136	73	165
s_Mycobacterium indicus pranii	0	0	4	9	1	16	5	4	13	4	2	1	0	2	1.5	0	0	0	0	0	0	0.5	0	2	0	86	91.5	29.5	29.5	0	0	4	5	1	1
s_Mycobacterium intracellulare	8	6	17	28	18	37	6	16	22	26	5	8	9	2.5	5	3	2	0.5	4	2	1	3.5	0.5	4.5	2	182	210.5	82.5	74.5	5	2	5	21	18	19
s_Mycobacterium yongonense	2	8	15	19	4	37	6	4	10	11	3	5	10	8.5	7	15	11	2.5	1	0	1	14	4.5	2	3	212.5	234	104.5	81.5	3	3	4	6	9	17
s_Mycobacterium abscessus	56	56	106	211	110	460	57	122	188	158	41	104	50	64	85	40	61	40	44	49	53	70	57.5	87	49	751	860	347.5	360	84	38	132	153	56	134
s_Mycobacterium immunogenum	21	22	46	115	52	198	35	58	115	60	11	51	33	46.5	54.5	19	28	12.5	31	29	31	14	10	54	57.5	403	434	190.5	185	31	12	53	52	31	45
s_Mycobacterium africanum	0	0	0	0	0	1	0	0	0	0	0	0	0	0	0	0	0	0	0	0	0	0	0	0	0	0.5	0	0	0	0	0	0	0	0	0
s_Mycobacterium bovis	0	0	0	0	0	0	0	0	0	0	0	0	0	0	0	0	0	0	0	0	0	0	0	0	0	3.5	1	1.5	0.5	0	0	1	0	0	0
s_Mycobacterium canettii	2	0	1	11	1	11	2	1	1	2	2	2	3	0	0	0	0	1	0	0	1	1	0.5	0	0.5	78.5	94	36.5	25	1	2	1	3	3	6
s_Mycobacterium tuberculosis	0	0	1	0	0	0	0	0	1	0	0	0	1	1	2.5	0	0	0.5	0	1	1	0.5	0	2.5	2.5	16	171	6.5	5	0	0	0	0	1	0
s_Mycobacterium chubuense	80	79	168	338	117	464	86	98	249	182	40	131	81	28.5	45	6	3.5	5.5	2	5	2	11	10	10.5	11	2662	2588.5	1072.5	907.5	107	58	164	176	124	237
s_Mycobacterium fortuitum	8	12	56	39	15	56	4	7	18	24	7	9	6	5.5	3	0	3	3.5	0	1	4	4	2	1.5	0.5	190.5	203	81	81	12	9	15	40	35	24
s_Mycobacterium gilvum	72	58	176	395	125	546	107	113	234	183	62	97	82	44	64.5	34	17	35.5	6	14	16	42.5	38	33	26.5	2340.5	2355	951.5	1011.5	125	83	189	282	187	359
s_Mycobacterium goodii	126	54	213	286	432	383	120	100	229	157	41	123	69	22	25.5	6	8	7	7	9	3	12	5	16	15	2077	2070.5	915	773	45	27	70	110	83	171
s_Mycobacterium haemophilum	18	15	37	144	68	111	22	19	48	58	40	22	47	8.5	12	2	9	3	13	16	6	2	3.5	5.5	15.5	356.5	435.5	180	143	11	6	24	31	10	26
s_Mycobacterium kansasii	36	60	74	102	92	218	62	86	160	68	24	72	32	33.5	25.5	14	14.5	23.5	7	12	10	31	16.5	32.5	25.5	999.5	1066.5	446	399	36	19	38	62	33	64
s_Mycobacterium leprae	12	5	21	45	10	21	9	10	16	25	3	9	8	4.5	8	1	2	2	4	5	1	0	2	9	6	80.5	86	38.5	31.5	6	3	1	16	5	10
s_Mycobacterium liflandii	1	3	12	12	4	23	1	2	13	8	1	2	6	8	5.5	29	6.5	34.5	4	2	0	49.5	35	4	4	40.5	52	16.5	13	4	1	4	6	1	10
s_Mycobacterium marinum	7	5	11	30	11	57	5	4	14	24	4	23	6	9.5	22	5	7	6	7	11	9	7	4	26	19	212	252	94.5	83	9	2	14	13	13	33
s_Mycobacterium phlei	137	87	246	444	145	647	92	150	258	209	79	167	142	42	56.5	9	15.5	10.5	2	6	7	19.5	21.5	15.5	20	3034	3275	1304.5	1113.5	88	57	124	161	93	188
s_Mycobacterium rhodesiae	56	40	117	286	69	289	68	72	112	118	33	87	45	21.5	40.5	6	11	9.5	10	22	20	8	8	23	14.5	2610.5	2645	1423.5	1407.5	63	49	103	159	53	149
s_Mycobacterium sinense	99	101	257	335	517	403	139	163	258	175	124	107	186	54.5	67.5	19	35.5	24	11	24	27	48.5	26	39	38.5	1221	2617	629.5	580.5	88	40	83	169	77	156
s_Mycobacterium smegmatis	62	55	150	351	98	512	75	89	175	176	59	83	100	47	59.5	14	22	11	8	5	16	24	11.5	31	30	2245.5	2218.5	994.5	870	69	45	91	147	87	213
s_Mycobacterium sp. EPa45	37	41	135	294	97	370	145	103	231	139	40	98	55	24	33.5	2	6	6	14	7	13	13.5	6.5	13.5	9	1694	1764.5	761	621	53	30	81	164	81	136
s_Mycobacterium sp. JLS	7	4	29	43	12	60	12	11	40	20	10	14	11	4	8.5	1	1	1	2	3	2	0.5	1	4	2	340.5	350	162.5	135	24	11	27	37	20	45
s_Mycobacterium sp. JS623	53	38	115	172	77	253	36	89	122	91	76	107	91	27	35	2	7.5	7.5	3	4	8	7.5	8	15.5	8.5	6055	6522	2315.5	1471.5	39	22	82	80	60	131
s_Mycobacterium sp. KMS	0	1	0	2	0	0	0	0	0	0	0	0	0	0	0	0	0	0	0	0	0	0	0	0	0.5	9.5	4	6.5	6.5	11	6	9	26	4	23
s_Mycobacterium sp. MOTT36Y	4	3	5	11	5	22	5	4	10	13	2	1	3	2	3.5	3	1	0	1	0	1	0.5	0	2.5	2	79	80.5	47.5	26.5	5	2	3	4	3	5
s_Mycobacterium sp. NRRL B-3805	0	0	0	0	0	0	0	0	0	0	0	0	0	0	0	0	0	0	0	0	0	0	0	0	0	0.5	0.5	0	0	0	0	0	0	0	0
s_Mycobacterium sp. VKM Ac-1817D	8	11	19	36	14	62	12	10	27	18	4	15	7	5.5	8.5	1	0	0.5	0	1	0	1	1	3	1	189.5	219.5	82.5	73	27	11	24	57	40	61
s_Mycobacterium vanbaalenii	68	57	219	470	105	500	69	96	201	158	61	86	81	40	61.5	11	7	10	16	9	14	18.5	16.5	19.5	19.5	2364	2359	1014.5	950	94	47	133	239	123	283
s_Nocardia brasiliensis	74	88	169	290	76	399	92	95	205	143	33	89	41	29	40	20	13	9	5	4	4	25.5	17.5	17.5	11	1369.5	1432	710	742.5	42	20	70	86	49	110
s_Nocardia cyriacigeorgica	128	88	202	403	178	722	188	192	298	198	38	133	45	34.5	47.5	5	8	2	7	4	10	14	11	18.5	23	950	992.5	492.5	498.5	35	15	69	90	45	92
s_Nocardia farcinica	128	126	291	532	316	903	275	190	448	284	76	171	92	74	133.5	50	29	26.5	39	62	34	49	33.5	54	60.5	1805	1919	939	902	65	30	102	143	100	202
s_Nocardia nova	53	31	128	281	90	517	72	122	201	137	41	81	52	62.5	86	37	35.5	25	55	65	69	43.5	19	46.5	57.5	1003.5	1107	500.5	523	36	20	64	70	51	96
s_Rhodococcus aetherivorans	136	89	278	542	236	1169	205	310	595	386	83	212	113	60	96.5	9	4	5	9	11	21	17.5	13.5	23	22.5	1970.5	2050.5	1102	1072.5	74	30	67	296	328	688
s_Rhodococcus equi	106	145	319	746	279	1092	111	206	396	300	89	186	83	70.5	88	19	18	7	18	17	9	24	10.5	33	26.5	1160	1280	726	698	41	23	63	95	92	230
s_Rhodococcus erythropolis	79	63	320	605	141	919	281	130	252	253	61	124	87	72	90	37	35	33.5	40	33	40	40.5	24.5	73	51	1487.5	1848	1549	860.5	186	352	5989	1221	299	1555
s_Rhodococcus jostii	29	22	73	166	63	227	54	49	148	81	18	42	35	17.5	35	4	6	8.5	10	5	12	10.5	6	14.5	10	1039	1103	583	479	16	14	34	59	39	94
s_Rhodococcus opacus	173	138	401	563	643	1025	204	243	402	342	84	177	106	77.5	86.5	18	18.5	12.5	10	17	17	27.5	15	41.5	40.5	2268.5	2438	1359	1232	35	34	83	158	125	275
s_Rhodococcus pyridinivorans	82	48	219	561	229	1204	187	278	528	402	118	223	168	68.5	99	18	31	18.5	14	26	17	36.5	26.5	37	40.5	1150.5	1224.5	686.5	621.5	45	33	73	256	291	620
s_Rhodococcus sp. B7740	31	28	733	465	80	335	73	69	164	102	19	54	27	36.5	36.5	13	11.5	15.5	8	19	21	10	10	35.5	24	597.5	667.5	421.5	334	30	7	77	114	33	87
s_Rhodococcus sp. PBTS2	38	30	2789	1856	75	439	245	85	190	132	82	69	69	59.5	96.5	26	10	11.5	27	33	71	47	15	148	172	1437.5	3868	647.5	828.5	144	43	182	2718	183	510
s_Segniliparus rotundus	39	28	45	107	34	193	27	48	91	73	26	67	42	15.5	22.5	2	7.5	6	13	15	13	10	6	22	17	421	450	237	251	15	9	38	26	10	37
s_Tsukamurella paurometabola	60	49	169	370	140	824	140	180	435	253	42	135	63	48	62.5	8	7.5	8.5	9	4	8	15.5	14.5	29	20	770	863.5	421.5	444.5	59	26	88	122	28	87
s_Frankia alni	31	38	112	260	78	248	56	51	96	115	46	78	50	22	59	33	8	22	9	5	8	11.5	9.5	28	30	2598.5	2743.5	1289.5	1187.5	29	22	40	61	25	61
s_Frankia sp. CcI3	52	88	91	148	73	176	28	46	76	97	28	95	47	65.5	103.5	74	68.5	70.5	104	85	99	84	30.5	138.5	140	1466	1594	765.5	619	20	8	20	41	22	46
s_Frankia sp. EAN1pec	51	46	195	331	102	375	84	88	175	196	61	133	92	21.5	45	9	4.5	2	9	5	15	8	7.5	12	20.5	3066.5	3171.5	1570.5	1400	30	30	51	56	46	74
s_Frankia sp. EuI1c	161	135	296	461	194	425	190	185	342	295	66	262	99	32	57.5	19	11	5.5	16	24	20	16.5	9	24.5	28.5	4130.5	4496.5	2158.5	1971.5	32	35	55	84	36	72
s_Frankia symbiont of Datisca glomerata	38	58	169	230	56	137	54	41	58	107	33	45	45	20	29	7	5.5	6.5	5	7	26	16	12.5	12	9.5	1758	1872.5	869	737.5	22	8	17	40	21	35
s_Blastococcus saxobsidens	74	52	277	487	160	572	133	99	186	196	59	146	96	60	89	20	8.5	11.5	8	13	12	23.5	17	31	35.5	10809	11380	5671	4849	37	22	50	97	53	88
s_Geodermatophilus obscurus	79	53	314	531	145	500	141	111	207	233	66	125	101	47.5	109.5	14	9	14	20	24	31	22	19.5	32.5	40.5	12996.5	13363.5	7504.5	6313.5	49	30	60	118	49	111
s_Modestobacter marinus	102	79	419	622	170	781	202	203	260	263	92	209	105	78	145	35	7.5	19	10	11	6	17	14.5	40.5	33.5	19998.5	19603.5	7517	6407	42	36	56	104	49	100
s_Stackebrandtia nassauensis	92	96	184	345	137	314	153	98	217	230	118	164	156	54	56	24	43	27	53	66	69	34	16	124	55.5	2170	2265	1118.5	1153.5	42	28	53	78	58	91
s_Kineococcus radiotolerans	193	89	313	602	218	756	212	211	364	329	108	219	189	118	233	82	95	51.5	116	117	97	71.5	50	124	151.5	2634.5	2973	1408.5	1510	54	45	82	107	62	104
s_Tropheryma whipplei	25	16	16	11	8	36	4	8	10	21	11	15	15	13	15	2	8	5	0	9	7	6	2	13.5	20.5	37.5	49	25.5	36.5	2	1	4	6	1	3
s_Beutenbergia cavernae	144	117	358	750	323	1040	252	281	229	451	152	245	230	66.5	116.5	20	11	22.5	12	11	16	26.5	14.5	44.5	33.5	2132	2785	1592.5	1731.5	70	54	83	112	66	136
s_Brevibacterium epidermidis	65	43	292	638	162	1212	259	212	629	521	112	84	123	131	235	108	118	99.5	178	176	144	160	90.5	157	189.5	439.5	597	315.5	335.5	45	42	50	58	25	68
s_Cellulomonas fimi	227	107	520	904	570	1822	308	464	389	661	220	427	311	79	139.5	17	9	7.5	21	13	19	20.5	18	50	35.5	2366	3117.5	2849	3006	81	57	134	130	78	176
s_Cellulomonas flavigena	209	98	523	1030	582	2480	281	367	316	944	406	376	639	83	162.5	32	9	15	17	24	38	19	23	99	61	1927	2940	2330.5	2741	83	61	107	148	74	199
s_Cellulomonas gilvus	179	132	372	755	458	1460	283	309	356	593	192	320	257	71.5	129.5	9	5.5	16	8	21	23	18	15	55.5	39.5	1749	2336.5	1833.5	2027.5	78	59	113	124	73	170
s_Brachybacterium faecium	224	117	1380	991	584	1821	389	333	1155	832	325	281	400	177	377.5	34	15	19	11	21	34	56	76	77.5	58.5	966	1354.5	693	795.5	66	33	87	88	59	113
s_Dermacoccus nishinomiyaensis	115	85	260	514	249	883	218	91	236	241	98	105	125	81.5	166	30	10.5	24.5	6	12	17	40	39.5	40.5	33.5	1433	1766.5	1006	1064	118	70	182	170	104	174
s_Kytococcus sedentarius	84	52	211	691	254	1260	243	106	405	327	145	162	193	134.5	310.5	30	10	15.5	23	25	26	29.5	32	59.5	51.5	1046.5	1680.5	779.5	928.5	105	53	117	125	74	173
s_Luteipulveratus mongoliensis	98	88	279	771	248	1011	289	130	348	366	125	220	157	111.5	221	23	13	15	23	23	25	19	14.5	58	42	2821.5	3603.5	1818	1888.5	52	40	82	107	72	112
s_Arsenicicoccus sp. oral taxon 190	249	131	464	1301	394	1832	387	269	505	557	1133	350	1449	198	399.5	38	30	20	37	38	49	48.5	34.5	87.5	92.5	2934	3847.5	2030.5	2140	97	76	146	210	118	218
s_Intrasporangium calvum	158	101	479	1664	354	1466	522	134	432	436	196	199	237	124	304.5	34	10	30	22	26	29	22	28	69	83.5	3294	4327	3417.5	3432	72	55	127	136	80	159
s_Jonesia denitrificans	20	31	269	347	267	1130	65	124	227	913	106	111	116	52	87	19	11	17	25	41	26	28	21.5	38.5	33.5	43	134.5	29.5	49.5	17	11	10	33	19	27
s_Rhodoluna lacicola	30	23	24	45	15	154	29	45	21	39	34	30	48	31.5	28	17	23.5	15	15	26	39	28	12.5	32.5	31.5	53	83	50.5	52.5	11	4	5	44	12	34
s_Clavibacter michiganensis	550	433	2672	3652	635	2159	691	460	604	823	593	511	1003	153	328.5	97	44	57	85	79	174	85	54.5	240	306	6941.5	8578	6456	7275	231	147	358	416	202	517
s_Leifsonia xyli	154	171	416	945	262	785	219	134	173	213	208	167	369	55	93.5	43	25	26.5	16	24	23	48.5	21	53	57.5	1927	2302	1676	1996.5	74	69	128	171	93	194
s_Microbacterium sp. CGR1	212	166	690	1842	568	1369	401	183	164	265	249	208	444	43	92.5	11	16	13.5	19	16	30	14	9.5	31.5	28	1479	2052.5	2023	2262	136	98	276	254	146	338
s_Microbacterium sp. No. 7	139	190	462	1128	334	1483	286	309	306	332	258	267	514	66	120	43	10	16.5	12	11	10	15.5	17	48	36	1824	2983	2961.5	3342	383	271	658	701	489	968
s_Microbacterium sp. PAMC 28756	215	141	451	1308	307	1252	259	176	203	322	250	219	475	52.5	99.5	20	24	13	28	20	32	26.5	27.5	50	45	1384.5	2118	1827	2111.5	185	138	348	332	170	428
s_Microbacterium testaceum	209	143	449	972	216	1025	187	171	159	232	232	208	379	47.5	80	14	10	8.5	35	22	32	21	9.5	42	29	1493.5	2164	2640.5	2843	165	131	261	327	190	382
s_Rathayibacter toxicus	28	35	45	139	39	157	28	23	25	44	27	32	50	17	29	14	13	18.5	16	7	13	44	43	16.5	20	213.5	275	210.5	250.5	24	28	42	55	18	59
s_Arthrobacter alpinus	84	62	444	775	86	391	239	43	114	119	87	94	129	64	117	39	57.5	39.5	76	75	74	57.5	42.5	92.5	99.5	325	728.5	263	227	58	51	69	96	71	101
s_Arthrobacter sp. A3	44	41	135	264	46	152	55	21	28	71	47	32	38	21	42	7	19.5	17	24	41	38	10	5.5	52	41.5	159	311	131.5	116.5	22	21	29	54	39	40
s_Arthrobacter sp. ATCC 21022	19	18	46	106	39	151	21	32	44	63	29	29	42	38	67.5	30	48	32	48	64	56	37	18	60	57.5	387.5	438.5	271	287	20	16	21	37	26	48
s_Arthrobacter sp. ERGS1:01	96	50	175	283	123	315	120	107	170	131	39	118	43	65	86.5	58	35.5	48.5	25	28	26	79.5	48.5	56.5	52	594.5	732.5	393	401	45	30	53	73	37	66
s_Arthrobacter sp. FB24	112	77	140	212	42	201	71	40	60	61	26	39	32	64	70	36	39.5	22	26	42	46	38	22	69.5	55.5	1175.5	1257.5	1136	997	43	40	63	85	41	108
s_Arthrobacter sp. IHBB 11108	17	16	29	55	12	82	19	20	22	31	12	17	23	81	103.5	74	92.5	57	111	128	135	77.5	43.5	132.5	119	82.5	128	70.5	54.5	9	3	12	18	14	21
s_Arthrobacter sp. LS16	9	8	74	38	18	98	17	11	20	13	8	14	14	8	19.5	7	5	5	7	4	11	18	10.5	8.5	15	66.5	108.5	69	72	11	9	20	21	11	12
s_Arthrobacter sp. PAMC 25486	81	51	310	652	73	253	213	57	91	142	84	85	99	33	49.5	32	16	28.5	14	9	12	41.5	30	41	19	314.5	1207	301.5	275	31	19	36	67	39	74
s_Arthrobacter sp. Rue61a	15	4	5	11	2	25	5	1	6	7	4	4	8	5.5	8	1	1.5	3	1	1	1	5	2.5	1.5	0.5	74.5	77	39.5	51	2	2	1	2	0	3
s_Arthrobacter sp. YC-RL1	4	11	73	45	28	123	28	15	18	33	11	17	19	8	26	3	9.5	2.5	1	4	5	6.5	2.5	10.5	5	73.5	97	49	60	13	8	13	8	7	16
s_Glutamicibacter arilaitensis	166	101	935	1478	1551	5335	247	184	407	1399	1056	215	610	404	3155	114	119.5	92	198	683	216	166.5	149.5	362.5	317.5	298	512	309	334	124	92	240	139	87	143
s_Kocuria flava	147	119	361	839	231	946	442	149	371	368	106	167	165	87.5	161	15	10	14.5	13	15	13	21	24.5	44.5	44.5	1441.5	1835.5	1251.5	1383.5	49	37	62	107	63	135
s_Kocuria palustris	52	33	152	320	121	555	132	111	277	187	52	109	98	63.5	104.5	33	17	18	34	21	21	33.5	26.5	33.5	47	644	780.5	459	480.5	64	46	77	102	64	115
s_Kocuria rhizophila	54	47	136	290	108	440	97	69	199	196	54	106	104	57.5	105.5	19	22	19.5	29	23	50	20.5	19	68	52.5	583.5	715.5	420.5	454.5	93	76	129	149	119	151
s_Micrococcus luteus	59	84	168	404	176	937	123	112	340	296	111	184	139	149.5	213	93	48	59	66	43	42	114.5	84.5	101	100	729	1008.5	566	654	129	116	172	265	176	302
s_Paenarthrobacter aurescens	12	4	16	26	9	30	5	2	13	13	4	2	7	1.5	9	1	0	2	1	2	1	1.5	0.5	4	6	104.5	123	70.5	100	62	72	112	122	96	154
s_Pseudarthrobacter chlorophenolicus	22	21	103	163	54	171	44	39	86	68	26	33	26	58	82.5	44	47	46	49	37	50	66	44	73.5	70.5	1110	1190	683.5	672	41	32	48	71	37	52
s_Pseudarthrobacter phenanthrenivorans	76	30	139	269	94	330	102	89	164	119	37	90	51	63	91.5	34	48.5	34	61	51	63	33	26.5	103.5	87	988	1030	792.5	723	93	78	113	146	122	203
s_Pseudarthrobacter sulfonivorans	36	39	171	255	57	291	75	49	122	109	55	85	60	49.5	88.5	65	45	41.5	59	55	49	64.5	57	48	76	1368.5	1465	1327	1207.5	32	15	39	36	29	42
s_Renibacterium salmoninarum	4	13	36	41	14	77	14	15	34	26	10	26	12	43	54	50	25	33	24	20	13	46.5	44	55	52	53	62	29	28.5	3	2	12	7	4	5
s_Rothia dentocariosa	14	17	24	11	9	21	8	3	6	36	11	29	2	15	26.5	21	22	19.5	21	27	19	12	6.5	37.5	28	23	30.5	18	14	83	84	104	91	101	131
s_Rothia mucilaginosa	51	74	79	95	59	136	62	31	69	46	15	45	29	96.5	161.5	110	141	91	187	179	164	133.5	80	201.5	196.5	120.5	134.5	78	77.5	237	219	330	358	293	332
s_Isoptericola variabilis	285	122	598	1677	623	2280	736	1151	744	1451	319	718	377	102	174	20	11	15	20	28	22	24	29	103	66.5	1999	2764.5	1833.5	2050	77	60	122	147	77	163
s_Xylanimonas cellulosilytica	166	95	438	948	412	1430	363	482	409	727	196	348	231	126.5	204	53	55.5	53.5	48	66	86	77.5	60	105	93.5	1438.5	2054.5	1311.5	1405.5	85	55	104	136	79	169
s_Sanguibacter keddieii	383	101	5683	3391	626	2086	719	436	437	916	376	399	448	83	155.5	17	21	15	21	32	34	26.5	33.5	62.5	47	1595	3239.5	1903	1992	114	86	146	180	73	155
s_Actinoplanes friuliensis	131	61	2031	1782	219	293	146	116	154	173	72	124	117	41.5	81	24	18	11	37	26	31	36	16	48	47	22114.5	18234	18438.5	25767.5	32	34	67	91	50	101
s_Actinoplanes missouriensis	62	51	720	893	130	400	114	86	155	202	56	129	74	40.5	75.5	14	23.5	14	16	24	21	22	15	31	30	12718	11181.5	6106.5	7511.5	41	29	41	68	45	68
s_Actinoplanes sp. N902-109	250	137	1085	1115	546	417	182	163	165	212	75	198	111	50.5	70	17	21	15.5	17	25	15	26.5	18.5	37.5	39	15343.5	13472.5	7937	10346.5	43	40	49	76	49	87
s_Actinoplanes sp. SE50/110	90	76	643	906	102	286	102	87	91	137	56	144	67	35	62.5	28	24.5	15.5	18	24	17	17.5	15.5	38.5	37	12979.5	11466	5740.5	7103.5	39	25	45	74	38	77
s_Micromonospora aurantiaca	36	23	192	453	29	59	63	17	21	70	13	25	25	3.5	5.5	4	1	1	0	1	1	2.5	1.5	6.5	5	945	918	677.5	784.5	6	3	5	9	5	10
s_Micromonospora sp. L5	41	17	196	405	69	55	96	18	16	33	16	18	11	3.5	3	3	0	1	1	1	0	2.5	2	1	2	896.5	842.5	687.5	766	4	4	11	9	2	25
s_Salinispora arenicola	42	88	320	680	78	220	83	33	32	78	41	58	34	21	26.5	7	6.5	9	13	19	24	9	6.5	30	11	1837	1796.5	1164	1294.5	14	14	22	35	21	44
s_Salinispora tropica	46	20	248	598	36	120	82	42	41	74	20	27	35	30.5	66	67	29	47	59	49	49	22.5	28	62	68	1618.5	1654	981.5	1124	12	16	24	22	20	34
s_Verrucosispora maris	139	97	924	2550	205	435	362	138	221	277	128	181	187	52	90	30	35	30.5	26	16	25	31	27	36	55.5	5110	4915.5	3585.5	4285.5	34	19	36	60	32	64
s_Nakamurella multipartita	149	107	428	557	198	760	181	200	318	332	72	237	107	79.5	149.5	45	47.5	42.5	44	77	63	79.5	69	81.5	100.5	4110.5	4381.5	1876.5	1718	735	503	1348	2016	1331	2169
s_Kribbella flavida	96	88	582	918	205	800	204	139	285	373	125	197	163	77	145.5	12	13.5	15	31	27	32	26	23	44.5	38	14405.5	15320.5	5037	4281.5	86	53	88	139	85	174
s_Nocardioides sp. JS614	403	162	2182	3320	696	1698	721	315	464	1032	311	661	462	130.5	265.5	69	45.5	44.5	35	90	62	93.5	50	101.5	113	14131	16873	10483	10563	155	75	166	278	204	311
s_Pimelobacter simplex	350	214	1687	2537	569	1659	654	299	506	826	263	537	384	119.5	233.5	21	14.5	19.5	17	28	43	29.5	27.5	71	69	9622	11808	7634	7710	366	136	385	382	448	582
s_Microlunatus phosphovorus	117	109	400	626	200	715	155	113	219	233	105	146	144	96.5	174.5	30	22	20.5	26	43	13	33.5	29	39	38.5	4638	4652	2225	1902	563	303	748	701	781	908
s_Propionibacterium acidipropionici	179	137	313	615	260	1103	182	192	413	657	136	283	164	194.5	365.5	144	127.5	103	109	98	94	179.5	104	142.5	155.5	983.5	1258.5	614.5	621.5	110	92	178	218	153	253
s_Propionibacterium acnes	33	31	92	88	56	116	25	30	49	38	24	31	33	104	99	50	64	51.5	56	63	55	52.5	73	106.5	81.5	146	160.5	90.5	84	219	134	290	258	153	374
s_Propionibacterium avidum	30	24	43	161	63	414	40	20	90	82	37	49	56	70	136	41	38	33	74	63	53	36	23	69.5	76.5	298	359.5	167	171.5	53	33	61	63	40	103
s_Propionibacterium freudenreichii	532	214	346	676	778	1398	427	742	789	593	164	706	309	135	273.5	64	47	58.5	73	88	125	73.5	48.5	117	95.5	651.5	764.5	396.5	376.5	246	187	343	401	256	468
s_Propionibacterium propionicum	233	111	172	596	338	1705	236	169	551	271	128	242	223	355.5	670	72	58	57.5	66	64	74	75.5	65	140	111	574	706.5	351	325.5	131	87	186	202	157	304
s_Actinosynnema mirum	40	53	356	547	156	615	147	106	273	200	62	123	89	61	83	5	5	5	7	7	4	19.5	13.5	24.5	24.5	3483.5	3454.5	1518.5	1719.5	35	20	56	90	43	97
s_Amycolatopsis japonica	58	24	97	170	73	185	47	41	74	79	39	69	63	15.5	22	2	1.5	1.5	2	4	5	4.5	2.5	7	4.5	1276.5	1339.5	528.5	504.5	12	9	10	24	17	27
s_Amycolatopsis mediterranei	65	54	278	495	178	450	118	136	179	210	49	107	73	39.5	57.5	10	5.5	6	3	9	12	12.5	8	21	19	19959	24236	2739	2434.5	34	21	49	61	38	83
s_Amycolatopsis methanolica	135	108	376	472	502	602	189	239	321	229	66	207	138	64.5	78.5	40	23	26.5	14	9	14	57.5	33	23.5	30	4379	4546	1946	1870	32	33	63	95	46	90
s_Amycolatopsis orientalis	41	26	91	129	49	132	29	68	78	64	17	50	21	8	16	5	4	2	3	6	10	6.5	3.5	8.5	11.5	1335	1426.5	558.5	524.5	13	4	6	19	11	16
s_Kibdelosporangium phytohabitans	84	68	248	424	170	419	151	144	230	203	77	124	86	34.5	65	11	16	10.5	25	42	25	19.5	9.5	45.5	33.5	3871	3962.5	1537	1626.5	54	45	70	88	60	105
s_Kutzneria albida	144	94	330	452	498	511	160	181	310	210	424	189	563	63.5	83.5	24	18	17	22	21	13	22.5	26.5	36.5	45	4726	4785	1960	1776.5	41	30	42	84	56	114
s_Pseudonocardia dioxanivorans	73	81	314	496	161	601	152	160	299	241	89	136	105	60.5	112.5	22	20	22	31	18	15	21.5	14	39.5	42.5	9935	9731.5	4752	4022	57	35	79	98	43	111
s_Pseudonocardia sp. AL041005-10	47	75	220	339	107	367	62	76	130	151	34	87	65	21.5	49.5	3	0	4	2	4	6	7.5	5.5	16	10.5	2694.5	2801	1304.5	1191.5	15	18	27	46	23	53
s_Pseudonocardia sp. EC080610-09	0	0	0	0	0	0	0	0	0	0	0	0	0	0	0	0	0	0	0	0	0	0	0	0	0	1.5	0	0.5	0	0	1	1	0	0	0
s_Pseudonocardia sp. EC080619-01	0	0	0	2	0	12	0	4	0	0	0	3	1	0	0	0	0	0	0	0	0	0	0	0.5	0	5.5	11.5	3.5	4	1	0	0	0	0	0
s_Pseudonocardia sp. EC080625-04	1	0	4	4	2	7	0	0	0	1	1	0	0	0	0.5	0	0	0	0	3	0	0	0	0	0	91	110.5	50	46.5	3	1	1	2	3	1
s_Pseudonocardia sp. HH130629-09	27	27	131	321	96	417	46	71	127	130	44	67	65	34.5	45	3	3.5	3	8	2	6	13.5	5	8	9	2657.5	2665	1250.5	1192.5	21	13	31	45	30	45
s_Saccharomonospora viridis	88	138	918	2292	353	1473	460	127	348	436	1255	208	1753	137	187.5	25	185.5	36.5	16	17	22	104	88.5	41	57.5	910.5	1548.5	3686	1154	14	15	16	34	28	46
s_Saccharopolyspora erythraea	108	58	258	532	141	629	164	158	264	272	124	158	176	82.5	140	34	21	23	28	10	29	50	33.5	47	37.5	3784.5	3991.5	1838.5	1692	46	34	64	83	76	94
s_Saccharothrix espanaensis	97	93	394	554	175	476	143	114	198	185	51	105	83	39	68.5	16	6.5	6.5	6	8	8	13.5	18	19	18.5	4384.5	4423	1844.5	1999.5	48	25	53	76	43	76
s_Kitasatospora setae	133	55	229	454	151	408	96	193	158	189	54	186	111	59	106.5	21	43	33.5	14	25	19	169	346	40.5	87	2764.5	2998	1440	1373.5	57	47	67	88	67	97
s_Streptomyces albus	127	151	530	2907	221	996	431	178	387	527	137	198	172	84.5	192.5	82	69	64	88	86	56	104.5	98.5	85.5	104	2907	3341.5	2233.5	2045	70	54	134	141	85	187
s_Streptomyces globisporus	82	48	206	1381	81	226	161	92	166	113	30	84	37	13.5	23	5	4.5	3	2	3	7	12	7.5	7.5	12.5	654.5	694	569.5	565	22	13	25	27	14	35
s_Streptomyces griseus	43	36	225	1571	56	195	259	43	66	74	23	51	44	17	32	13	5	8	1	4	6	6	9.5	9.5	7.5	743	868	621.5	696	15	12	17	22	12	31
s_Streptomyces albulus	47	93	117	338	75	201	89	47	98	132	47	91	40	61.5	115.5	60	69.5	52	78	97	94	68	78	84	158.5	1365	1442.5	776.5	679	22	19	36	57	27	62
s_Streptomyces ambofaciens	20	31	137	532	44	156	70	47	80	79	31	35	45	13	26.5	5	5	6.5	1	4	7	8.5	7	13.5	12	1163	1256.5	764.5	747.5	7	10	12	24	9	21
s_Streptomyces avermitilis	108	45	222	593	120	271	76	126	119	100	28	113	68	43.5	59.5	25	27	17.5	12	33	34	39	29.5	34	47.5	2319.5	2308	1129.5	915.5	26	10	28	34	30	31
s_Streptomyces bingchenggensis	128	68	224	559	96	283	140	127	173	185	55	144	74	37	65.5	28	20.5	27.5	19	16	13	47.5	38.5	29.5	37	2288.5	2531.5	1173	1122	47	30	42	67	43	85
s_Streptomyces cattleya	116	139	362	515	512	366	178	129	155	202	70	123	87	32	75	18	14.5	11.5	29	18	8	30.5	40.5	29	41.5	2116.5	2349	1097.5	1015.5	27	32	47	72	49	71
s_Streptomyces collinus	108	86	229	441	408	217	118	86	131	136	21	80	46	37.5	68.5	29	27	17	43	55	48	27	28.5	34	56	1567	1651	860.5	761	19	12	24	32	19	36
s_Streptomyces cyaneogriseus	23	9	49	197	31	72	39	25	33	35	14	25	15	5.5	8.5	2	1	1.5	1	0	2	3	3.5	4.5	4.5	426	462	254	269.5	5	9	10	23	12	16
s_Streptomyces fulvissimus	28	41	160	1163	53	166	91	29	82	70	19	34	37	21.5	35.5	9	17	12.5	17	37	20	10.5	17	18	25.5	1190	982.5	689.5	1641	5	5	10	11	9	17
s_Streptomyces glaucescens	48	34	156	509	49	183	85	29	61	91	31	43	38	20	27	13	6.5	6	0	4	4	22.5	18	8	15	1426	1473	775.5	773	14	15	22	34	22	33
s_Streptomyces hygroscopicus	60	60	148	527	83	290	93	68	116	115	47	99	49	36.5	79	29	29	19	46	59	67	39.5	28.5	55.5	61	2064	2122	1069	970	20	13	33	51	29	52
s_Streptomyces leeuwenhoekii	21	9	50	190	14	64	33	29	36	56	10	29	17	7	13.5	2	5	2.5	2	4	2	5	4	9.5	8	498.5	514	297	281	3	3	9	16	7	14
s_Streptomyces lividans	47	23	142	567	31	188	89	22	65	95	35	43	48	19	37	9	5	8.5	6	4	12	4.5	10	11	16	1029	1137.5	679	706	9	8	24	22	11	34
s_Streptomyces lydicus	48	37	136	422	101	203	92	48	114	107	33	70	64	26.5	53.5	28	22.5	14.5	16	23	21	12.5	18	31	47.5	1452.5	1525	801	727.5	35	19	32	43	25	52
s_Streptomyces pratensis	2	4	23	115	2	12	8	4	6	11	3	3	8	1.5	3	1	2	1	0	2	1	0	0.5	3.5	3.5	101.5	112.5	86	86.5	1	1	1	6	1	5
s_Streptomyces pristinaespiralis	43	51	229	859	70	284	176	65	133	129	31	84	54	28	39.5	13	11	8	12	19	8	8.5	12.5	14.5	23.5	1575.5	1664.5	928	930	35	21	32	40	22	60
s_Streptomyces reticuli	122	45	194	403	363	190	151	99	111	119	29	86	36	15	14	3	3	5	2	2	2	4.5	12.5	5	11	1216.5	1266.5	673.5	703.5	18	16	26	23	23	34
s_Streptomyces scabiei	124	62	390	1073	128	268	113	78	96	135	44	102	49	35	62	24	14.5	20.5	13	6	18	19	27.5	48.5	41	2250	2194.5	2689	2462	31	22	49	29	20	50
s_Streptomyces sp. 4F	94	82	325	1214	106	345	223	52	134	127	76	89	120	35.5	57.5	9	8.5	10	18	28	15	16	23.5	27	32	1448.5	1566	1225.5	1334	15	12	22	38	12	48
s_Streptomyces sp. 769	65	40	120	304	81	267	82	139	149	91	21	107	49	55	91.5	56	50.5	44.5	85	125	65	64	64.5	67.5	99	1304	1339.5	701.5	659.5	18	11	15	34	17	32
s_Streptomyces sp. CCM_MD2014	83	48	137	481	108	146	107	49	78	71	28	47	43	12.5	23.5	2	4.5	4.5	1	3	11	8	12	13.5	11	992	1029	573	633.5	10	16	22	20	19	38
s_Streptomyces sp. CFMR 7	150	48	171	844	89	293	163	212	197	208	39	201	61	16.5	37.5	7	18	12.5	11	15	19	10	10.5	25.5	38.5	732.5	789	528.5	570.5	14	7	18	26	8	28
s_Streptomyces sp. CNQ-509	168	67	643	1123	504	445	261	212	245	275	62	172	85	34	68.5	24	20	17.5	23	19	26	36	40.5	46	46.5	2340.5	2465	1335.5	1268	40	29	49	74	36	79
s_Streptomyces sp. CdTB01	61	81	203	626	128	237	145	67	116	151	38	87	68	26.5	39.5	12	13.5	17	22	23	26	21	24	36	30	2727.5	2840	1302	1166.5	37	33	48	60	41	71
s_Streptomyces sp. Mg1	83	38	200	507	95	302	92	75	109	146	39	101	43	25	45	9	11	9.5	27	16	11	20	27	15	21.5	2285	2170	1129.5	1268	30	40	55	50	22	62
s_Streptomyces sp. PAMC 26508	18	7	17	119	11	20	10	28	37	17	7	15	6	1.5	5	2	1.5	0.5	2	3	0	1.5	0.5	2	4	93.5	120	85.5	81	4	1	4	4	5	10
s_Streptomyces sp. S10(2016)	89	60	298	2007	81	267	115	58	111	121	39	73	59	26.5	52	11	9	20.5	15	12	8	21.5	20	38.5	24.5	2066.5	2013	1300.5	1151.5	18	15	25	39	20	43
s_Streptomyces sp. SirexAA-E	54	62	148	932	72	276	125	68	120	111	31	81	46	23	56.5	13	16	10	3	18	8	12.5	10	26	23.5	1093	1258	755.5	837	18	15	19	37	13	33
s_Streptomyces venezuelae	136	74	222	453	442	215	166	115	100	116	35	131	34	51	64	30	35.5	26.5	24	38	33	46	31.5	45.5	46	1306.5	1398.5	763	866.5	17	14	23	46	28	48
s_Streptomyces vietnamensis	95	35	121	414	98	269	103	118	181	127	30	110	43	25.5	40	13	11	12.5	5	5	6	34	22	20.5	12.5	1495.5	1606.5	899.5	916.5	23	23	39	73	55	75
s_Streptomyces violaceusniger	112	94	209	576	104	308	214	144	183	195	43	180	64	35	54	6	10	10	17	16	10	18	25.5	21	35	1938.5	2003	1041.5	982	34	19	44	47	36	76
s_Streptomyces xiamenensis	106	47	186	496	146	375	151	152	216	186	92	156	139	48.5	92.5	21	14.5	14.5	32	40	33	36	29.5	60.5	41.5	1452.5	1494	751	768	28	28	33	42	23	67
s_Nocardiopsis alba	221	72	412	707	544	501	365	178	281	474	145	208	132	55	130	19	30	21	32	31	25	33.5	18	39	51.5	1020	1155.5	586	548.5	30	20	28	63	25	54
s_Nocardiopsis dassonvillei	102	113	310	579	158	495	218	100	213	268	172	175	220	55.5	75.5	24	16.5	13.5	22	15	40	24.5	18	31.5	34	1869	2109	1017.5	953.5	32	19	45	85	38	86
s_Thermobifida fusca	114	200	515	1369	341	1508	422	115	235	438	2764	160	3876	307.5	584	45	225.5	51	76	82	95	66.5	69.5	166.5	112	785	1280.5	1537.5	1128	31	25	42	51	25	45
s_Streptosporangium roseum	176	83	911	3808	171	484	321	115	220	269	125	154	171	71	110	39	29.5	41	50	45	27	46.5	38	68.5	59	6455	6186	3663	3893	57	32	72	101	60	101
s_Thermomonospora curvata	128	120	476	652	247	714	247	211	368	376	106	238	149	77	124.5	44	47	40.5	67	54	47	63	46	84.5	84	3440	3829	1692	1488.5	61	36	100	115	65	104
s_Atopobium parvulum	46	34	33	34	47	60	22	33	26	141	50	73	38	160.5	318.5	137	198.5	178	226	270	297	236	137	474.5	406	8.5	9	12	15.5	73	61	63	65	50	79
s_Olsenella sp. oral taxon 807	284	604	181	73	176	205	43	104	81	191	45	169	86	298	625.5	397	307	374	263	269	250	618	333.5	737	786	119	80.5	57	42	101	101	143	109	56	99
s_Olsenella uli	374	252	312	251	370	677	227	452	349	619	156	618	222	892.5	2024.5	944	911.5	1076.5	912	972	731	1671.5	956.5	2283.5	2508.5	170.5	167.5	122	113	276	206	225	179	116	241
s_Coriobacteriaceae bacterium 68-1-3	210	184	126	158	227	254	63	122	92	399	72	266	110	314.5	686.5	313	367	414.5	280	238	207	657.5	427	896.5	883	152.5	148.5	101.5	105	118	121	130	88	76	150
s_Coriobacterium glomerans	58	50	59	57	60	86	27	33	53	88	19	88	29	138.5	229.5	153	139.5	157.5	133	150	175	230.5	145.5	305	279	149.5	151.5	81.5	65	155	161	180	185	110	214
s_Adlercreutzia equolifaciens	327	253	167	221	297	236	188	251	341	422	83	357	138	507	767	482	533.5	478	720	862	819	642.5	425	978	951	172	133.5	110.5	116	2308	2669	2760	2987	1903	3600
s_Cryptobacterium curtum	8	27	7	14	7	8	6	5	5	33	6	40	26	48.5	71	41	45	55	68	67	90	54	33.5	85.5	66.5	20	19.5	10.5	7.5	17	10	11	15	11	20
s_Eggerthella lenta	285	287	221	150	370	271	70	269	259	549	121	491	185	366	658.5	439	455.5	415.5	510	602	567	530	362	834.5	762	316	311	230.5	195	1704	1735	1892	2430	1353	2770
s_Eggerthella sp. YY7918	161	108	84	139	105	140	65	156	212	329	170	246	224	362.5	422.5	307	360.5	347.5	254	289	291	690.5	1237.5	623	602	58	59.5	62.5	73	190	252	222	251	200	302
s_Slackia heliotrinireducens	201	183	200	188	198	247	129	167	183	321	76	348	97	1188.5	1818	1253	1578	1135.5	1608	2095	1925	1684.5	889.5	2195	2163.5	63.5	73.5	61.5	66.5	218	200	235	165	113	243
s_Rubrobacter radiotolerans	127	92	157	48	393	36	88	92	61	84	21	78	35	20.5	52	67	13.5	31.5	45	24	50	13	9	76.5	51.5	1006	924	738	504	15	8	32	19	12	21
s_Rubrobacter xylanophilus	95	69	97	109	104	109	93	98	163	140	65	109	79	29.5	48	24	23	28.5	43	29	42	40.5	38.5	72	53	1823.5	1799	1302.5	852	23	26	31	33	28	35
s_Conexibacter woesei	444	232	763	1796	401	483	331	452	449	485	352	623	484	61.5	61.5	41	34.5	42.5	32	33	59	34	34.5	101.5	67	33877	37684	15807	12987	66	48	80	121	62	113
s_Fimbriimonas ginsengisoli	192	121	143	89	175	169	172	205	292	206	49	295	94	46	88	96	71.5	56.5	88	106	68	68	51.5	124.5	101	510	426	453.5	426	26	26	32	44	35	48
s_Anaerolinea thermophila	712	1426	1609	346	1237	154	428	340	167	1475	274	2155	512	80	77.5	54	65	58.5	80	78	140	52	29	133	101	136.5	172.5	287.5	365	190	37	254	38	56	91
s_Caldilinea aerophila	250	262	312	126	342	139	189	169	196	331	124	431	244	71	70.5	54	49.5	53	72	84	78	44	35	118.5	114	243.5	266.5	329	370.5	74	45	97	56	48	79
s_Chloroflexus aggregans	15	17	32	22	11	10	21	8	22	32	5	28	24	9.5	9.5	10	7	4.5	9	1	5	13.5	4.5	21.5	19	71.5	54	57.5	52.5	6	6	12	14	10	17
s_Chloroflexus aurantiacus	0	0	0	0	0	0	0	0	0	0	0	0	0	0	0	0	0	0	0	0	0	0	0	0	0	0	0.5	0	0	0	0	0	0	0	0
s_Chloroflexus sp. Y-400-fl	2	1	0	0	0	1	0	0	0	0	0	0	0	2	1	1	1.5	2	0	2	0	0.5	1	6	0.5	0	0	0	0.5	1	1	0	0	0	0
s_Roseiflexus castenholzii	94	39	77	72	59	18	30	76	32	42	206	79	195	6	11	6	12	10	17	27	32	3	3	40.5	27.5	166	156.5	114.5	142	13	12	26	13	13	26
s_Roseiflexus sp. RS-1	380	235	198	64	157	42	290	159	145	175	24	264	49	16	23.5	20	11.5	16.5	21	13	14	18.5	15.5	33	27.5	239.5	220	165	186.5	39	27	42	38	22	60
s_Dehalogenimonas lykanthroporepellens	110	379	158	71	102	82	202	158	157	216	78	224	204	18.5	37	18	26.5	26	32	48	38	24	18.5	44.5	45.5	37	44	23	28	397	380	497	553	530	675
s_Dehalogenimonas sp. WBC-2	48	68	45	143	39	15	25	16	18	74	28	62	67	33	43	40	23	27	33	26	34	33.5	28	41.5	50.5	9.5	13	8	8	13	10	11	3	9	19
s_Dehalococcoides mccartyi	1110	916	531	382	467	1662	416	1862	1705	1213	309	1631	768	127.5	250.5	103	75.5	117	80	40	39	234	143	273	446.5	6	8	8.5	4	405	156	431	268	184	312
s_Dehalococcoides sp. UCH007	3	20	31	1	15	1	2	0	0	24	0	23	2	0.5	0	0	0	0	0	0	0	0	1	0	0	1.5	1.5	0	0.5	1	0	0	0	0	0
s_Sphaerobacter thermophilus	205	140	192	324	238	201	145	159	146	183	634	216	1052	47.5	90	60	65.5	55	51	53	57	43.5	34	94.5	75	1145.5	1271	904	902	38	19	43	45	25	48
s_Thermomicrobium roseum	27	36	72	54	56	31	23	24	15	28	33	29	22	8	10.5	6	10.5	5	8	13	9	9.5	8	13	14.5	228.5	229.5	165.5	157	8	6	9	6	9	9
s_'Deinococcus soli' Cha et al. 2014	83	48	111	27	368	47	101	54	45	50	5	54	8	180	439	288	325	161	533	667	526	256	156.5	338	579.5	117	131	100	92.5	34	46	60	79	41	86
s_Deinococcus actinosclerus	6	23	44	31	14	31	8	8	44	31	9	28	20	14	19.5	17	15	10.5	18	26	17	11	10.5	20	32	164	189.5	150	142.5	23	21	39	54	36	56
s_Deinococcus deserti	42	89	54	31	44	32	12	22	28	29	15	75	26	28.5	32.5	28	24	19	27	28	35	31.5	15.5	60	34.5	106	95	89.5	72	29	26	31	35	22	34
s_Deinococcus geothermalis	55	65	93	51	49	47	72	47	71	49	13	59	33	42	41	17	25.5	23	36	28	32	26.5	10.5	65.5	49	133	143	116	113	97	67	121	117	71	140
s_Deinococcus gobiensis	237	153	172	194	387	198	113	221	178	114	23	222	70	44	50.5	28	38.5	41.5	45	48	48	28	26	78.5	64	374.5	359.5	279.5	295	56	49	88	112	67	117
s_Deinococcus maricopensis	133	68	91	68	117	95	87	124	169	128	16	171	60	26.5	55	29	34.5	20.5	55	53	54	28	20	56.5	61.5	399.5	336	282	299.5	32	19	49	67	52	100
s_Deinococcus peraridilitoris	454	75	110	233	44	100	107	35	58	23	19	212	25	31.5	47.5	35	42.5	35	51	47	45	34	35	60	58	239	219.5	182.5	170	48	49	67	104	79	128
s_Deinococcus proteolyticus	169	95	258	210	376	131	113	128	108	129	15	151	37	66.5	79.5	67	45.5	68.5	61	66	75	81	66	100.5	93	83.5	63	75.5	95	47	50	74	51	46	63
s_Deinococcus radiodurans	38	67	123	52	60	52	44	45	66	42	16	63	28	34.5	76.5	26	36	31.5	33	28	34	38.5	32.5	58	72	192	176.5	135	130	100	84	81	132	86	131
s_Deinococcus swuensis	113	75	131	66	125	74	70	124	220	70	465	109	551	35.5	49.5	19	26	24.5	32	41	28	28	13	48	50.5	231	411.5	248.5	167	64	53	102	156	100	213
s_Truepera radiovictrix	65	74	62	86	98	78	83	45	80	63	85	85	155	60.5	84	47	67.5	40.5	79	85	85	27	16.5	113.5	107.5	435.5	383.5	365.5	309.5	53	42	69	76	51	76
s_Marinithermus hydrothermalis	19	30	18	25	27	41	18	20	31	33	35	49	53	11.5	18.5	17	13.5	11.5	11	6	14	10	11.5	22	21	219.5	210	162	157.5	21	12	18	26	17	22
s_Meiothermus ruber	53	64	65	110	47	31	46	32	52	69	58	49	68	27	38	22	21.5	16.5	48	76	44	24.5	20	85.5	60	185	179.5	160	153	62	69	144	114	48	124
s_Meiothermus silvanus	139	56	151	45	427	22	90	79	26	52	5	76	15	19.5	26.5	27	15.5	10.5	29	19	21	13.5	11	30.5	29.5	147.5	118	106.5	114	50	52	61	69	41	51
s_Oceanithermus profundus	136	113	101	98	113	101	97	129	98	89	410	190	561	44	68	47	47.5	35.5	70	74	73	60.5	36	78.5	92.5	502.5	445	328	307	39	36	56	64	41	96
s_Thermus aquaticus	17	13	38	39	27	26	66	20	48	21	14	42	21	18.5	37	39	11.5	30	35	20	37	25	11.5	38.5	44.5	52	44	47.5	46	12	12	15	12	2	28
s_Thermus oshimai	16	27	101	10	42	5	22	20	6	19	9	26	22	13.5	17.5	11	13.5	16	8	8	11	20.5	17.5	25	24	44.5	44	31	44	10	11	15	10	7	14
s_Thermus parvatiensis	12	29	32	9	27	5	9	2	0	2	0	4	4	4	2.5	0	1.5	1	0	0	0	1	2	4.5	3.5	9.5	8.5	9	9.5	20	11	20	4	2	14
s_Thermus scotoductus	10	14	33	14	19	14	4	10	11	7	14	23	12	34	47	47	46	53.5	45	46	39	78.5	38	53.5	58.5	39.5	42.5	33	28.5	98	96	154	62	28	186
s_Thermus sp. CCB_US3_UF1	40	35	93	58	30	11	22	19	54	44	449	50	474	78.5	102.5	79	84.5	60.5	106	121	93	113	67.5	102	143	39.5	51	28	35	8	16	15	16	8	21
s_Thermus thermophilus	6	12	14	13	7	9	6	4	6	12	47	6	72	14	21.5	17	14.5	17.5	33	24	15	14.5	16	18	26	63	66	38.5	51	24	32	44	20	24	43
s_Gemella sp. oral taxon 928	36	24	21	39	14	99	15	24	68	32	97	60	81	275	500	280	302.5	335	628	519	652	321	122.5	882.5	855	3.5	4	1.5	1.5	29	43	32	35	48	39
s_Exiguobacterium antarcticum	5	4	8	5	3	5	2	2	9	3	6	4	6	8.5	14	4	6.5	6	10	5	4	6	3.5	15.5	10.5	1	3.5	5.5	5.5	10	2	3	3	7	6
s_Exiguobacterium sibiricum	6	10	10	12	3	9	3	4	9	6	68	11	7	11	18.5	10	16	8	6	7	4	11.5	5	19.5	14.5	3	6	6.5	18	3	5	12	19	9	11
s_Exiguobacterium sp. AT1b	9	53	9	23	14	24	33	16	21	17	14	18	27	48	85	67	64	49.5	76	58	60	80	39.5	91	95.5	4.5	6.5	5.5	5.5	116	134	105	127	108	200
s_Exiguobacterium sp. MH3	6	8	14	7	12	11	4	8	8	4	4	72	8	5.5	7.5	11	11.5	6.5	5	9	12	16	17	9	9	3	4	3.5	3.5	41	35	36	44	19	38
s_Alicyclobacillus acidocaldarius	108	64	100	99	125	111	86	149	167	145	190	192	131	83.5	170	118	120.5	76.5	125	131	143	80.5	60	177	167	389	352.5	284	274.5	48	39	42	46	42	67
s_Kyrpidia tusciae	79	92	36	37	68	52	20	55	46	81	50	88	68	19	33	26	15	19	30	18	29	20.5	20.5	41.5	26.5	40	34	43.5	43	25	27	31	23	32	28
s_Amphibacillus xylanus	75	54	70	67	40	253	88	85	154	147	796	190	487	636.5	891	531	619.5	560	514	428	158	628.5	489	1268	931.5	4	11	3.5	3.5	75	78	56	79	105	75
s_Anoxybacillus flavithermus	3	7	6	4	2	14	5	7	3	7	14	10	21	21	49.5	19	26.5	16	42	33	20	38	19	48	51.5	3.5	4.5	4	6.5	491	24	40	35	44	27
s_Anoxybacillus gonensis	8	6	73	25	4	13	4	4	17	14	14	10	11	49.5	58.5	41	31	30.5	36	37	30	37	22	66	68.5	2.5	4	2	1	228	20	17	12	14	21
s_Bacillus anthracis	39	22	27	31	15	35	21	21	24	25	62	16	75	92.5	121.5	66	60	54	158	111	127	83	31	178	147.5	3	7	6	7.5	26	25	17	24	20	18
s_Bacillus cereus	252	391	776	287	681	320	146	134	214	230	349	308	417	142	278	122	134	186.5	168	130	171	192.5	107.5	374.5	262	16	21	27.5	14	70	91	75	77	83	81
s_Bacillus cytotoxicus	15	18	22	8	12	29	19	19	26	17	9	35	9	136.5	178	84	156.5	101.5	207	182	162	148.5	52.5	298	248	1.5	4	2	1	18	18	16	19	19	16
s_Bacillus mycoides	0	4	7	20	1	4	3	1	6	3	6	1	7	7.5	6	2	5.5	4.5	3	5	5	6.5	3.5	9.5	12.5	0.5	1	32	10.5	1	2	1	1	3	0
s_Bacillus thuringiensis	74	27	69	104	20	98	69	31	71	76	90	70	180	514.5	759.5	504	629	447.5	669	803	621	688.5	272.5	1003.5	992	24.5	36.5	54	34.5	315	312	226	151	227	145
s_Bacillus toyonensis	4	0	0	4	0	9	1	0	1	2	29	2	16	1.5	1.5	12	1	3	19	7	22	0	2	4.5	5	0.5	1.5	5	1.5	2	4	0	5	3	0
s_Bacillus weihenstephanensis	8	9	11	26	3	15	16	0	3	5	16	48	6	10.5	27.5	20	14.5	9.5	16	28	10	20.5	6	36	28.5	2.5	2.5	45.5	20.5	4	3	11	5	4	6
s_Bacillus amyloliquefaciens	14	17	15	18	7	34	6	4	14	11	36	9	48	21	22.5	15	12	8	12	19	16	13.5	19	37	31.5	3	4	5	4	5	4	5	5	2	6
s_Bacillus atrophaeus	0	0	0	1	0	0	0	0	0	0	0	0	0	0	0	0	0	0	0	0	0	0.5	0	0	0	0	0	0	0	0	0	0	0	0	0
s_Bacillus licheniformis	388	391	3090	6765	404	2334	2995	730	703	521	344	238	575	262.5	732	18	576	60	26	37	114	341.5	122	43	54.5	3.5	36.5	143.5	98.5	9	6	14	11	13	18
s_Bacillus paralicheniformis	60	59	1047	1747	103	489	1122	215	174	50	45	47	65	35	89.5	22	117.5	33	24	15	29	101.5	54	38	34.5	9.5	15.5	40.5	20	8	10	7	4	18	14
s_Bacillus subtilis	45	76	36	24	19	38	32	33	38	36	22	49	90	54	90.5	40	40	38	59	38	50	48.5	40	93.5	85	12.5	17	12	6.5	23	13	19	30	19	26
s_Bacillus velezensis	2	3	3	3	2	6	5	1	3	1	11	4	13	10	19	13	11.5	10	7	12	23	13.5	11	19.5	8.5	0	2.5	0.5	0.5	3	3	5	8	3	7
s_Bacillus bombysepticus	0	15	2	5	0	1	1	0	0	0	1	1	3	0	0.5	0	0	0.5	2	1	1	0	0	1	1.5	0	0	0	0	0	0	0	0	0	1
s_Bacillus cellulosilyticus	39	11	39	37	11	39	19	45	22	33	1636	38	1787	50	72	59	33.5	48	38	37	31	64.5	26.5	95	76	3	5.5	3	4	17	20	13	32	30	17
s_Bacillus clausii	137	196	377	1555	83	1142	798	131	109	236	208	134	212	38.5	71	15	75	55.5	27	22	31	82	33.5	62	39	2.5	17	50.5	24.5	9	15	15	20	8	20
s_Bacillus coagulans	119	151	161	192	94	203	175	105	109	89	2881	109	2035	145	196.5	80	110.5	77	76	67	87	158.5	98.5	131.5	140.5	39	33	28.5	27.5	66	73	83	66	62	93
s_Bacillus endophyticus	8	14	14	23	2	32	19	27	33	17	42	37	36	58.5	123.5	53	62	45.5	118	99	86	68.5	27.5	153.5	182	5	13	2.5	2	322	364	176	197	330	304
s_Bacillus halodurans	14	11	18	46	7	19	19	6	7	22	42	32	52	18.5	26.5	8	22.5	16.5	20	12	12	24.5	10.5	26.5	21.5	1.5	3.5	2	2.5	24	20	47	24	58	45
s_Bacillus infantis	3	22	18	15	9	18	11	10	21	10	23	21	19	60.5	93	54	49	51.5	51	58	45	87	54.5	109	122	13	27	7	7	7	7	10	6	11	14
s_Bacillus lehensis	10	28	20	14	17	27	14	16	12	14	15	26	18	28.5	50	25	28	20	47	28	36	25.5	9	51.5	63.5	0.5	4	1	4	10	16	24	14	14	16
s_Bacillus megaterium	40	53	110	65	42	108	34	18	31	41	49	70	157	87.5	152.5	51	71	75	101	92	77	99.5	56	160.5	158.5	449.5	571	508.5	100.5	66	56	85	62	64	85
s_Bacillus methanolicus	47	74	43	32	35	49	30	28	44	74	42	114	50	28.5	54.5	48	36	27	35	37	14	46	26.5	82	67	7.5	5.5	7	7	12	20	26	22	21	17
s_Bacillus pseudofirmus	52	189	54	31	33	35	35	27	36	27	31	34	53	113	144	107	110	81.5	103	91	51	103.5	41.5	172.5	178.5	9.5	13	1.5	2.5	23	19	31	19	16	24
s_Bacillus pumilus	78	102	260	388	26	168	211	41	56	99	256	128	280	83	113	75	57.5	53	79	81	83	103	49	92.5	93	31	66	43	23.5	29	26	22	45	32	32
s_Bacillus simplex	57	114	116	57	29	75	50	29	47	34	118	88	60	54	70.5	41	65	59.5	60	77	66	82	36.5	94	99.5	197.5	285	125	39	11	10	12	17	19	16
s_Bacillus smithii	46	24	70	107	7	97	55	13	17	70	156	28	121	67	88	31	63.5	42.5	54	47	40	46.5	14.5	86	75.5	2.5	2	13	4	35	11	12	5	14	8
s_Bacillus sp. 1NLA3E	58	75	79	84	51	109	179	49	84	66	52	68	102	127	221	148	121.5	111.5	138	61	77	184	84	211	197	19.5	32.5	22	13	77	83	61	70	79	72
s_Bacillus sp. JS	3	1	0	1	2	7	3	3	4	1	3	3	2	2	10.5	3	5	4.5	2	3	3	7.5	10.5	5.5	6	2.5	3.5	0.5	2.5	16	16	15	8	23	19
s_Bacillus sp. LM 4-2	2	0	1	0	0	0	1	0	0	0	0	0	1	0.5	3	0	0	0	0	0	0	0	0	2	1.5	0	0	0	0	0	0	0	0	0	0
s_Bacillus sp. OxB-1	17	16	80	50	13	115	29	26	56	18	37	30	92	36.5	57.5	16	15	17.5	33	27	27	33	21.5	43	42.5	14.5	78	13.5	12.5	25	19	55	29	49	61
s_Bacillus sp. Pc3	0	0	1	0	0	0	0	0	0	0	0	0	0	0	0	0	0	0	0	0	0	0	0	0	0	0	0	0	0	1	0	0	0	0	1
s_Bacillus sp. SDLI1	2	2	3	2	1	2	2	0	0	1	1	0	0	29	17	31	31.5	20	7	4	7	45.5	16	17.5	27	2.5	1	1	0.5	5	6	5	2	3	4
s_Bacillus sp. WP8	5	9	15	26	2	15	22	3	6	9	15	9	24	12	18	5	6	5.5	9	9	7	9	4.5	9.5	10.5	0.5	4.5	6	2.5	7	6	3	11	8	5
s_Bacillus sp. X1(2014)	34	90	35	74	23	78	42	28	36	47	81	75	111	45	72.5	50	61.5	41.5	57	74	56	78.5	30.5	99	101.5	9	11.5	8.5	5.5	38	34	46	37	31	27
s_Bacillus sp. YP1	9	3	4	2	1	2	0	0	1	2	3	0	2	1.5	1	1	0	0	0	0	0	0	0	0.5	0.5	0	0	0.5	0	0	0	0	0	0	0
s_Geobacillus thermoleovorans	0	0	6	4	0	7	0	3	7	6	23	2	20	0.5	1	0	3	1	0	1	3	1.5	0.5	3	4	2.5	1.5	1.5	1.5	5	0	0	3	2	0
s_Geobacillus kaustophilus	2	0	1	1	0	0	0	0	0	2	7	0	5	0	0	0	0	0.5	0	0	0	0	0.5	0	0	0	0.5	0	1	1	0	0	0	1	0
s_Geobacillus sp. 12AMOR1	1	1	5	8	1	8	1	1	2	2	3	0	6	1	2.5	1	1	1	0	2	1	0	0	2	2.5	5	5.5	5	1.5	41	2	4	1	1	1
s_Geobacillus sp. C56-T3	4	1	2	0	2	4	0	0	1	2	2	0	5	102	133	87	111.5	73	88	116	101	131.5	70.5	147	177.5	4	2	3.5	3	3	5	0	2	1	9
s_Geobacillus sp. GHH01	1	0	0	2	0	1	1	0	0	0	2	1	4	2.5	2	2	1	0.5	2	0	1	0.5	1	7.5	4	2	0.5	1	1	6	1	0	0	0	1
s_Geobacillus sp. JF8	10	17	3	13	5	9	11	7	17	12	8	15	11	31.5	27.5	29	23	23	29	13	24	30.5	21.5	35.5	42.5	26.5	17	25.5	20.5	14	10	9	5	5	4
s_Geobacillus sp. JS12	0	0	0	4	0	0	0	0	0	0	5	0	3	2	2.5	1	2	1.5	1	0	0	2	1.5	2.5	5	4	4	3.5	1.5	1	2	0	2	3	0
s_Geobacillus sp. LC300	0	1	6	5	0	3	1	1	3	0	11	0	123	2.5	2.5	0	8.5	2.5	3	6	4	2	1	5	4.5	8.5	14.5	7	3.5	10	0	0	0	3	1
s_Geobacillus sp. WCH70	12	18	131	53	10	37	13	4	9	20	67	5	84	29.5	42	21	25	15	33	40	32	37	12	55.5	46	4.5	4.5	4.5	3.5	20	7	7	7	17	13
s_Geobacillus sp. Y4.1MC1	1	0	0	2	0	2	1	0	0	0	3	0	2	0.5	0	0	0	1	1	0	1	0	0	0	0.5	0	1	1.5	0	2	1	0	0	1	0
s_Geobacillus stearothermophilus	0	0	0	0	1	0	0	0	0	1	128	0	71	0.5	0	0	0	0	0	0	0	0	0	0	0	0	0.5	0	0	10	0	1	0	1	0
s_Geobacillus subterraneus	7	7	6	9	4	7	3	4	5	5	135	6	63	11.5	8	12	3	16	4	1	7	8	6	21.5	13.5	30.5	24.5	22.5	27.5	27	10	12	17	12	9
s_Geobacillus thermodenitrificans	31	52	42	105	33	117	36	11	12	20	104	33	141	18.5	45	9	19	22	12	8	21	18	10.5	22.5	19	7	17.5	24	21.5	5	5	4	8	4	11
s_Geobacillus thermoglucosidasius	6	3	8	6	2	11	2	6	10	2	6	4	6	3	4.5	1	2	1	1	1	1	2	1.5	0	1	2	0.5	2.5	1	7	3	2	0	4	1
s_Halobacillus halophilus	31	36	39	43	42	64	50	25	68	38	30	33	46	42.5	54.5	36	34	29.5	26	27	35	49	28	56	69	12.5	15	5	3.5	7	7	6	6	7	4
s_Lysinibacillus fusiformis	9	12	20	18	4	30	8	5	9	2	43	140	140	32	64.5	11	31	26.5	43	38	23	24	10	58.5	61.5	1.5	5.5	0	0.5	14	12	11	10	13	16
s_Lysinibacillus sphaericus	12	9	7	11	3	23	3	4	17	23	14	190	166	21.5	39	19	20.5	17.5	29	30	22	24.5	11.5	48	48	1.5	5	0.5	3	31	35	48	44	32	54
s_Lysinibacillus varians	12	14	22	29	9	97	16	19	26	26	15	426	425	40.5	57.5	30	40.5	32.5	75	65	36	55	14	75.5	49	2	6.5	3	2	26	31	44	22	12	13
s_Oceanobacillus iheyensis	31	29	52	41	9	50	23	28	30	18	38	31	22	49	87	66	44.5	52.5	60	67	44	62	25	114.5	101.5	3.5	4.5	1	1	16	22	21	17	16	17
s_Terribacillus aidingensis	10	128	15	4	4	21	16	4	9	13	12	8	13	41	63	45	31	42.5	63	38	57	36	17	92.5	74.5	4.5	6	4	3.5	11	9	5	9	7	8
s_Virgibacillus sp. SK37	10	8	31	28	4	42	15	3	11	26	34	18	32	39.5	51.5	48	23.5	28.5	37	50	27	45	23.5	76.5	70	2.5	5.5	3	2.5	96	123	53	77	136	96
s_Listeria ivanovii	20	29	35	12	15	53	23	42	34	21	19	43	58	72.5	93.5	59	63	56	59	65	39	95.5	48	110.5	86	1	4	1.5	2	44	41	34	43	44	33
s_Listeria monocytogenes	380	171	318	446	173	1378	555	498	804	410	163	429	220	120.5	257.5	129	132	119.5	124	127	108	225	100	284.5	224	4.5	18	10.5	12	545	557	696	696	550	559
s_Listeria seeligeri	4	7	6	11	3	41	1	13	0	9	8	12	16	25.5	29	10	26	21	29	9	22	33	10	35.5	33.5	0.5	1	0.5	1	3	8	13	4	6	9
s_Listeria welshimeri	25	66	19	16	19	27	17	6	9	5	9	7	6	37	50	26	20.5	32	37	19	18	48.5	20.5	52.5	52.5	1.5	1.5	0.5	0	9	21	13	20	23	13
s_Aneurinibacillus sp. XH2	33	49	21	26	11	26	26	15	24	23	96	100	92	70	74.5	29	34	23	45	44	43	39.5	19	75.5	70	25.5	24	18	20	54	66	48	48	63	45
s_Brevibacillus brevis	17	9	30	41	12	51	32	40	37	32	17	32	15	103	143.5	86	88.5	94	146	117	120	104	70	192	164	5.5	12	10	4.5	41	56	32	48	32	44
s_Brevibacillus laterosporus	41	59	54	48	23	27	28	24	31	24	13	28	21	65	103	109	97.5	101.5	88	95	72	266	166	107.5	124	18	14	10	17.5	15	17	20	15	21	23
s_Paenibacillus beijingensis	42	63	41	158	29	61	26	59	72	31	16	60	27	36	46.5	39	38.5	34	54	57	75	41.5	34.5	78	69	50.5	46.5	52.5	56	16	12	22	28	15	26
s_Paenibacillus borealis	36	66	87	17	30	28	23	17	15	20	77	30	50	67	94.5	83	91	72.5	85	85	115	85	53.5	132	141.5	16.5	19	15	12	34	31	27	17	26	36
s_Paenibacillus bovis	17	28	92	64	16	32	32	19	41	22	53	26	54	69.5	102	70	64.5	69	53	54	79	98	47.5	107.5	93.5	14	15	23	22	26	17	24	16	27	30
s_Paenibacillus durus	59	61	63	94	48	98	77	62	98	66	34	107	38	72.5	100	75	90	94.5	80	83	86	68	72	122.5	128.5	52	46.5	50	54.5	36	39	43	41	35	39
s_Paenibacillus graminis	26	22	88	47	19	31	38	25	20	24	29	35	28	63.5	114.5	63	93	52	87	136	98	61.5	33.5	113	101	43	63.5	68	49.5	11	14	10	28	20	22
s_Paenibacillus larvae	25	18	16	17	18	46	12	12	30	17	51	17	47	68.5	103	91	88	68	77	80	88	95.5	59.5	156.5	115	9.5	11.5	6.5	5	17	11	10	11	9	17
s_Paenibacillus mucilaginosus	72	93	84	56	59	106	54	75	113	68	89	96	106	114.5	176.5	141	136	111	126	104	125	142	78	207	205.5	313.5	255	212.5	231	58	47	57	61	45	62
s_Paenibacillus naphthalenovorans	25	43	25	39	14	54	20	47	53	35	40	48	41	42.5	67	29	39	41.5	83	62	70	58	46.5	82.5	71	25	20	18.5	16.5	23	13	26	28	23	25
s_Paenibacillus odorifer	3	17	19	43	3	23	9	9	8	19	21	17	20	41	49	48	43.5	23.5	37	42	41	17.5	15	70.5	80	14.5	9.5	14.5	14	84	27	35	31	13	24
s_Paenibacillus peoriae	0	1	3	6	0	2	2	2	11	0	0	0	0	1.5	0	1	3.5	1	2	1	2	0	0	1	1	1.5	4	2	0.5	1	0	2	0	0	0
s_Paenibacillus polymyxa	35	12	23	46	6	40	20	10	26	47	30	12	35	69	133	106	105	83	98	84	75	126.5	73.5	188	166	27.5	25	21	14	19	18	24	29	21	29
s_Paenibacillus riograndensis	88	48	151	36	504	16	104	45	31	59	7	49	13	86	89	100	54	61	38	53	40	82	40.5	70.5	72	15.5	18	11.5	12.5	17	13	21	18	9	23
s_Paenibacillus sabinae	43	45	44	41	40	63	21	35	52	40	39	66	23	95	135	59	82	42	109	98	87	37	19.5	151	175	54	42	25	33	35	32	51	42	32	56
s_Paenibacillus sp. 32O-W	246	96	101	142	173	165	130	221	272	182	76	316	102	106	130.5	105	119	90	100	121	97	127	62	150	134.5	106	110.5	92.5	84	28	24	37	21	22	37
s_Paenibacillus sp. FSL H7-0357	12	54	38	59	8	43	22	16	30	23	20	32	27	57	74	66	62.5	61	59	46	48	95	78.5	95.5	99.5	45.5	40	100.5	41.5	37	41	47	62	35	66
s_Paenibacillus sp. FSL H7-0737	6	7	4	8	1	12	5	4	2	6	5	3	8	24.5	25	25	22	23.5	17	12	5	23.5	30.5	27.5	24.5	6	4	4	6	216	13	7	11	10	17
s_Paenibacillus sp. FSL P4-0081	64	75	20	35	20	12	18	12	11	22	12	19	17	25.5	44	25	38.5	18	57	44	34	34.5	21.5	55.5	69	15	8	18.5	14	17	12	13	20	11	18
s_Paenibacillus sp. FSL R5-0345	8	7	6	7	10	21	10	10	4	9	5	24	7	11	17.5	16	11	8.5	13	7	8	13	17	19.5	17	5	5.5	1.5	3	41	10	18	22	9	12
s_Paenibacillus sp. FSL R5-0912	7	39	26	22	5	30	17	16	13	16	20	24	31	68	61	74	32.5	47.5	44	29	42	64.5	38	66	61	10.5	12.5	12	12	20	9	27	18	15	30
s_Paenibacillus sp. FSL R7-0273	13	22	26	46	14	21	17	12	17	41	21	22	27	55	83	69	58	52.5	68	53	54	78.5	39	112	115.5	21.5	17.5	12	19	28	27	27	30	54	44
s_Paenibacillus sp. FSL R7-0331	10	15	20	13	12	19	14	36	16	26	29	18	12	98.5	133.5	98	104.5	71	86	104	106	118.5	62	176.5	157.5	23.5	21	20	18.5	24	18	23	27	26	30
s_Paenibacillus sp. IHBB 10380	62	40	68	86	26	50	43	48	63	53	68	64	68	87	126.5	60	97.5	55	107	111	135	66.5	16.5	211.5	167.5	6	8.5	6.5	5.5	26	29	23	26	28	20
s_Paenibacillus sp. JDR-2	60	40	26	78	26	20	34	37	34	117	19	145	34	34	70.5	29	22	42.5	22	43	39	98	56.5	75.5	62.5	33.5	33	19.5	18	20	20	27	21	21	41
s_Paenibacillus sp. Y412MC10	35	33	59	143	52	61	73	27	42	49	19	25	34	49.5	59	42	46.5	40	35	54	53	48.5	20	83	79	28	42	28	20	24	33	27	27	32	48
s_Paenibacillus stellifer	113	118	78	226	118	169	83	143	179	115	75	168	60	75	110	79	76.5	72.5	91	98	88	92.5	67.5	147.5	109.5	64.5	53	60	59	43	45	62	49	43	64
s_Paenibacillus terrae	9	7	5	10	5	18	5	18	11	12	21	16	10	38	54.5	28	36	32.5	51	33	34	32	41	79	68.5	30	23	14.5	10.5	20	21	22	11	11	24
s_Thermobacillus composti	508	635	250	451	260	499	579	391	305	397	369	453	483	206.5	367.5	70	94	80.5	75	79	80	108.5	60	152	138.5	343	307	288.5	265	46	59	65	71	75	84
s_Jeotgalibacillus malaysiensis	7	10	12	24	6	23	17	11	21	31	1347	30	1492	38.5	69.5	37	47.5	37.5	72	63	59	40	27	109	80	1	8.5	6.5	6	17	15	25	18	20	18
s_Planococcus kocurii	12	2	608	85	8	188	88	5	9	37	26	8	27	18.5	20.5	11	8	9	35	32	14	13.5	12.5	36.5	19.5	2	680.5	38.5	47.5	8	8	5	2	2	8
s_Planococcus sp. PAMC 21323	32	17	447	63	29	187	65	15	18	42	27	42	39	29	37.5	32	25.5	24	29	29	28	74	37	28	37.5	4.5	528	22.5	29	16	18	34	16	17	17
s_Solibacillus silvestris	55	49	85	185	59	238	51	33	64	201	153	981	1418	79.5	108.5	58	44	65	100	324	83	80.5	49.5	165.5	139	13	26.5	20.5	20.5	18	14	27	15	17	11
s_[Bacillus] selenitireducens	21	18	12	13	7	28	21	25	24	23	69	19	82	82.5	91.5	101	69.5	69.5	60	73	63	103.5	44.5	113.5	113	18.5	30.5	16.5	15.5	16	13	20	22	20	16
s_Jeotgalicoccus sp. 13MG44_air	268	285	3593	2663	1070	4275	1231	638	1291	2630	3100	424	798	1544	1390.5	425	35.5	97	220	316	250	252	199	1337.5	407.5	3.5	90.5	26.5	31.5	10	7	7	13	13	12
s_Macrococcus caseolyticus	25	36	24	35	12	59	35	18	23	23	36	23	38	78	119.5	93	77.5	78.5	90	87	79	108.5	63.5	174.5	129.5	0.5	2	1	1.5	47	51	75	51	52	79
s_Salinicoccus halodurans	21	25	106	87	21	78	51	22	48	20	21	29	15	80	108.5	79	80	53.5	37	31	33	47.5	28.5	100.5	88	6.5	5	3	6	20	30	24	16	15	16
s_Staphylococcus agnetis	8	1	14	21	3	26	16	3	7	7	10	7	8	36.5	58.5	26	28	26	50	32	22	47	23	70.5	63	0.5	2	0	0.5	9	9	9	13	4	11
s_Staphylococcus argenteus	9	12	8	20	13	15	32	10	16	15	20	19	20	27	40.5	20	15	12.5	30	23	29	30.5	11.5	61	33.5	0.5	3	1	1.5	24	23	31	20	22	27
s_Staphylococcus aureus	62	40	101	146	29	202	237	90	137	140	138	95	223	161.5	283.5	170	167	157	231	186	181	313	156	328	333.5	4.5	7	4.5	7	140	121	219	101	129	143
s_Staphylococcus capitis	14	4	12	18	4	29	8	9	24	15	15	15	17	43	63	18	45.5	40.5	51	58	55	56.5	25.5	88.5	77	0	3.5	0.5	0.5	22	38	35	28	41	31
s_Staphylococcus carnosus	8	4	7	17	2	9	5	11	19	8	5	10	10	28.5	44	25	21	22	27	30	37	31.5	14	49.5	46.5	7	5.5	2.5	5	17	20	17	13	24	22
s_Staphylococcus condimenti	4	4	11	5	3	12	9	14	3	8	14	8	21	18.5	37.5	19	22	14	39	26	28	22	5.5	52.5	43	1	1.5	0	0.5	8	7	10	11	8	5
s_Staphylococcus epidermidis	4	7	34	52	4	33	8	10	5	12	19	8	25	64.5	84	35	29.5	44	45	53	37	68	30	88.5	103	4.5	9	5.5	3.5	52	49	53	46	44	55
s_Staphylococcus equorum	10	10	46	77	5	71	52	4	17	34	20	17	23	16	43	20	19	23	28	32	25	41.5	20	39	51	1	3	0	0.5	32	33	54	21	18	21
s_Staphylococcus haemolyticus	14	37	27	16	6	32	10	7	17	31	10	12	19	57.5	125.5	134	62.5	97.5	61	99	68	258	187	105.5	115.5	0.5	1	0.5	0.5	144	131	132	77	79	159
s_Staphylococcus hyicus	7	4	6	12	0	29	3	6	6	7	8	6	7	16.5	27.5	15	16	17	13	15	24	27	11	33	25	1.5	1.5	2	1	28	20	19	7	19	21
s_Staphylococcus lugdunensis	21	20	23	18	5	46	15	6	10	31	28	26	25	29.5	51.5	41	25.5	16.5	30	33	26	28	7.5	83	57.5	1	4.5	1	0	11	9	11	19	10	18
s_Staphylococcus pasteuri	5	1	8	2	0	12	4	1	5	1	1	7	8	12.5	22.5	12	9.5	16.5	20	28	27	24.5	7	28	25	0.5	0.5	0.5	0.5	6	2	5	8	6	7
s_Staphylococcus pseudintermedius	6	14	17	15	4	21	19	9	18	13	11	22	26	14.5	38.5	16	20.5	15	32	25	28	37	11.5	36	27.5	0	1	0.5	0.5	89	85	160	61	76	54
s_Staphylococcus saprophyticus	27	31	18	19	3	30	19	19	32	32	20	36	34	26.5	72	24	25	45.5	22	31	21	61.5	24.5	66	67	1	5	1	1	33	32	11	24	32	22
s_Staphylococcus schleiferi	8	25	21	41	13	24	20	8	24	12	1727	22	2041	101	130.5	57	55.5	44.5	80	60	87	76.5	29.5	111.5	121	0	2.5	2	4.5	58	59	77	38	14	45
s_Staphylococcus simulans	17	6	9	16	11	44	13	13	13	20	12	19	23	33.5	44.5	32	22	26	35	45	26	50	17	56	53.5	0	2.5	1.5	0	39	39	47	65	63	38
s_Staphylococcus warneri	1	1	2	1	0	9	5	5	7	2	6	3	2	24.5	24.5	8	10.5	9.5	23	28	16	28.5	6.5	28	24	0	0.5	0	0	6	2	6	6	5	8
s_Staphylococcus xylosus	33	18	68	82	16	60	69	24	13	40	39	57	54	57	92	58	57.5	49	49	57	42	100.5	40.5	86.5	75	0	3	0	0.5	19	11	10	23	21	18
s_Aerococcus christensenii	1	7	11	7	1	23	14	5	28	8	32	6	20	69	106.5	70	77	67.5	90	69	63	118	70	150.5	127	1	2	0.5	1	15	17	19	11	23	27
s_Aerococcus urinae	147	100	122	139	92	541	239	196	247	191	632	175	399	65	107.5	23	40	30	70	88	93	45	18.5	93.5	79.5	2.5	5	1.5	1.5	37	35	55	48	60	60
s_Aerococcus urinaeequi	21	15	411	279	178	486	98	94	557	306	441	127	231	331	303	52	29.5	29	34	101	35	100.5	46.5	227.5	59.5	0	9	2	6.5	106	126	166	143	174	195
s_Aerococcus viridans	73	61	285	485	95	387	158	85	261	236	309	159	149	134	206.5	32	12	20	18	51	31	62.5	33.5	186	41.5	0	4.5	0.5	1	867	667	1401	814	847	1076
s_Carnobacterium inhibens	101	47	7533	2212	61	365	2480	44	58	191	1181	70	472	73.5	177.5	71	55	73.5	115	64	80	159	78	261.5	109	2	57	10.5	2.5	635	543	1109	637	743	945
s_Carnobacterium maltaromaticum	43	56	310	374	40	306	169	35	26	65	135	69	78	55	142.5	54	54.5	51	63	68	45	136.5	64.5	109	98.5	6	19	4	4	413	385	824	490	446	668
s_Carnobacterium sp. 17-4	91	19	8357	2364	99	276	3084	41	25	376	1398	47	512	52	126.5	35	35.5	45.5	118	55	53	103.5	47.5	297	119	5	35.5	13	3	54	49	87	60	61	104
s_Carnobacterium sp. CP1	57	16	1603	771	39	143	217	23	31	319	479	33	190	66.5	96.5	75	66.5	58	44	39	47	41	27.5	1409.5	125.5	2	35.5	2.5	4	68	63	107	75	89	124
s_Enterococcus casseliflavus	6	34	37	60	8	59	25	18	12	43	53	15	48	12	40	6	8.5	7	5	9	7	12	10	17.5	12.5	0.5	0	0	1.5	103	108	69	224	84	98
s_Enterococcus durans	13	20	141	98	22	76	53	14	24	32	57	21	32	47.5	176	38	29.5	34	53	74	57	71.5	31.5	93	74.5	2.5	2	1	1.5	347	377	556	327	308	383
s_Enterococcus faecalis	46	49	74	74	54	262	44	95	175	95	209	101	263	1578.5	2552	2171	1741.5	1425	830	496	311	1667.5	1792.5	2148	2273.5	2	5.5	1	1	1151	1297	1552	1024	799	1206
s_Enterococcus faecium	183	145	229	447	187	771	244	191	378	332	530	267	476	3399	4818.5	2574	3169	2828.5	2408	1986	824	2921	1674	5912.5	4666	2	5	9.5	5.5	2102	2046	2461	2144	1873	2817
s_Enterococcus gallinarum	6	3	21	28	3	14	19	4	5	20	20	7	24	11	16	6	5.5	6.5	3	8	1	9.5	5	15	16	0	0.5	0	0.5	215	206	377	265	210	288
s_Enterococcus hirae	4	6	87	108	81	354	29	7	23	72	67	58	34	142.5	167.5	39	35	50.5	65	73	50	55	29.5	143	104	0	5	1	1	96	90	124	108	108	102
s_Enterococcus mundtii	9	9	29	31	11	56	13	2	15	23	43	10	24	55.5	122.5	34	52.5	45.5	114	133	107	42.5	18	166	115	0.5	3.5	2	1	36	42	65	64	44	64
s_Melissococcus plutonius	26	24	61	95	8	42	18	15	31	32	42	31	27	95	123	96	96	60	60	60	41	68	26.5	99	115.5	2.5	3	6.5	3.5	39	35	48	33	27	49
s_Tetragenococcus halophilus	17	17	35	14	14	73	29	38	34	71	32	39	61	79	138.5	82	60.5	47	57	44	51	139	80	92	101.5	5	3	0.5	1	72	64	115	48	36	58
s_Lactobacillus casei	3	3	8	14	3	64	348	14	18	23	15	24	5	4	8	3	8.5	2.5	12	12	15	15	9.5	116.5	7	2.5	3.5	1.5	1.5	32	17	26	44	32	34
s_Lactobacillus paracasei	2	2	2	29	14	132	528	7	43	84	24	75	27	15.5	14.5	4	12	13.5	30	21	23	27	17.5	191.5	23	0	0	0	0	67	27	69	86	46	77
s_Lactobacillus acetotolerans	6	1	0	61	3	459	220	26	16	8	33	8	14	29.5	39	27	73	29.5	23	22	17	71.5	23.5	59.5	41	13	10	3.5	4.5	17	10	21	3	9	9
s_Lactobacillus acidophilus	36	31	24	27	18	56	30	17	32	49	591	27	115	410	460	122	265.5	308	241	331	257	287.5	98	350	381	1	0	1	0.5	92	79	86	95	88	90
s_Lactobacillus amylovorus	0	1	21	16	4	11	9	2	13	12	528	0	121	304	333	70	155.5	288	127	58	62	250	67.5	159	237	0	0	0	0	15	23	13	37	29	24
s_Lactobacillus brevis	0	1	9	12	6	38	61	6	11	18	23	11	24	36	23	8	11	16.5	8	7	15	24.5	7.5	50	12.5	3.5	8.5	2	1	52	38	88	31	25	40
s_Lactobacillus buchneri	35	27	28	32	34	105	133	43	40	58	16	42	12	22	33.5	18	34	26.5	29	22	27	75.5	28.5	63	43.5	2	2	1.5	0.5	20	23	12	28	32	16
s_Lactobacillus delbrueckii	55	67	39	95	21	40	33	27	33	42	108	48	72	246.5	238.5	114	474	181.5	61	83	103	511	120	158	188.5	10	5.5	8	7.5	349	249	364	267	183	340
s_Lactobacillus fermentum	11	17	7	3	14	48	31	8	11	35	31	31	18	37.5	71	24	63	41	97	74	67	73	25.5	156	88.5	0.5	0	2	0.5	202	131	223	167	131	202
s_Lactobacillus gallinarum	1	0	1	6	2	8	5	0	1	1	13	2	5	17.5	33.5	45	37.5	18	33	29	39	52.5	42.5	29	66.5	0.5	0.5	0	1	14	12	34	9	10	20
s_Lactobacillus gasseri	5	3	9	12	4	5	11	5	13	17	19	3	20	60	77	71	43.5	39	53	51	49	102.5	39	89.5	89.5	0	0.5	0	2.5	125	147	151	267	240	272
s_Lactobacillus ginsenosidimutans	8	4	6	50	5	40	28	8	8	14	18	6	25	38	40.5	24	28	23	30	29	22	38.5	19.5	74	46.5	1	2.5	1.5	1	59	58	90	77	79	134
s_Lactobacillus heilongjiangensis	30	15	9	6	8	49	13	21	16	13	47	4	24	85.5	159	102	99	76.5	117	102	90	129.5	54.5	353.5	184.5	0.5	1	0.5	1.5	16	21	34	12	6	24
s_Lactobacillus helveticus	2	0	4	46	1	32	23	5	8	7	123	7	32	67	77	25	50.5	63	35	30	33	64.5	19	43	40	1	0	2	0	99	102	199	48	46	64
s_Lactobacillus hokkaidonensis	21	29	9	40	29	340	837	40	32	43	48	51	29	41	42.5	32	46	21.5	28	26	19	112	21	253.5	55.5	2	5.5	1	0	37	23	31	35	24	25
s_Lactobacillus johnsonii	21	55	20	20	12	25	37	19	18	39	46	24	32	129	157.5	127	107	92	59	85	47	107.5	34.5	122	176.5	1.5	0.5	0.5	0.5	33	31	31	45	33	87
s_Lactobacillus kefiranofaciens	31	6	7	4	8	32	19	12	12	33	20	18	14	34.5	48	29	39	24.5	51	23	37	37	22.5	45.5	61	0.5	1.5	0	1.5	28	28	22	34	40	29
s_Lactobacillus koreensis	5	3	8	9	4	27	13	11	2	8	16	12	14	14	12.5	9	6	10.5	15	10	10	12.5	4	30.5	21.5	1	1.5	2	2	1	4	3	5	3	5
s_Lactobacillus kunkeei	16	40	17	11	19	35	28	10	16	16	13	16	10	40.5	59.5	35	35	44.5	50	38	35	54	20	103.5	60.5	19.5	26	2.5	0	3	8	6	3	5	5
s_Lactobacillus mucosae	51	20	198	449	135	578	121	99	199	324	197	20	97	2064.5	3524	1191	3231.5	2736	182	1258	135	5399.5	2330	842.5	1644	8	4	8	7.5	107	78	95	90	49	86
s_Lactobacillus oris	3	7	17	9	3	17	0	1	3	17	7	10	12	48.5	106	21	97	29	106	24	31	31	23	130	130	4.5	2.5	2	0.5	38	34	43	49	35	107
s_Lactobacillus paraplantarum	1	2	69	7	5	13	13	5	3	38	9	15	3	3.5	8.5	2	4.5	3.5	1	6	6	13	3	12	3.5	0.5	0	0.5	0.5	4	4	15	3	1	4
s_Lactobacillus plantarum	31	20	61	75	42	158	178	32	61	255	107	119	64	29.5	44.5	18	36.5	14	32	34	17	90.5	24.5	136.5	61	0	6.5	3	5	140	92	164	131	58	97
s_Lactobacillus reuteri	16	9	36	38	8	69	52	18	33	43	62	22	49	301.5	458	274	286	186.5	288	160	208	318	151	545	440	1.5	3.5	2	3	206	155	183	184	145	306
s_Lactobacillus rhamnosus	5	2	5	11	6	31	195	8	23	13	19	8	9	12	22.5	20	20.5	18.5	19	10	14	35	18.5	77	25	2	4	1	0.5	66	45	46	93	87	75
s_Lactobacillus ruminis	13	24	70	164	38	112	44	28	54	99	135	51	47	1906.5	1136.5	747	2989.5	1031	325	822	901	8876.5	628	5096.5	1410.5	6.5	5	2	2.5	1537	1630	1147	547	468	606
s_Lactobacillus sakei	12	8	18	25	21	95	379	38	23	39	79	41	44	28	46.5	33	33	30.5	39	39	25	85.5	39	339	55	1	3.5	2	7.5	31	34	50	26	11	21
s_Lactobacillus salivarius	50	90	44	41	27	100	51	60	65	62	82	91	81	176	256	137	175	121	203	186	180	190.5	88	362.5	321	2	5.5	4.5	1.5	220	276	215	284	222	303
s_Lactobacillus sanfranciscensis	36	19	9	14	20	35	46	13	22	23	23	22	18	36.5	47.5	27	24.5	28	24	23	24	61.5	33	64	48.5	1	2	1.5	3	49	47	36	13	18	15
s_Lactobacillus sp. wkB8	26	52	15	11	6	24	16	14	10	9	12	13	14	28.5	29	35	20.5	19	12	10	13	32.5	12	47.5	32.5	1	4	4.5	6	17	16	18	4	5	11
s_Pediococcus claussenii	4	1	7	6	6	22	39	9	7	16	30	18	25	24	46	17	41	17	26	32	26	38	8	77	45	1.5	0.5	0	0	28	14	42	18	11	5
s_Pediococcus damnosus	10	13	27	41	11	85	176	15	24	32	31	23	21	66	73.5	21	30.5	27	45	32	24	67.5	20	163	63.5	2.5	5.5	3	2.5	38	33	66	32	28	38
s_Pediococcus pentosaceus	44	40	74	32	20	36	38	8	45	37	15	35	16	20.5	38	20	18	17.5	28	29	26	43.5	18	66.5	38.5	0	1.5	1	0.5	14	15	27	14	6	7
s_Leuconostoc carnosum	3	37	9	4	44	61	69	13	10	7	33	8	13	17.5	31.5	21	14.5	19.5	23	13	12	55	15	57	32.5	0.5	2	0	2.5	19	16	17	10	9	8
s_Leuconostoc citreum	13	9	7	10	1	14	32	21	12	18	28	18	27	28	22	20	16	17.5	8	15	11	43.5	17.5	28.5	17.5	0	0.5	0.5	0	108	94	332	78	57	45
s_Leuconostoc gelidum	17	5	47	46	4	45	314	14	8	6	60	12	37	23.5	31.5	13	25.5	16.5	29	32	22	47.5	16.5	83	49.5	1.5	1.5	1.5	0.5	88	62	64	90	63	54
s_Leuconostoc kimchii	2	0	3	13	2	21	38	1	2	2	2	2	1	1	2	0	0	0	1	0	0	2.5	0.5	22.5	0.5	0	0	0	0	13	15	23	12	9	5
s_Leuconostoc mesenteroides	40	50	32	99	64	496	364	23	17	101	169	192	183	15	29	20	30	19	14	28	13	78	24	40	43	0.5	2	0	2.5	248	294	304	200	173	139
s_Leuconostoc sp. C2	0	0	0	0	0	5	75	1	2	0	0	0	0	1	1.5	0	0.5	0.5	1	0	0	0.5	1.5	14.5	2	0	0	0	0	13	11	24	5	3	3
s_Oenococcus kitaharae	9	3	6	4	0	7	9	3	5	13	1	5	6	6.5	7.5	5	9	7	5	3	12	6.5	7	17.5	10	17.5	17.5	6.5	6.5	6	5	3	14	13	7
s_Oenococcus oeni	5	2	0	12	3	6	8	13	6	5	11	28	13	14.5	31.5	14	18	10.5	18	21	20	19	8	31.5	25	0.5	1	2.5	1.5	20	25	26	12	19	30
s_Weissella ceti	12	1	8	3	0	17	4	3	6	39	25	11	14	33.5	57	40	57	33.5	75	71	91	42.5	29.5	103.5	79	1.5	2	3.5	2	5	15	19	16	9	18
s_Weissella cibaria	4	3	6	10	7	26	33	8	8	4	21	8	19	13.5	17.5	9	12.5	11.5	7	10	10	20	8.5	36	33	2	0	2	1	69	54	50	24	10	38
s_Weissella koreensis	27	24	47	16	24	23	169	12	16	11	25	50	21	23	17.5	15	14	20.5	15	11	9	25	9	32.5	31	0.5	1.5	0	0	16	8	19	12	12	7
s_Lactococcus garvieae	15	151	69	12	16	52	12	27	16	18	19	20	27	21	40.5	26	35.5	18.5	40	33	27	20.5	14.5	81.5	53	1	0.5	1	1	193	268	374	119	68	134
s_Lactococcus lactis	70	120	70	468	91	318	113	54	77	83	89	77	76	124.5	404	105	111.5	118.5	128	142	121	202.5	86	189.5	199	2	9	3	3	6718	7826	13002	4287	3324	4829
s_Lactococcus piscium	21	51	28	46	82	409	64	39	56	26	27	47	47	68.5	684.5	27	27.5	43.5	36	44	26	72.5	41	75	61.5	2.5	1.5	2.5	1.5	7899	10286	19048	3716	2754	4919
s_Streptococcus anginosus	24	15	45	36	32	132	33	39	91	35	114	33	211	1995	3220	2053	2138.5	1536.5	1632	1034	821	1891	1074	4078	3977	2	3	0	0	1105	1198	1051	952	841	1180
s_Streptococcus constellatus	6	2	13	9	0	8	3	5	8	16	8	6	7	24	47.5	53	55.5	35.5	95	79	75	58.5	37	67.5	62.5	0	0.5	0	0	110	90	87	102	80	63
s_Streptococcus intermedius	2	16	3	11	7	53	21	5	13	12	6	17	10	94.5	125.5	76	74	74	73	53	26	135.5	48	144.5	139.5	0	0.5	0	0.5	158	173	107	198	161	136
s_Streptococcus dysgalactiae	2	8	3	7	2	14	2	2	8	7	3	4	14	30.5	47.5	34	28	33.5	24	32	21	50	17	44.5	34	0	0.5	0.5	0.5	448	337	155	443	432	256
s_Streptococcus equi	5	9	10	9	8	34	6	15	19	21	28	24	23	114	146	143	114.5	107	107	89	83	188.5	90	183.5	153	1.5	1.5	1	3	358	340	191	459	347	301
s_Streptococcus agalactiae	36	108	23	26	29	91	45	31	92	36	155	35	46	69	154	67	82	91	105	162	70	139.5	51	178.5	126.5	0.5	2	1	2	1224	1118	787	1456	1258	1065
s_Streptococcus gallolyticus	20	11	39	42	18	119	14	13	17	45	65	16	28	60	188	64	173	126	36	458	46	99	58.5	110.5	90.5	0	31.5	1	1	2536	2453	3263	2187	2059	1693
s_Streptococcus gordonii	9	5	8	11	1	11	5	2	3	8	22	7	11	27.5	29.5	19	19	16.5	21	40	39	18.5	8	29	39.5	1	3	0	2	286	339	264	310	323	255
s_Streptococcus infantarius	36	14	90	174	47	291	30	17	42	213	239	38	158	105.5	209.5	63	477	166.5	33	2146	148	154	57.5	82.5	110	0.5	2	0.5	1	1463	1129	777	1621	1261	835
s_Streptococcus iniae	6	8	182	31	14	13	9	10	25	7	9	4	7	30.5	36	27	19.5	21.5	32	25	13	26.5	25.5	67.5	35	0.5	0	0	1	227	154	150	184	151	106
s_Streptococcus lutetiensis	12	4	8	26	8	42	3	1	3	35	33	2	15	14	27.5	8	85.5	21.5	6	381	21	21	6.5	12	19	0	0	0	0.5	170	143	101	139	118	133
s_Streptococcus macedonicus	5	9	10	79	2	33	9	1	1	4	7	0	7	5.5	18.5	4	15.5	3	3	34	2	4.5	2.5	12	8.5	0	0.5	0	0.5	3520	2731	1101	4268	3737	1709
s_Streptococcus mitis	11	19	7	9	11	39	12	19	42	13	63	15	39	8.5	23	13	13	15	29	23	23	22	8.5	31.5	26.5	1	0.5	1	0	338	302	304	316	257	389
s_Streptococcus mutans	25	43	39	72	21	46	38	21	32	17	21	7	17	109	114.5	97	99	77	43	60	66	115	67	131	86.5	6.5	6.5	8	6	319	287	286	380	348	308
s_Streptococcus oligofermentans	8	23	12	4	11	5	3	1	9	10	8	4	7	21	24.5	23	20.5	21.5	37	26	14	22.5	18	32.5	32.5	0	0.5	0	0.5	141	155	115	126	111	86
s_Streptococcus oralis	0	3	3	1	1	2	3	0	1	2	3	0	1	5	8.5	3	4	6.5	6	7	16	13	2.5	9	9.5	0	0	0	0.5	197	192	168	161	169	167
s_Streptococcus parasanguinis	11	7	5	3	2	18	0	4	13	12	2	2	8	16.5	22.5	14	12.5	12	13	24	20	18	10	24.5	17.5	0	2	0.5	1.5	2074	2469	2302	2429	2356	3025
s_Streptococcus parauberis	8	11	20	37	9	51	31	8	9	12	14	4	10	25	71	29	33	22	31	57	35	39	14.5	67.5	65.5	0.5	1.5	0.5	1	454	426	442	339	284	225
s_Streptococcus pasteurianus	16	45	14	8	15	25	22	9	7	15	11	13	8	29.5	47	45	56	33	20	145	31	72.5	33.5	39.5	37.5	2	0	0	0.5	749	751	570	561	543	596
s_Streptococcus pneumoniae	39	34	36	23	24	99	39	58	67	43	50	46	49	45.5	58	54	63	54	29	58	44	139.5	116.5	114.5	57	2	0.5	1	1	433	343	154	440	472	283
s_Streptococcus pseudopneumoniae	3	2	2	4	2	21	4	9	11	7	13	6	6	16.5	19	14	10	13	17	15	7	31	14.5	46	32	0	0.5	0	0	116	103	48	92	131	67
s_Streptococcus pyogenes	26	39	19	18	16	123	17	30	78	44	98	54	82	779.5	1126	703	649.5	692	537	442	279	955	420	1230.5	1197.5	0.5	2	3	5	577	577	561	618	543	739
s_Streptococcus salivarius	11	57	8	4	1	22	6	6	23	1	4	12	8	54	69.5	47	51	45.5	77	91	56	65	36.5	93	114	0	0.5	1	0.5	4441	5404	4631	4857	4754	5524
s_Streptococcus sanguinis	3	5	5	2	0	5	0	2	2	10	9	5	6	23.5	34.5	43	31.5	21.5	24	26	20	28.5	29.5	48.5	41	0	1	0	0	174	164	167	181	181	128
s_Streptococcus sp. A12	2	4	7	6	5	14	1	2	6	3	2	3	2	16.5	50	2	7	7.5	10	8	5	7.5	3.5	15.5	20	1	0.5	1	0	272	308	301	328	285	308
s_Streptococcus sp. HTS9	18	12	13	25	5	14	17	1	8	7	7	6	14	26.5	31.5	25	19.5	23.5	29	45	29	47.5	17	54.5	38	0	2	0	0.5	195	177	137	199	184	90
s_Streptococcus sp. I-G2	0	11	2	1	4	5	9	9	4	7	2	2	0	1.5	3	3	1.5	3.5	1	4	2	1.5	1.5	8	3.5	0	0.5	0	0	83	109	87	87	68	97
s_Streptococcus sp. I-P16	1	0	5	2	0	8	0	0	0	0	0	0	1	2.5	4.5	3	2	3	2	4	10	0.5	0	9	4.5	0	0.5	0.5	0	154	138	114	183	173	137
s_Streptococcus sp. VT 162	1	0	0	2	1	2	0	2	0	4	0	0	2	13.5	15.5	8	11	11	8	4	9	9	11	9	12	0.5	0	0	0	138	137	157	107	109	126
s_Streptococcus sp. oral taxon 431	1	5	9	6	2	7	2	1	1	3	3	1	1	9	25	5	12	7.5	29	18	19	13	5	33.5	23	2	0.5	1	1.5	186	191	207	161	168	151
s_Streptococcus suis	234	220	203	228	196	1483	149	783	1020	283	532	354	651	13468.5	17224	16124	13539	11433	8433	5326	4727	21399.5	15223.5	19552.5	19227	3	5	3.5	6	43628	34749	11394	50827	49335	22638
s_Streptococcus thermophilus	5	13	5	7	21	110	4	6	8	9	27	10	32	109	340	125	131	112	75	79	51	238.5	146	92.5	154.5	0.5	2	0	0.5	5574	4446	4335	5655	4777	5771
s_Streptococcus uberis	94	86	66	62	30	230	67	95	149	106	211	90	239	73	78	42	68	51	55	52	55	83.5	34	74.5	55.5	0.5	2.5	1	0.5	213	198	205	266	272	221
s_[Eubacterium] sulci	1470	1748	1245	1612	1331	1138	1020	919	1088	1284	385	1602	755	1457.5	2152	1171	1225.5	1347.5	2358	1679	2554	1396.5	862	3597	2972	7	6.5	10.5	10	271	243	222	325	257	305
s_Thermaerobacter marianensis	222	154	169	234	203	209	160	250	227	201	1508	288	1949	173	246.5	188	203	167.5	232	286	266	237	148.5	313.5	316	490	526	344	352	69	59	73	64	51	111
s_Gottschalkia acidurici	190	233	251	280	125	451	210	127	319	302	276	313	187	256	411	237	234.5	224	302	331	292	245.5	123.5	524	463.5	27	34	21	12.5	156	170	169	214	220	237
s_Intestinimonas butyriciproducens	474	677	547	458	472	1672	313	697	1182	840	533	1213	777	15395	23096.5	16419	18671	15277	24386	23902	22417	19965	12361	29587.5	30131.5	68	81	47	64.5	10893	11518	11035	8303	6856	13884
s_Alkaliphilus metalliredigens	508	427	594	951	400	1012	600	535	647	875	400	855	581	156	230.5	161	164	181	136	128	121	220	139.5	260.5	225.5	7	11.5	6	7	354	367	416	404	497	496
s_Alkaliphilus oremlandii	112	60	118	171	76	225	127	98	169	138	215	139	198	405	500.5	375	297.5	347.5	426	447	471	366.5	172.5	716.5	587.5	0.5	4	3	4.5	39	64	52	80	59	65
s_Candidatus Arthromitus sp. SFB-mouse	167	149	46	150	46	379	162	177	189	140	343	145	468	48.5	83.5	32	21	20	17	12	5	39	15.5	54	49	0	0	0	0.5	60	56	85	158	125	116
s_Candidatus Arthromitus sp. SFB-mouse-NL	8	2	0	0	0	1	0	1	3	4	3	0	1	1	2.5	0	0.5	0.5	1	0	0	4.5	0.5	3.5	3	0	0	0	0	1	0	0	1	0	0
s_Candidatus Arthromitus sp. SFB-rat-Yit	40	42	50	49	23	66	54	50	57	52	57	39	76	76	121.5	93	59.5	67.5	87	74	82	88	47.5	138.5	138	1	0	0	0	64	55	99	94	96	91
s_Clostridium aceticum	210	168	164	207	131	340	209	169	224	276	621	250	279	798	971.5	526	540	492	477	437	307	610.5	297.5	1204.5	951.5	3	6	4	5.5	137	156	161	158	144	173
s_Clostridium acetobutylicum	158	129	166	244	94	174	140	160	193	133	143	152	87	240	510.5	307	316.5	331.5	308	381	348	540	193	527.5	434	0.5	4	5	2	150	183	138	115	148	137
s_Clostridium autoethanogenum	5	0	8	6	2	25	7	12	10	7	10	5	12	57	84	50	44	42.5	61	53	44	63	23	152.5	106	0	0	0	0	18	8	5	12	8	12
s_Clostridium baratii	176	133	281	286	129	325	359	138	232	231	176	259	159	692.5	2153	1257	943.5	2106.5	1309	1159	557	3560.5	1415.5	1972	1393.5	4	18.5	12.5	7.5	294	281	255	214	206	227
s_Clostridium beijerinckii	40	41	98	70	28	146	184	45	560	66	48	48	36	264	533	302	225	368	246	234	115	668.5	253	456.5	362	10	16.5	2.5	3	432	363	288	240	342	383
s_Clostridium bornimense	468	459	853	648	673	883	364	252	468	457	989	563	1160	993.5	2811	1103	896.5	1437.5	1302	937	535	2887.5	717	2042.5	1682	0.5	9	9	4	381	231	348	248	258	304
s_Clostridium botulinum	220	280	487	510	160	768	723	236	794	441	476	404	284	1226.5	3688	2014	1428	2707	1955	1780	882	5180	1809	2981.5	2430	10	20.5	18	16	934	995	746	656	989	866
s_Clostridium butyricum	127	130	150	171	45	330	313	85	374	128	193	154	109	962.5	3174.5	1588	1116	2031.5	1285	1541	653	4029.5	1011	2613	1959	1	11	10.5	5	535	232	198	175	213	1199
s_Clostridium carboxidivorans	37	29	123	127	13	359	197	23	146	51	75	42	36	173.5	540	203	210	339	294	315	156	619.5	191	470	365.5	2.5	3	3.5	2.5	100	94	72	89	87	105
s_Clostridium cellulovorans	75	85	199	127	52	232	139	75	178	99	102	91	77	856.5	1585.5	747	894	799	853	815	547	1885	848	1833.5	1692.5	1	4	4	6	172	177	158	134	168	201
s_Clostridium kluyveri	758	860	438	525	389	985	615	648	836	494	2684	579	1598	3211.5	4372	2650	2895	2699.5	2040	1991	765	2750.5	1750.5	5550	4207	3	9	8	7.5	371	349	300	368	330	332
s_Clostridium ljungdahlii	12	5	10	15	5	50	28	18	27	22	15	26	10	32	26.5	32	20.5	16	13	19	13	33	12.5	33.5	30.5	0	0	1	1.5	21	4	10	11	15	11
s_Clostridium novyi	70	31	85	99	41	122	126	48	124	103	83	56	46	199.5	364.5	263	187	229.5	267	267	199	434.5	173	411.5	411	1	2	2.5	2.5	109	93	79	96	83	112
s_Clostridium pasteurianum	222	314	373	242	129	448	435	216	628	272	258	362	221	611.5	1164	849	576	802	617	667	462	1259.5	558	1243	1101.5	5.5	12.5	2.5	5	352	273	285	258	302	380
s_Clostridium perfringens	206	240	571	342	163	663	512	184	335	379	280	354	230	1635	3821	1961	1383.5	2499.5	2666	1917	2883	4367	1421.5	3214	2446	27.5	36.5	33	26	725	676	620	472	553	681
s_Clostridium saccharobutylicum	106	77	190	144	46	293	400	49	973	137	99	101	65	320.5	961	549	365	731.5	466	557	178	1506	458	860	616	0	7	2.5	3.5	580	444	430	306	540	536
s_Clostridium saccharoperbutylacetonicum	65	84	93	99	40	263	310	79	1296	105	101	103	75	437.5	1199	583	422.5	777.5	581	566	235	1479.5	430.5	952.5	696	0	4	1	2.5	550	391	351	275	339	472
s_Clostridium scatologenes	44	34	90	70	18	301	141	55	119	42	75	80	47	157.5	273.5	189	168	220	204	195	115	386	155	328	268.5	1.5	2	1	0.5	116	127	81	107	133	111
s_Clostridium sp. BNL1100	245	194	138	374	115	514	262	366	302	281	391	348	840	241	322	192	206	208.5	300	268	310	299.5	124.5	536.5	387.5	4.5	4.5	5	7	127	110	117	109	120	110
s_Clostridium sp. SY8519	192	269	183	131	178	405	129	211	262	300	133	357	141	3655.5	5995.5	4291	4094.5	3647.5	3464	3043	2772	5823.5	3816.5	6194.5	7896.5	11.5	10.5	10.5	13.5	1926	1890	1772	1720	1475	2351
s_Clostridium sporogenes	29	21	46	71	14	80	54	20	62	40	69	37	51	74	172.5	109	74	104	91	101	57	211	68.5	135	126	0	1	1.5	2.5	57	67	69	52	50	83
s_Clostridium tetani	282	257	410	337	200	421	330	234	329	332	647	379	354	314	677	462	343	440.5	454	424	391	695	359	719	689	23	21	32	41	203	240	228	235	185	248
s_Acetobacterium woodii	331	331	376	583	191	439	776	402	398	459	257	465	283	223.5	309.5	224	208.5	190	485	417	397	158	99	505.5	451.5	2	6.5	6	3.5	677	760	1028	1667	1016	1391
s_Eubacterium acidaminophilum	836	706	881	2107	635	1375	965	811	1100	1233	713	1135	788	348	481.5	438	295.5	313.5	462	288	219	501	280.5	543.5	547	26	33	21.5	19.5	1976	2350	1821	3177	2758	2732
s_Eubacterium limosum	207	249	206	248	184	439	198	194	273	286	185	323	163	1561.5	2502	1642	1887.5	1515.5	2234	1805	1777	1919	1108.5	3511	3239	13.5	18.5	28	33	1294	1364	1240	1228	978	1683
s_[Eubacterium] eligens	91	131	68	99	64	330	70	145	273	179	144	195	122	8099	12276	10259	9145	8612.5	7290	7335	5042	15797.5	9416.5	12926	12048	0	4	3	2.5	21832	21839	18375	16135	15345	25090
s_Heliobacterium modesticaldum	224	267	213	325	241	325	234	361	443	291	1369	461	1015	770.5	1050	725	745.5	676	1054	1014	998	877.5	502.5	1551	1343.5	103	110.5	115	109.5	171	131	176	138	116	172
s_[Eubacterium] rectale	245	382	127	138	107	697	174	159	688	184	162	138	135	26206.5	27533.5	122873	25192.5	135322	13979	13235	8730	295643	247504	29272	25986.5	1.5	4	5	10	190141	171312	136702	147129	140355	176404
s_Butyrivibrio proteoclasticus	86	99	89	62	103	220	61	112	160	241	78	209	89	2926.5	4665	3329	3437	2767.5	3411	3554	2943	4454	2354.5	5836.5	5376	0.5	1.5	1	3	550	495	464	426	364	566
s_Cellulosilyticum lentocellum	164	197	304	285	75	296	220	180	294	178	146	192	134	1719	3042	2029	1830.5	1805.5	2791	2427	2086	2496	1150.5	4117	3559.5	3	5	1	4	335	325	304	289	302	312
s_Lachnoclostridium phytofermentans	54	45	144	134	63	371	101	69	371	234	343	143	191	5013	7532.5	5321	5127.5	4182	5542	5206	4286	6615.5	3165	8873.5	7938.5	1.5	5	1.5	4	527	518	424	493	384	571
s_[Clostridium] saccharolyticum	1360	1315	839	990	659	1773	1034	1041	1360	842	592	937	976	6479.5	10048.5	8777	7647.5	6456	6602	6404	5292	11342.5	8444.5	10189.5	10853.5	5.5	6.5	3.5	6	6324	7039	6092	5940	5275	7257
s_Roseburia hominis	169	190	138	312	94	524	116	225	409	289	267	256	263	14563.5	21466.5	20456	17284	16699	12091	11371	10255	29740.5	21213.5	21461	23667.5	7	10.5	8	9.5	53007	54234	54350	41764	36931	63903
s_Oscillibacter valericigenes	1589	1429	879	962	734	3761	955	1880	2507	1403	754	1870	1531	14010.5	19790	14884	17634	13269.5	19444	23144	21760	17661.5	10167.5	25692.5	24616	38.5	36	31.5	29.5	2755	2361	2391	1691	1338	3046
s_Candidatus Desulforudis audaxviator	169	194	105	83	113	170	97	153	162	130	152	204	159	128	160.5	138	151	105	122	170	128	130.5	64	211	173.5	96	100.5	86.5	82.5	46	28	41	42	30	48
s_Dehalobacter restrictus	81	94	111	67	72	125	62	65	109	92	66	137	142	77	126.5	72	87	75.5	57	41	73	88	61.5	103.5	129.5	5	2	2.5	4	31	21	34	21	18	29
s_Dehalobacter sp. CF	234	223	392	275	264	619	274	344	420	265	168	352	250	4.5	6	5	1.5	0.5	2	3	6	2	3	11.5	5.5	0	1	0	0.5	1156	1604	972	2195	2189	1590
s_Dehalobacter sp. DCA	45	30	25	15	17	46	9	25	47	35	14	60	26	42.5	89.5	47	62.5	46.5	23	21	21	61	40	78	105	0	0	1	0	3	3	6	4	4	5
s_Desulfitobacterium dehalogenans	44	29	61	47	41	123	45	40	65	77	47	80	55	51.5	82	36	60	47	52	73	51	58.5	30.5	108.5	89.5	6	5	1	1	33	53	49	56	50	36
s_Desulfitobacterium dichloroeliminans	566	480	374	258	271	1112	389	892	798	1134	673	1434	977	184	329.5	167	168	137	211	247	206	203.5	99	368	368	1	6.5	5	4	107	120	111	115	83	103
s_Desulfitobacterium hafniense	1278	1217	879	927	703	1770	882	1195	1608	785	637	1369	1558	194	299	196	221.5	193	236	204	194	215.5	142	375.5	314.5	6	7.5	2.5	5	260	310	253	329	274	286
s_Desulfitobacterium metallireducens	40	27	79	62	64	169	44	45	76	34	202	82	262	54.5	96	86	67	53	83	75	64	81.5	47	175	132	2.5	8	1.5	6.5	19	18	31	28	18	26
s_Desulfosporosinus acidiphilus	69	47	62	66	37	420	58	27	70	63	1174	99	1320	157	151	91	90	78.5	100	133	126	99.5	49	196	164	87.5	109	59	189	61	69	141	67	57	221
s_Desulfosporosinus meridiei	135	75	182	120	59	1057	188	96	129	102	62	150	70	30	30.5	17	29.5	32.5	34	28	27	34.5	28.5	53.5	39	4	7	14.5	8.5	36	29	30	27	22	28
s_Desulfosporosinus orientis	280	210	864	276	652	790	386	145	384	199	80	175	196	42	81.5	35	42.5	42.5	42	47	37	52.5	95	103.5	123	4	1.5	3	3	19	19	19	23	25	29
s_Desulfotomaculum acetoxidans	156	162	124	67	69	176	81	164	213	207	346	211	391	65.5	113.5	105	84	78.5	104	98	132	85.5	78.5	186.5	165.5	5.5	6	6	5.5	53	26	52	28	31	40
s_Desulfotomaculum gibsoniae	373	1006	517	1445	477	1754	507	267	623	702	582	974	1698	236.5	374	316	245.5	301.5	320	215	214	541	487	605.5	489	67.5	55	58.5	39.5	189	171	267	195	187	228
s_Desulfotomaculum nigrificans	112	55	24	35	71	409	111	257	211	130	3451	154	1179	110.5	142	105	117	91.5	128	122	99	145.5	85.5	267	199	12.5	7	6.5	7	36	29	42	29	27	41
s_Desulfotomaculum reducens	35	84	77	39	39	63	35	29	96	85	140	60	128	91.5	125	76	79.5	79.5	115	97	144	65.5	57	163.5	143.5	2	2	6.5	7	12	14	18	15	14	11
s_Desulfotomaculum ruminis	92	105	93	91	67	126	100	94	197	88	526	114	426	124.5	152	116	143	100	135	158	112	117	70.5	159	158	16	14.5	15.5	11	70	55	97	43	27	40
s_Syntrophobotulus glycolicus	2003	1876	1973	1296	1713	2301	841	1955	2859	1244	25926	1447	33206	168	317.5	169	285	213	359	401	390	211	94.5	564	489.5	5.5	5	5.5	7	281	302	270	372	305	343
s_Thermincola potens	56	55	37	53	44	42	44	61	73	64	497	126	351	146	220	175	181.5	158	297	341	295	181	108	341	336.5	8.5	10.5	11.5	7.5	20	24	30	35	19	27
s_Filifactor alocis	91	83	99	168	46	172	85	72	131	138	112	124	199	405	563.5	399	348.5	358.5	658	560	566	620.5	298.5	915.5	839	3	1.5	5.5	3.5	150	164	125	167	141	182
s_Peptoclostridium difficile	1134	1297	1233	1372	713	3019	2316	1136	1694	2060	2188	2221	1784	6243.5	11151.5	6368	5914.5	6209.5	6250	5925	3593	11143.5	5055	11279.5	11927	5	67.5	69.5	56	6442	6592	5897	6491	5599	7918
s_[Clostridium] sticklandii	254	407	631	2231	158	732	517	422	4709	234	208	507	472	203	318.5	251	176.5	202.5	241	240	243	279	161.5	426.5	386	1	3.5	7.5	6.5	30974	55956	18832	64109	67756	47739
s_Ethanoligenens harbinense	333	439	328	221	301	811	238	604	716	510	228	772	398	2043.5	2554.5	2277	1979.5	2036.5	2358	2248	2441	3091	1928	4159	3358.5	88.5	78.5	73.5	73.5	910	878	1014	670	577	1063
s_Mageeibacillus indolicus	1346	1393	553	417	819	1499	858	1912	1785	1592	487	2517	745	1459.5	2208	1548	1432.5	1553	2292	2132	2597	1690	1014	3364	3107.5	8	34.5	13	23	407	408	416	311	286	495
s_Ruminiclostridium thermocellum	489	362	281	285	253	679	313	548	640	571	51817	897	22979	935	1539	967	1270.5	901	1559	1877	1647	1274	640.5	2142	2230	2	13.5	6.5	8	123	34	131	62	42	52
s_[Clostridium] cellulolyticum	176	183	138	139	106	305	231	226	289	256	518	222	283	402	640	358	442	384.5	530	466	363	450.5	174.5	1040	746	1	2.5	3.5	1.5	88	69	67	80	82	78
s_[Clostridium] cellulosi	113	136	88	74	67	314	58	206	235	207	7460	234	3516	1177.5	1590	1111	1206.5	1065.5	1621	1690	1789	1063	621	2523.5	2098.5	14	15.5	22.5	17.5	191	196	202	171	117	199
s_[Clostridium] clariflavum	250	238	148	151	132	398	159	373	379	356	66706	514	21306	322	561.5	300	360.5	338	465	527	615	375	157.5	832	650.5	0	22	3.5	4.5	132	72	139	87	60	83
s_[Clostridium] stercorarium	159	204	168	84	118	228	121	240	288	268	4252	401	1440	632.5	939	651	720.5	657	812	896	840	927	391.5	1548	1333	15.5	18	11	6.5	68	42	71	42	38	64
s_Ruminococcus albus	147	132	119	75	148	250	21	259	223	175	175	274	191	3685	5229.5	3282	4038.5	3196.5	5315	5898	5978	3862.5	2205.5	8350.5	6806.5	9.5	7.5	3.5	9.5	357	312	302	272	238	346
s_Ruminococcus bicirculans	74	75	38	40	45	238	33	120	191	137	99	117	99	2805	3681	2461	2638.5	2556.5	4021	3635	3744	3061	1655.5	6687.5	5026.5	9	13	2.5	4	13820	10578	8513	11954	9448	21436
s_Symbiobacterium thermophilum	313	375	494	394	315	413	183	301	315	482	373	596	451	246	456.5	217	229.5	190	267	238	273	254	149	431.5	355.5	533.5	519.5	434	411	66	75	113	94	81	123
s_Syntrophomonas wolfei	280	214	226	183	116	174	184	201	397	381	2679	601	2508	204	278.5	128	191	148.5	251	154	168	156.5	75	399.5	337.5	9	12	15	11.5	577	56	834	40	37	63
s_Syntrophothermus lipocalidus	60	123	53	38	62	29	28	34	60	96	9578	93	8105	38	66	55	43	33.5	48	77	53	43.5	24	80.5	62.5	12	11.5	17.5	16	16	12	20	17	14	14
s_Halanaerobium hydrogeniformans	19	22	22	26	7	25	20	14	32	25	115	18	46	62.5	66	38	39.5	43	34	40	25	63	33	92.5	68.5	12.5	11	4.5	4.5	102	108	68	55	106	85
s_Halanaerobium praevalens	34	61	151	144	39	85	36	40	48	34	54	70	77	117	95	58	49.5	51	57	39	31	90	25	120	74.5	0.5	2	2.5	5	176	174	125	138	181	157
s_Halothermothrix orenii	30	36	53	31	27	38	17	22	31	33	9019	48	6294	23.5	41.5	18	25.5	32.5	28	42	57	35	12.5	62.5	52.5	13	10.5	8	10	6	7	11	6	4	12
s_Acetohalobium arabaticum	42	30	32	70	12	59	27	32	57	44	196	43	61	115.5	128	104	148	109	145	108	118	109.5	78.5	276.5	215	33	24	25	19	33	24	39	31	25	34
s_Halobacteroides halobius	25	30	47	39	13	47	20	18	40	44	833	28	979	72	117.5	83	80.5	87	99	122	77	100.5	40	166	170.5	10	9	11.5	7	57	69	74	56	68	73
s_Natranaerobius thermophilus	50	39	34	25	34	68	18	30	55	50	175	69	102	160.5	149	101	93	107.5	154	97	110	169.5	85.5	197	166	2.5	3	2.5	3	422	399	400	241	450	458
s_Ammonifex degensii	103	95	133	30	360	15	79	47	38	42	1133	53	1198	38.5	46	40	47.5	52	28	68	72	56	41.5	74.5	44.5	79	60	31	43.5	23	14	21	15	12	25
s_Moorella thermoacetica	133	210	309	134	137	67	121	85	111	133	3576	136	3562	192.5	249	163	228	161	280	294	319	230.5	115	378.5	308.5	47	44.5	36	53.5	34	31	40	36	32	41
s_Caldanaerobacter subterraneus	15	12	10	18	8	20	5	17	27	31	340	27	177	50.5	102.5	57	77	75	146	141	169	60	24	185	159	11.5	7.5	6.5	8	21	10	19	17	11	22
s_Carboxydothermus hydrogenoformans	67	47	12	22	14	27	46	30	34	37	902	36	838	102	139.5	121	111.5	91	57	66	74	94.5	83.5	117	137.5	31.5	31	18	20	14	16	14	13	9	21
s_Tepidanaerobacter acetatoxydans	215	314	273	240	195	386	306	187	362	319	21821	411	2248	75	126.5	81	77	78	138	119	139	79.5	43.5	197	161	22.5	18	26.5	18.5	78	84	96	143	120	93
s_Thermacetogenium phaeum	465	354	230	161	292	1371	223	1132	1551	653	16374	1119	11327	108.5	246.5	350	88	136	110	90	85	91.5	66.5	227	193.5	58	70	34	36.5	65	24	73	28	20	39
s_Thermoanaerobacter brockii	0	0	0	0	0	0	0	0	0	0	0	0	1	0	0	0	0	0	0	0	0	0	0	0	0	0	0	0	0	0	0	0	0	0	0
s_Thermoanaerobacter italicus	3	2	4	7	2	13	2	1	3	7	433	5	193	12	18.5	17	6.5	7	2	3	9	8.5	16.5	28	14	0	0.5	1.5	1.5	0	1	1	3	1	4
s_Thermoanaerobacter kivui	12	29	6	7	7	9	1	18	15	16	69	22	34	47	76.5	27	147.5	44.5	57	175	30	53.5	18.5	114	62.5	0.5	2.5	0.5	1	5	2	0	3	9	5
s_Thermoanaerobacter mathranii	4	6	1	2	0	1	3	1	3	7	93	2	24	5.5	9.5	4	2	4	7	8	3	8.5	1.5	13.5	6.5	3	4	1	2	0	0	1	3	3	3
s_Thermoanaerobacter pseudethanolicus	0	0	4	0	0	0	1	0	0	0	1	0	0	0	0	0	0	0	0	0	0	0	0	0	0	0	0	0	0	0	0	0	0	0	0
s_Thermoanaerobacter wiegelii	11	0	7	18	0	6	23	5	3	9	50	6	7	2.5	15	19	5	6	9	15	10	14.5	10.5	17.5	17	0	0	0	0.5	5	3	5	3	7	12
s_Caldicellulosiruptor bescii	0	1	0	0	0	5	1	1	2	6	8	3	2	17	25	11	13	17	18	11	13	15	4.5	33	29	0	0	0	0	1	2	0	0	1	5
s_Caldicellulosiruptor hydrothermalis	20	4	1	2	1	8	1	5	9	6	3	6	4	18	27.5	15	19.5	15	56	51	60	20.5	9.5	66	40	0	0	0.5	0	7	12	15	21	13	19
s_Caldicellulosiruptor kristjanssonii	1	0	2	0	1	0	0	0	0	0	2	0	0	4	2.5	7	6	4.5	3	3	3	11	4.5	4.5	2.5	0	0	0	0	5	1	0	0	0	0
s_Caldicellulosiruptor kronotskyensis	0	1	1	1	0	1	1	1	2	1	15	0	8	23	23.5	9	10.5	15	15	15	13	13.5	4.5	30.5	16.5	0	0	0	0	2	0	1	4	0	4
s_Caldicellulosiruptor lactoaceticus	0	0	0	0	0	1	0	1	0	0	1	2	0	11	9.5	11	10.5	7.5	10	10	13	5.5	3	11	8	0.5	0	0	0	0	0	1	2	0	1
s_Caldicellulosiruptor obsidiansis	3	16	1	0	1	6	2	20	7	3	14	9	6	16	35	11	16	21.5	27	22	21	38.5	14	39.5	36.5	0.5	0.5	0	1	3	1	1	1	3	1
s_Caldicellulosiruptor owensensis	2	1	3	3	0	5	4	3	1	3	36	4	13	22.5	29	16	17.5	15	19	25	22	18	14	37	39.5	0.5	0	0.5	0	24	14	22	18	17	8
s_Caldicellulosiruptor saccharolyticus	4	9	7	19	5	29	5	6	18	11	298	13	89	80.5	95.5	43	66.5	68.5	78	96	86	63	32.5	116	115.5	2.5	1	1.5	2	18	17	15	14	10	19
s_Thermoanaerobacterium thermosaccharolyticum	51	75	69	35	62	75	53	46	51	45	4656	58	1465	70	130.5	94	79.5	81	84	81	88	96	79	189	134.5	2	1.5	4.5	1	54	52	52	24	25	29
s_Thermoanaerobacterium xylanolyticum	20	25	22	19	17	64	26	57	48	32	187	41	71	76	118	81	91.5	81	104	97	102	107	57	183	161.5	2.5	2.5	0.5	2.5	20	21	18	17	12	31
s_Thermosediminibacter oceani	81	117	88	123	83	127	115	72	160	94	3328	116	2689	118.5	214.5	136	131	124	215	190	254	166	95	336	246.5	38.5	28	12	10.5	31	24	40	17	24	39
s_Mahella australiensis	146	177	80	74	85	128	64	108	159	171	7651	239	5473	230	426	313	328	304	424	371	360	323	150.5	736	576.5	27	32	17	22.5	67	33	50	51	39	44
s_Coprothermobacter proteolyticus	15	25	25	7	20	52	7	22	33	24	371	29	227	6.5	8.5	17	4	6.5	3	6	15	4	4	15.5	14.5	8.5	12.5	11	12.5	91	3	38	11	1	5
s_Thermodesulfobium narugense	7	21	10	9	8	15	10	6	4	19	38	24	70	18.5	24.5	21	10	17	19	36	21	25	31	42	36	58.5	41.5	13	10.5	7	7	13	8	8	10
s_Erysipelothrix rhusiopathiae	427	370	241	255	340	1297	212	438	466	1591	591	360	694	471.5	858	476	490.5	532	963	792	853	736.5	515	1192	982	4	12.5	18.5	20	170	167	142	286	212	248
s_Acidaminococcus fermentans	83	142	136	114	101	284	93	117	167	119	137	146	175	1120.5	2070	1022	1078	890.5	1091	1150	1111	2316	1019	1611.5	1941.5	16.5	19.5	8	14.5	796	560	573	278	231	516
s_Acidaminococcus intestini	77	113	98	79	70	405	134	57	97	95	35	94	55	723	910	1033	693	649	631	484	435	1125.5	983.5	1026.5	1425	23	13.5	6.5	6	5422	6256	5569	6215	4894	7733
s_Selenomonas ruminantium	77	163	83	68	75	118	73	103	148	102	85	155	80	3107	4702	4407	4872.5	3644	1752	2583	3480	3449.5	2233.5	3138.5	4202	21	13.5	18.5	14	480	533	381	324	282	408
s_Selenomonas sp. oral taxon 136	16	16	16	8	9	109	28	77	49	16	3	37	9	45.5	74	57	47.5	55.5	45	73	98	67.5	25.5	94	75	14	11	7.5	10	25	30	26	15	12	38
s_Selenomonas sp. oral taxon 478	14	3	14	20	5	26	13	10	32	27	13	22	161	113	155	143	131	108.5	60	64	81	144.5	76.5	120.5	153	20	23	20.5	25.5	36	32	22	18	18	37
s_Selenomonas sputigena	145	143	111	92	109	335	112	255	240	141	73	254	110	662.5	1121.5	968	825	794.5	564	668	749	992.5	565	1000.5	1014.5	150.5	142.5	118.5	117.5	261	228	219	147	125	230
s_Pelosinus fermentans	153	69	1049	625	59	238	839	52	301	94	147	60	85	178	226.5	211	166	160	184	119	104	260	191.5	310	250.5	3.5	5	22.5	9.5	216	444	301	216	146	183
s_Pelosinus sp. UFO1	221	94	1318	836	66	130	1215	59	335	152	64	58	39	180.5	200	191	164.5	162.5	132	160	129	133	133	243	227	40	43	21	9.5	355	544	471	265	170	213
s_Megasphaera elsdenii	143	147	108	140	98	337	163	212	389	188	176	224	140	5280.5	6431.5	4041	4712	5352	2064	2820	1590	8804.5	4027.5	6583.5	6368.5	33	38.5	27	43	12069	4252	4011	1647	1451	2460
s_Veillonella parvula	32	59	33	44	22	107	29	44	86	39	97	44	96	279	384	319	295.5	271.5	256	235	248	262.5	222.5	432	442	3.5	6.5	3.5	5	2013	2082	1905	1677	1676	2066
s_Anaerococcus prevotii	44	52	60	41	38	122	32	49	119	77	78	83	73	223.5	301.5	298	257	229	254	205	211	445	398	345.5	384.5	9.5	11	17	14.5	163	190	160	134	122	191
s_Finegoldia magna	128	145	76	152	73	225	137	153	198	227	283	172	261	236.5	389.5	254	224	268	360	298	331	329.5	199	587.5	551	2	5.5	1.5	3.5	257	249	237	299	229	321
s_Parvimonas micra	125	143	125	176	81	313	125	96	202	266	207	261	173	465.5	725.5	511	509	433	555	592	497	629.5	278	926	816	1.5	3	2	1	137	147	139	109	145	186
s_Peptoniphilus sp. 1-1	592	314	335	528	198	1543	482	511	846	505	3634	524	3979	105	182	91	62.5	69.5	118	101	104	132	75	213.5	135.5	1	12	2.5	3	179	192	224	310	265	307
s_Mollicutes bacterium HR1	416	535	194	75	207	211	253	209	261	291	301	342	290	295.5	523	361	380.5	325	475	436	490	451.5	228	682	616	6.5	10	10	14.5	136	81	94	88	72	83
s_Acholeplasma brassicae	5488	6873	1692	199	2677	2250	2981	1872	5671	2012	2584	1891	1427	320.5	401	267	332.5	202	375	310	290	384.5	213	569.5	495.5	1.5	1.5	5	1.5	415	419	355	467	386	481
s_Acholeplasma laidlawii	1529	1599	939	194	1047	9084	2756	2877	17066	2601	1331	2619	2332	171.5	244	126	194.5	173.5	182	140	127	273	192	284	247	4.5	2.5	5.5	5	55	17	15	13	13	19
s_Acholeplasma oculi	1176	1584	449	53	630	701	683	569	939	662	507	692	291	159.5	204	119	116	130	199	196	146	208	81	280.5	255	4	4	2.5	4.5	33	24	47	37	34	30
s_Acholeplasma palmae	2155	3762	1077	82	1750	478	1919	668	704	1076	1894	874	2163	329	462.5	281	449	234.5	444	389	355	493	209.5	599	610.5	61	38.5	46.5	32	43	47	50	38	54	45
s_Candidatus Phytoplasma mali	34	43	24	9	18	24	36	26	22	22	43	27	48	38.5	38.5	35	62.5	33	24	28	25	26	19	56	49.5	0	2	0.5	2	6	5	8	2	4	4
s_Candidatus Phytoplasma australiense	71	92	35	2	43	17	55	21	15	23	218	21	90	46.5	22	20	14.5	13	17	22	21	33.5	19	27.5	28	0.5	1	2	4	72	62	52	38	32	29
s_Aster yellows witches'-broom phytoplasma	21	30	7	5	2	16	7	6	11	13	6	4	5	42	22	6	10	10	1	4	8	13	6.5	14.5	9.5	0.5	0	0	0.5	5	5	6	9	2	2
s_Onion yellows phytoplasma	13	5	5	16	3	25	5	11	34	4	6	7	1	10	14	7	7	7	7	4	8	8.5	3.5	13	9	1	1.5	2.5	7.5	14	11	11	14	10	30
s_Mesoplasma florum	17	14	25	12	14	17	12	20	25	22	32	34	54	48.5	94	37	44	45	79	62	63	72.5	31.5	123.5	102.5	7	5	4	3	94	84	32	101	159	88
s_Spiroplasma apis	7	7	2	4	4	10	5	4	9	12	12	8	3	12.5	20	17	10.5	17	14	18	18	22.5	12	31	26.5	0.5	1	0	0.5	11	12	5	3	7	2
s_Spiroplasma cantharicola	3	7	3	6	1	4	4	4	20	10	18	25	7	29	44	29	38	25	43	56	41	65	21.5	75.5	79.5	0.5	1.5	0	2.5	37	32	34	10	20	14
s_Spiroplasma chrysopicola	18	136	8	0	4	4	0	1	3	10	4	4	5	7	16	9	9	10.5	13	9	9	15.5	10.5	17.5	18.5	0	0	0.5	0.5	1	2	3	0	1	0
s_Spiroplasma culicicola	18	11	5	10	7	34	31	13	47	17	27	18	11	32.5	61	37	24.5	42.5	35	33	20	51	23	71	70.5	0	0	0	0.5	258	306	165	116	221	190
s_Spiroplasma diminutum	15	15	10	4	13	32	17	29	38	22	4	24	3	24.5	53.5	35	23	24.5	57	56	40	37.5	11	68.5	66	4	2.5	4	2	10	14	13	10	23	13
s_Spiroplasma eriocheiris	0	3	12	12	0	10	1	3	2	3	1	3	6	4	5	7	3.5	7.5	6	6	7	9	5.5	5.5	8.5	0	0.5	0.5	0	1	2	0	1	0	1
s_Spiroplasma kunkelii	29	44	7	11	18	65	5	22	24	22	23	29	14	29	52.5	21	34.5	21.5	35	32	45	38.5	26.5	47	57	0	1	3	1.5	32	37	41	55	32	58
s_Spiroplasma sabaudiense	38	11	38	18	16	20	10	21	27	32	47	15	64	72	84.5	53	52	62	62	50	37	91	33.5	133.5	81	2.5	0.5	2	0.5	16	12	9	8	16	10
s_Spiroplasma syrphidicola	19	3	14	3	6	9	4	2	3	26	35	15	18	14.5	16	10	15.5	13	14	14	13	23	12	16.5	20.5	0	1	0	0	3	2	1	1	1	0
s_Spiroplasma taiwanense	7	4	8	4	0	19	17	3	17	15	8	20	12	23.5	38	26	21.5	23	39	27	22	44	16	42	46.5	1	0.5	1.5	0.5	20	16	23	18	29	30
s_Mycoplasma capricolum	16	8	14	3	4	8	1	0	2	5	3	8	3	8.5	15	11	6	7.5	8	15	7	16.5	10	21	16.5	0.5	0.5	0	0	2	0	1	2	4	4
s_Mycoplasma leachii	2	0	0	2	0	2	0	3	3	2	1	4	3	13	17	11	13.5	7	6	7	5	12.5	8	12.5	21.5	0	0	0	0	7	1	1	2	1	2
s_Mycoplasma mycoides	24	13	10	11	4	13	8	8	27	19	36	14	22	75	74.5	29	36.5	40.5	43	36	32	84	21.5	77	78.5	0	0.5	0.5	0	22	12	25	10	24	21
s_Mycoplasma agalactiae	24	41	14	3	5	20	21	22	35	16	21	22	13	43.5	33	27	20	22	16	16	13	46.5	21.5	43.5	32	0	0	0.5	0	4	3	4	2	7	4
s_Mycoplasma arginini	5	2	4	1	2	17	6	4	14	13	7	19	15	242	118	65	71	82	39	15	28	116.5	56.5	97.5	63.5	0	0.5	0	0	6	3	3	6	9	5
s_Mycoplasma arthritidis	8	1	4	0	6	5	2	2	4	6	1	5	9	8	3	16	6	5.5	4	3	5	26.5	9	2	7.5	0.5	0	0	0.5	133	131	81	60	100	97
s_Mycoplasma bovis	16	5	6	2	3	5	2	0	3	8	9	7	8	23.5	23	15	22.5	14	16	18	9	21.5	10.5	31	33.5	0	0.5	1	0.5	4	5	1	0	2	3
s_Mycoplasma bovoculi	1	6	1	1	2	5	3	3	15	3	1	4	2	7	9.5	6	4.5	8.5	6	3	8	14.5	2.5	15	8.5	0	0.5	0	1	30	22	21	15	24	20
s_Mycoplasma californicum	4	0	4	5	0	7	10	22	13	4	0	4	7	29	19	11	14	15	10	7	8	25	7.5	20	12	0	0	0.5	0.5	2	1	4	0	2	6
s_Mycoplasma canadense	6	11	2	4	2	7	1	11	12	5	7	6	9	36	43.5	20	22	23	22	24	19	34	15.5	35.5	38.5	0	0.5	1	0.5	6	11	5	3	13	9
s_Mycoplasma canis	11	7	11	0	7	18	6	15	30	11	14	8	16	19	28	16	27.5	16.5	26	13	13	16.5	5.5	57.5	45.5	0	0	0	0.5	16	7	8	5	10	4
s_Mycoplasma crocodyli	32	63	13	11	17	12	21	30	16	25	41	30	21	27.5	38.5	30	24	14.5	29	28	17	49.5	23	37	33.5	0.5	0	2.5	1	5	3	6	1	5	1
s_Mycoplasma cynos	28	19	23	5	4	2	12	29	22	10	11	34	18	19	37	21	22.5	22.5	36	19	20	38.5	25	50	41	0.5	0.5	1	1	5	7	10	3	3	6
s_Mycoplasma dispar	0	0	0	0	2	0	2	0	2	0	11	3	24	1	8	2	1	2.5	1	5	4	2	2.5	2	5.5	0	1	0	0	3	0	0	1	0	1
s_Mycoplasma fermentans	10	12	6	1	5	16	5	28	10	5	15	23	15	51	73.5	34	43	38.5	78	63	59	60	32.5	100.5	99	0	0.5	0.5	1.5	8	5	4	5	6	4
s_Mycoplasma flocculare	7	12	5	2	9	8	9	12	7	11	5	17	9	2.5	3	1	1	2	0	1	1	2	1.5	5	4	0	0	0.5	1	2	2	5	0	2	2
s_Mycoplasma gallisepticum	51	22	19	4	17	50	8	20	19	59	42	45	24	114.5	89	75	65	76	72	40	53	139	58.5	105	106.5	2	2	4.5	3	0	3	3	1	6	2
s_Mycoplasma genitalium	12	141	3	17	1	11	10	7	12	25	4	6	15	8.5	18	20	12	16.5	13	4	4	22	5	19.5	15	1	2.5	1	5.5	4	2	1	4	3	1
s_Mycoplasma haemocanis	0	0	0	0	0	1	0	0	0	0	2	0	0	0	0.5	0	0	0	0	0	1	0	0	1	0	0	0	0.5	0	1	0	0	1	0	0
s_Mycoplasma haemofelis	0	1	2	0	0	5	0	1	0	0	0	2	0	0.5	2	2	1	0.5	2	0	2	3.5	0.5	4	3.5	0.5	0	2.5	2.5	1	1	0	1	2	1
s_Mycoplasma hominis	27	56	25	2	17	24	18	16	21	33	33	37	26	18	26	25	21	17.5	28	21	19	28	15.5	42	43.5	1	0.5	1	1.5	7	3	4	4	6	7
s_Mycoplasma hyopneumoniae	2	1	1	1	1	1	7	11	9	12	3	39	4	14	6	7	17.5	10	4	0	0	6.5	1	8.5	12.5	0.5	4.5	1	9	2	3	9	3	1	4
s_Mycoplasma hyorhinis	7	23	12	10	7	14	13	13	23	10	25	13	20	46	56.5	45	34.5	57	59	38	32	56	37.5	58.5	66.5	1	1	0.5	0.5	9	5	6	6	8	5
s_Mycoplasma mobile	19	22	17	12	4	26	13	22	48	21	42	24	37	30	59	34	46.5	35.5	61	56	61	79	27.5	94	71	4	2	3.5	0	14	4	6	15	14	13
s_Mycoplasma ovis	1	0	1	2	0	1	0	0	0	0	0	0	1	1	1	2	0.5	0.5	2	0	0	0	0.5	2	1	0	0	0	0	0	0	0	1	0	0
s_Mycoplasma parvum	0	6	2	1	1	2	1	0	3	5	5	4	1	1	2	1	2	1	3	1	3	3	2.5	3	2	0	0	0	0	0	0	1	0	0	1
s_Mycoplasma penetrans	75	19	24	10	27	90	27	67	92	53	96	54	43	94	135	120	81.5	109	101	98	95	201.5	97	135	175	0	1	1	2	10	5	5	3	16	9
s_Mycoplasma pneumoniae	12	58	5	2	9	5	2	27	5	7	8	9	6	11.5	20.5	14	14.5	11.5	22	17	25	20.5	5	29.5	28.5	0.5	0.5	0.5	1	0	1	0	0	0	1
s_Mycoplasma putrefaciens	4	21	7	5	11	12	11	3	17	7	14	12	8	42.5	57	31	29.5	32.5	61	48	31	72.5	18.5	72	70	0	0	0	0.5	7	3	4	2	7	2
s_Mycoplasma suis	0	0	0	1	1	1	1	0	0	2	0	0	0	10	17	2	5.5	4.5	6	8	22	5.5	0.5	23.5	25.5	1	0.5	0.5	0	0	0	0	0	1	0
s_Mycoplasma synoviae	12	111	12	11	2	34	6	5	11	2	5	4	3	17.5	30	25	13	13	14	28	19	32.5	12	35.5	31.5	4.5	1.5	2.5	2	19	14	13	11	12	10
s_Mycoplasma wenyonii	0	4	0	0	0	0	0	0	0	0	0	0	2	2.5	2	0	0.5	0.5	1	2	2	0.5	0	2	2	0	0	0	0	0	0	0	0	0	0
s_Mycoplasma yeatsii	2	4	5	4	0	27	14	5	16	7	9	11	9	72	63	51	55.5	35.5	73	61	54	102.5	36.5	103.5	88	0.5	0	1	1	8	12	9	5	10	11
s_Ureaplasma parvum	8	1	20	25	2	9	6	4	12	5	14	6	6	14	20.5	6	16.5	11	24	17	11	33	5.5	36.5	33.5	0	0	0.5	0	13	15	18	6	6	12
s_Ureaplasma urealyticum	16	56	10	1	10	13	24	8	7	1	24	8	16	28	38	24	13	14.5	26	15	22	38.5	4	39	36.5	0	0.5	0.5	1.5	1	2	1	6	4	4
s_candidate division SR1 bacterium RAAC1_SR1_1	287	340	74	100	150	110	156	307	1125	208	469	774	572	58.5	80.5	82	57.5	92	48	44	44	215.5	113	89.5	100.5	21	20	17.5	18.5	49	37	34	61	62	52
s_Candidatus Saccharibacteria bacterium RAAC3_TM7_1	135	222	41	116	85	626	102	186	393	66	25	206	72	13	11.5	3	29.5	8	9	21	10	19	14	18.5	29	139	153	97	115.5	128	94	126	206	106	157
s_Candidatus Saccharibacteria oral taxon TM7x	155	136	51	117	91	792	120	147	423	86	20	322	95	18	18	3	64	24	29	68	29	50.5	36.5	36	33.5	142.5	125	103	89.5	229	188	212	318	225	272
s_bacterium L21-Spi-D4	612	308	304	332	204	616	702	426	619	768	666	598	720	101	141	123	83	98	60	58	101	131.5	109.5	126.5	111.5	9.5	20.5	18.5	22	184	158	176	145	209	136
s_Thermobaculum terrenum	77	22	85	53	55	47	40	73	60	76	13	87	46	15	23	8	16	13	13	19	25	10.5	6	36.5	30	174	130	114	101.5	4	2	2	5	6	6
s_Acidobacterium capsulatum	168	139	76	95	168	118	94	140	142	98	40	187	67	35.5	52	45	35	39.5	56	35	75	52	29.5	89	77	1342	814	484	421.5	50	45	68	68	50	90
s_Candidatus Koribacter versatilis	307	201	137	99	236	127	93	310	190	147	35	340	117	34.5	40.5	29	37	30	33	48	37	33.5	28.5	75.5	72	2323	1542.5	819.5	581.5	41	20	40	48	33	69
s_Granulicella mallensis	76	93	56	39	58	51	49	70	87	77	16	118	24	24	25.5	14	24.5	20	18	25	27	29.5	16	28.5	37	1425.5	877	512	428.5	30	21	43	63	40	60
s_Granulicella tundricola	103	72	169	142	89	96	139	84	130	137	23	152	26	49.5	85	57	49.5	46	56	83	72	41.5	35.5	108.5	110.5	1348.5	817	405	365.5	21	15	19	33	30	35
s_Terriglobus roseus	89	108	104	51	78	57	55	110	137	93	12	125	29	34	61.5	38	36	44	48	44	50	35.5	26.5	76	82	1014.5	589.5	329.5	275.5	39	25	29	54	24	55
s_Terriglobus saanensis	37	72	63	38	91	10	24	23	23	38	1266	52	1451	21.5	21.5	19	16	16.5	23	34	29	21	8.5	47	34	983	467.5	287.5	252.5	32	35	56	49	40	59
s_Chloracidobacterium thermophilum	332	277	242	149	560	266	204	366	257	149	42	342	78	66	140	129	51	86.5	29	36	74	57.5	40	149	90.5	759.5	495	463	344	53	37	55	64	62	75
s_Candidatus Solibacter usitatus	312	524	309	350	343	426	305	456	354	366	65	587	85	84.5	163	168	66.5	93.5	105	130	156	74	55.5	177	144	4583.5	3532.5	1670.5	1212.5	57	44	63	98	73	115
s_Aquifex aeolicus	2	10	6	3	2	9	3	2	5	6	1	5	3	12.5	37	18	23.5	24	67	85	85	12.5	8	65.5	50	4.5	4.5	5.5	5.5	4	7	2	5	1	9
s_Hydrogenobacter thermophilus	4	7	4	3	1	2	4	2	2	5	1	18	3	7.5	6.5	2	6.5	3.5	27	21	11	1	2.5	27.5	14.5	3.5	2	1	0.5	7	3	1	2	3	5
s_Hydrogenobaculum sp. HO	1	1	0	0	1	0	0	1	0	1	0	0	4	0	1.5	0	0.5	0	1	0	0	0.5	0	0.5	1	0	0	0	0	0	1	2	0	0	1
s_Hydrogenobaculum sp. Y04AAS1	8	7	4	6	1	2	3	0	4	2	2	8	4	1.5	1	1	0	1.5	4	0	0	1	0.5	2	2.5	0.5	3	0.5	1.5	14	9	3	14	13	6
s_Thermocrinis albus	1	4	1	1	0	1	0	1	1	0	2	2	0	2	1.5	1	2.5	2.5	5	4	12	0.5	1	7	2.5	4	1	7	8.5	1	0	1	0	0	1
s_Thermocrinis ruber	35	23	8	4	11	13	9	44	48	23	9	37	2	0	1.5	1	0.5	0.5	4	2	2	0	1.5	0.5	1.5	1	2	1	3.5	0	1	2	2	1	0
s_Persephonella marina	27	15	9	9	12	18	7	13	12	18	9	25	4	28.5	37	13	26.5	13	23	28	48	15	8	68	44	30	31	19	21	21	20	25	15	23	22
s_Sulfurihydrogenibium azorense	7	5	16	22	0	7	10	2	13	2	4	5	5	11.5	14	12	12	16	19	8	20	10.5	7.5	19.5	22	4	9	12.5	18	33	36	40	48	36	43
s_Sulfurihydrogenibium sp. YO3AOP1	17	20	93	24	14	14	22	13	31	24	28	21	26	84	191.5	184	52.5	95.5	112	68	23	118.5	84.5	173	258	3.5	5.5	5.5	12.5	33	28	31	22	39	20
s_Desulfurobacterium thermolithotrophum	8	8	6	2	3	18	12	12	9	6	13	9	10	33.5	54.5	35	34.5	39	36	38	44	62.5	27.5	88.5	56.5	3.5	2.5	0.5	0.5	113	96	79	49	70	48
s_Thermovibrio ammonificans	4	4	3	5	0	5	1	8	4	3	5	3	3	17	35	25	12.5	24.5	25	11	19	44.5	11	50	63	24	16.5	16.5	15.5	9	7	16	10	12	15
s_Caldisericum exile	9	49	53	21	12	22	3	9	8	21	30	8	30	38.5	34.5	32	23	26	22	29	19	22.5	17.5	42	44	70.5	57	73.5	73.5	13	7	10	11	4	7
s_Desulfurispirillum indicum	431	371	356	367	373	138	368	154	202	246	73	213	212	277.5	387	271	291	243.5	307	306	338	357.5	178	485.5	445.5	81.5	63	53.5	57.5	81	83	119	108	121	130
s_Calditerrivibrio nitroreducens	48	24	115	32	10	10	16	14	12	36	8	25	28	53	59	117	86.5	99.5	24	37	55	177.5	140	70.5	42	23	19.5	25.5	34.5	121	101	123	56	69	50
s_Deferribacter desulfuricans	34	34	171	114	16	86	59	68	75	76	57	141	42	47	48	46	39.5	31	24	29	21	37	20.5	53	54	5	3	9	17.5	112	125	80	71	148	104
s_Denitrovibrio acetiphilus	40	62	47	56	20	49	63	23	53	42	30	38	61	37	46	39	35.5	36	48	38	45	72	31.5	69	52.5	5.5	9	3	7	30	25	21	11	64	36
s_Flexistipes sinusarabici	20	15	33	9	5	16	8	11	24	20	24	17	27	9.5	10.5	12	8.5	13	5	12	13	18	4.5	20.5	9.5	17.5	18	15.5	21.5	15	21	31	12	16	16
s_Dictyoglomus thermophilum	9	9	11	10	6	14	2	10	19	14	39	10	20	8.5	15	10	13	8	18	17	11	17.5	6.5	20	19	0.5	0.5	0	0	29	8	10	12	10	13
s_Dictyoglomus turgidum	3	18	6	1	4	3	5	14	23	5	6	4	0	18.5	19.5	8	9	11	17	21	12	18.5	7.5	29.5	40.5	0.5	0.5	0	1	27	12	21	30	33	20
s_uncultured Termite group 1 bacterium	179	373	16	43	17	24	28	30	42	43	8	47	24	18.5	18	8	12	9	6	7	19	11	2	14.5	12.5	3	3	1.5	5	12	8	28	9	12	13
s_Elusimicrobium minutum	68	254	30	52	38	123	58	124	206	62	12	115	20	62.5	77.5	56	56.5	118.5	74	99	187	52.5	34.5	265	114.5	66.5	65	34	40.5	180	218	174	107	159	123
s_Endomicrobium proavitum	244	649	41	73	18	57	44	57	136	76	21	69	49	46	78.5	81	42	49.5	46	50	40	67.5	59	108	89.5	19	12.5	17.5	26	33	19	85	14	13	18
s_Fusobacterium hwasookii	19	33	9	20	14	49	17	19	66	121	32	96	14	37	80.5	46	34.5	36	57	56	38	53	23.5	97.5	78.5	0.5	0.5	0	0.5	232	235	210	198	230	240
s_Fusobacterium nucleatum	167	64	100	113	50	166	172	77	339	153	115	135	111	377	687	389	395.5	326.5	541	559	426	486	174.5	915.5	877	1.5	4	1.5	2	1377	1494	1277	1177	1530	1671
s_Ilyobacter polytropus	75	96	90	78	53	68	104	65	397	71	62	64	46	52	89.5	60	61	59.5	67	69	70	86	34.5	93.5	90	4	10	2	2	2658	2453	2998	1667	2301	2811
s_Leptotrichia buccalis	47	16	48	60	16	112	98	40	160	79	148	48	181	76.5	145	76	84	70	103	95	100	142.5	42	138.5	135	3	2.5	1	3	1502	1722	2069	2025	1489	2019
s_Leptotrichia sp. oral taxon 212	134	61	42	14	92	33	13	111	62	31	40	162	41	36	46.5	29	37.5	30.5	42	35	28	26.5	22.5	45.5	49	4	3.5	4.5	5	1179	1477	1662	1550	1169	1549
s_Sebaldella termitidis	56	127	21	21	12	51	31	27	64	18	31	13	32	39.5	78.5	49	38.5	64	65	50	48	65	28.5	96	79	4	2.5	1	3	42995	73546	40291	60656	74716	72627
s_Sneathia amnii	18	20	20	18	12	32	22	10	61	22	76	40	54	76	118.5	88	65	76	62	71	52	167.5	65	99	130.5	3.5	2	3.5	2.5	723	678	795	628	601	794
s_Streptobacillus moniliformis	24	35	9	15	7	28	31	29	46	18	58	22	43	80.5	118	82	68.5	85.5	104	124	96	123	51	160.5	201	3.5	3	5.5	1.5	1220	1489	1900	1847	1278	1643
s_Leptospirillum ferriphilum	4	4	1	3	1	0	3	0	3	2	0	1	4	1.5	3.5	2	1	1	3	2	1	4	1.5	6	7.5	5.5	5	6	4.5	16	9	14	9	5	21
s_Leptospirillum sp. Group II 'CF-1'	5	1	4	7	2	2	2	7	13	3	0	2	3	0	1	0	1	0	0	2	1	0	0	0.5	2	7	6.5	7.5	4	1	1	1	2	4	3
s_Leptospirillum ferrooxidans	12	14	18	50	10	6	11	5	12	16	3	13	4	6.5	5	1	3	1	7	4	10	1.5	1	9.5	5.5	15.5	22.5	21	21	15	5	18	9	11	8
s_Leptospirillum sp.	1	0	2	0	3	0	0	0	0	3	1	0	0	0	0	0	0	0	0	0	0	0	0	0	0	0	0	0	0	0	1	1	0	0	3
s_Candidatus Nitrospira inopinata	122	166	151	138	138	70	83	127	130	119	381	155	489	6.5	4	12	1.5	6	4	4	7	16	8.5	10	13	209.5	152.5	193	180	27	24	41	50	37	56
s_Nitrospira defluvii	190	116	176	202	517	142	206	216	204	155	41	210	54	130	235.5	115	142.5	167.5	297	259	342	98.5	45	417.5	361	645.5	394.5	693	464	1941	997	1257	1695	1720	2993
s_Nitrospira moscoviensis	162	91	90	65	195	67	96	111	123	79	14	109	31	14	16.5	12	6	11.5	11	8	20	14.5	11.5	36.5	27	602.5	475	614	537.5	39	23	40	56	70	97
s_Thermodesulfovibrio yellowstonii	126	53	35	51	57	96	132	221	290	121	216	128	91	9	28	15	23	14.5	49	51	30	11	8.5	55.5	38	19.5	21.5	11.5	18	12	13	26	7	14	18
s_Candidatus Babela massiliensis	37	62	17	41	13	27	26	22	43	38	15	62	23	12.5	18.5	19	25	20	17	22	18	24.5	4.5	33	29.5	48	42.5	32.5	39	174	170	140	143	176	143
s_Bdellovibrio bacteriovorus	98	66	23	30	67	56	55	36	70	30	12	56	30	81.5	129	97	99	109	85	125	130	220.5	135	164.5	152.5	64.5	69	55.5	109	251	182	336	351	201	342
s_Bdellovibrio exovorus	151	37	40	60	74	111	147	251	294	149	26	244	26	11.5	25	24	18.5	12.5	20	36	35	14	7.5	40.5	33.5	46	28	33	52.5	72	44	107	74	65	103
s_Halobacteriovorax marinus	22	2551	18	47	18	42	47	15	48	43	9	28	22	20	34.5	20	17	14	29	32	38	26	7.5	51.5	36	15	25	30.5	37.5	120	100	123	123	180	151
s_Desulfarculus baarsii	951	1176	2032	925	1104	909	1562	881	880	983	172	1058	328	116	187	128	103	106	114	116	126	115	78	214.5	177.5	320.5	298	310.5	321.5	858	753	1017	1259	932	1250
s_Desulfatibacillum alkenivorans	750	1558	771	541	710	358	651	394	434	326	90	504	123	101.5	129	92	137.5	97	102	213	282	98	55.5	199.5	125.5	61	64.5	57	66	132	113	168	205	167	225
s_Desulfobacterium autotrophicum	3666	1151	1326	4787	665	1638	4744	1350	541	1595	3536	1646	3924	36.5	74.5	38	27	36	33	35	42	153	74.5	51	45	18.5	13	18	25	157	147	166	355	417	392
s_Desulfobacula toluolica	198	425	175	248	137	110	752	667	253	83	141	91	158	62.5	140	85	82.5	65.5	162	176	169	76.5	50.5	185	204.5	10.5	7	8.5	9	202	215	216	331	450	369
s_Desulfococcus oleovorans	1313	3252	2072	798	1811	472	1235	605	888	527	125	627	176	123	209.5	121	138.5	109	145	148	162	159	82	205.5	213	66	77	74.5	78.5	143	95	159	171	160	208
s_Desulfobulbus propionicus	21324	15592	7975	39106	22275	37060	92224	21707	69060	27144	453	31598	2821	137	215.5	123	109	109.5	117	107	122	133	81.5	163.5	131	133.5	141.5	138	166.5	4941	4707	6346	9995	10753	9945
s_Desulfocapsa sulfexigens	492	573	191	473	356	372	4804	237	128	100	140	93	163	32	84	104	26.5	59.5	36	52	33	29.5	14	94	69.5	29.5	20.5	26	23	38	38	74	76	74	113
s_Desulfotalea psychrophila	485	470	217	299	362	310	4239	203	51	81	23	176	36	38.5	57	34	38.5	44	42	44	69	58	24.5	79.5	72	40.5	26	34	28.5	63	63	70	86	82	105
s_Desulfurivibrio alkaliphilus	816	705	748	1567	913	700	2867	695	1202	558	79	750	176	72.5	106	94	87	73.5	58	77	74	127	78.5	134.5	113.5	72	70.5	61.5	74	180	169	291	519	345	438
s_Desulfohalobium retbaense	198	309	252	325	169	224	233	100	112	152	77	181	71	24	47	47	35.5	39	24	36	38	69.5	37	57	60	40.5	38	47.5	57.5	47	53	74	91	71	99
s_Desulfomicrobium baculatum	68352	27721	9618	54414	6295	20363	53357	15804	49877	17038	257	34223	4118	141	200.5	167	160.5	142.5	160	180	182	232	131.5	240.5	240	139	290	148	169	10361	10781	12785	31869	29670	33051
s_Desulfovibrio aespoeensis	1222	1409	910	2710	655	3672	2087	734	1437	1561	208	2729	481	77.5	128.5	81	97	84.5	120	126	124	118.5	86.5	175.5	161.5	165.5	141.5	147.5	155.5	958	774	1110	1133	1042	1355
s_Desulfovibrio africanus	1013	806	843	1635	684	2175	1196	717	1340	917	63	1656	171	143.5	181	136	124.5	118	112	147	192	123.5	67.5	212.5	168	213	378.5	237	218.5	257	275	304	413	333	452
s_Desulfovibrio alaskensis	976	1208	708	862	499	811	2032	826	862	1495	1264	1196	1720	109	131.5	105	106.5	89.5	82	119	203	158	75.5	216	153.5	39	42.5	38.5	41.5	1596	1234	1947	1891	1836	2079
s_Desulfovibrio desulfuricans	1544	1479	1062	3394	886	6369	1949	958	2439	1715	144	3402	406	223.5	367	223	207	230.5	226	233	398	257.5	189.5	501.5	370.5	271.5	260	252	263.5	2720	3062	2485	4513	3077	3753
s_Desulfovibrio fairfieldensis	609	501	592	971	964	1916	529	349	714	592	498	879	624	241	400.5	177	232	245	250	328	450	210.5	222	548	390	82.5	83.5	72.5	77.5	1518	1929	1970	2094	1275	2092
s_Desulfovibrio magneticus	1344	1633	1042	2739	828	7779	1438	842	2354	1360	250	2622	289	165.5	233.5	163	142.5	169.5	179	233	209	255	182.5	248.5	249	226.5	177.5	199	200.5	1887	1883	2290	4235	2515	3787
s_Desulfovibrio salexigens	143	129	98	577	44	275	168	45	78	185	57	206	124	213.5	269	255	163	167.5	207	264	287	193	102	447	374	11	9	14	19.5	42	59	58	71	56	79
s_Desulfovibrio vulgaris	2627	1946	1620	4836	1188	7215	1923	1546	2968	2260	233	5314	754	292	508	266	254	302	282	395	637	238.5	194.5	790	550.5	461.5	405.5	428.5	460	3789	3469	3613	5182	3821	6284
s_Lawsonia intracellularis	67	355	108	107	95	1475	53	645	440	64	50	374	101	1852	2724	1580	2751	1661.5	1554	1346	983	2302	994	4305.5	3241	3	4	4	6	70	82	83	53	58	94
s_Desulfurella acetivorans	35	48	71	22	26	22	30	28	43	57	17	94	43	45	82	72	70	46.5	61	73	40	54	25.5	103.5	100	38	24	16	17	67	63	74	42	52	64
s_Hippea maritima	13	29	5	17	5	20	7	8	17	13	4	13	5	8	11	9	12.5	6	25	17	20	5	2.5	22.5	18.5	10	14	13.5	9	65	66	25	25	62	40
s_Desulfuromonas sp. WTL	8493	4558	16533	15535	6029	878	5386	2586	1174	6981	543	3131	755	82	126	74	71.5	68.5	103	114	78	109.5	67.5	144	133.5	296	279.5	326	345.5	137	116	175	225	224	261
s_Pelobacter carbinolicus	1848	676	2557	4235	2348	176	1859	607	295	1666	61	639	90	28.5	39	20	20	27	30	38	41	21	19.5	56.5	49.5	52.5	51.5	71.5	61.5	121	127	146	143	187	205
s_Pelobacter propionicus	3851	2265	4460	14580	1168	1263	2737	655	808	2613	409	1027	598	64.5	118	105	91	106	118	90	115	149	89	151.5	114.5	192	184	244	221	8384	9435	15601	6898	7118	5921
s_Geoalkalibacter subterraneus	4686	2313	6232	14265	3004	634	5299	2105	1440	5208	250	2055	601	145.5	141	128	108	114.5	97	144	112	162.5	94.5	154	159.5	124.5	112	112	115	764	589	836	971	907	1049
s_Geobacter bemidjiensis	494	376	4821	1028	328	178	397	346	464	390	13	371	47	51	66	52	47	41.5	52	62	45	62.5	53	61.5	67	161.5	135.5	258	200	55	57	71	88	74	86
s_Geobacter daltonii	761	613	1472	4209	325	91	925	184	264	634	20	246	37	73.5	78.5	51	76.5	55.5	47	74	90	59.5	55	119.5	107.5	44	43.5	48	40	46	43	66	72	70	77
s_Geobacter lovleyi	19938	20446	4761	10455	3172	157	5453	2108	1914	3472	145	638	211	122.5	169	138	153.5	133.5	144	136	171	162.5	94.5	207.5	176	56	39	73	53.5	674	483	581	1824	1874	1178
s_Geobacter metallireducens	1449	1256	2897	2933	1402	393	1644	669	591	1045	32	735	107	60.5	95.5	88	49	50.5	89	81	94	81.5	53	116.5	98.5	191	150	178.5	144	97	91	145	151	101	173
s_Geobacter pickeringii	1114	1254	3902	3850	920	178	1093	376	378	1034	32	431	71	54.5	46.5	35	47	42	34	79	65	50	33.5	73	56.5	277	255	270.5	250	101	90	130	157	119	185
s_Geobacter sp. M18	2310	2097	14996	6110	1233	387	2399	1022	1074	1613	200	1123	398	205.5	253	163	249.5	169	323	457	362	189	113	429.5	332	399	371	569	458	648	492	776	844	822	1022
s_Geobacter sp. M21	896	737	6229	2231	891	283	891	646	588	827	80	791	149	84	78.5	69	64	72	51	62	84	101.5	52.5	94	88	180.5	135.5	377.5	204.5	73	61	84	103	82	124
s_Geobacter sulfurreducens	1530	1136	2884	4158	1035	341	1563	576	671	1162	33	740	86	65.5	64	77	69	59.5	57	39	69	89.5	48	96	90	184	178	180	165	194	156	212	190	187	210
s_Geobacter uraniireducens	1505	1312	3841	7455	729	205	2196	390	474	965	48	458	72	69.5	110.5	77	86.5	81.5	98	117	140	97.5	47.5	147	148	199	147.5	169.5	140.5	113	110	156	199	172	207
s_Anaeromyxobacter dehalogenans	265	192	277	265	244	270	232	300	260	216	15	332	79	31.5	51	40	27.5	37	22	5	22	51.5	33	49	41.5	1334	1233.5	1241	1490	65	55	122	141	118	216
s_Anaeromyxobacter sp. Fw109-5	482	383	574	521	720	432	406	491	511	474	37	550	99	39.5	84.5	81	26	64	35	20	39	31.5	28	81	79	2013	1907	1831.5	2232	55	48	104	139	94	156
s_Anaeromyxobacter sp. K	103	54	67	54	61	49	38	91	71	63	10	103	22	9.5	13	1	3	3.5	11	7	7	3.5	1	14.5	10	350.5	358	321	402	14	10	35	47	24	50
s_Archangium gephyra	285	214	301	197	276	380	166	335	307	205	32	404	132	83.5	63	55	57	74.5	28	22	34	107	67.5	61	61.5	4496.5	3723	10898.5	19976	115	81	150	184	111	224
s_Stigmatella aurantiaca	208	175	270	239	228	263	241	190	315	206	22	283	76	32.5	36	35	29.5	30.5	23	23	35	31.5	22.5	60.5	32	2084.5	1853.5	2392	3044.5	83	84	158	169	91	195
s_Corallococcus coralloides	136	84	210	186	165	91	104	92	126	80	20	106	46	57.5	67.5	57	39.5	55	52	48	44	77	65.5	66	62	1885.5	2167	13523.5	14173	87	89	138	166	133	751
s_Myxococcus fulvus	282	181	340	385	255	138	216	209	287	156	43	200	76	25.5	38	19	18	17.5	29	25	25	32.5	28.5	50	45.5	1856.5	1914	3916.5	6433.5	135	94	188	274	144	295
s_Myxococcus hansupus	172	110	308	144	729	83	178	115	86	112	17	123	16	31	38.5	24	17.5	15.5	20	28	30	24.5	23.5	36	34.5	699	670	1283.5	2118.5	45	25	58	98	41	96
s_Myxococcus stipitatus	73	111	140	175	41	90	55	43	63	87	16	133	44	49	77	48	32	35.5	60	70	62	56	37.5	79.5	77.5	940	897	1603	2524	42	29	63	79	65	99
s_Myxococcus xanthus	124	89	134	198	119	99	30	106	83	72	7	149	34	19	26	16	11	28	22	13	17	18	17	39.5	46	494.5	529	1169.5	1818	64	48	83	93	74	137
s_Vulgatibacter incomptus	376	227	328	310	720	233	352	398	425	275	52	397	128	50	86	62	58.5	54.5	86	104	55	61	41.5	89	82	1196	1239	1093	1447	65	51	93	144	82	165
s_Haliangium ochraceum	766	711	946	667	1740	831	746	613	599	471	69	631	148	113	134	88	103	94	85	124	130	136	92	193	152	2502.5	2779.5	3578.5	5875.5	173	89	305	312	223	567
s_Chondromyces crocatus	187	115	150	232	195	253	166	239	336	145	65	202	89	128	164	242	91	172.5	51	36	46	194.5	183.5	186.5	123	1658.5	1492	1548.5	2633.5	57	38	112	165	106	204
s_Sorangium cellulosum	618	442	715	604	1302	612	476	536	433	480	96	609	220	69	74	57	64	63	21	38	68	103.5	64.5	65.5	80	8582	9559	12311	24234.5	131	121	218	268	245	524
s_Sandaracinus amylolyticus	419	195	301	439	332	403	307	509	540	397	71	556	161	46	91	68	36	52	36	38	37	75.5	57.5	76	70.5	3169	3445.5	4864	8452.5	82	47	144	189	159	510
s_Desulfobacca acetoxidans	252	206	292	353	517	106	253	140	153	141	39	176	37	53.5	47.5	83	25.5	50.5	17	26	25	70.5	51	52.5	52.5	31	26	28	35	89	61	80	122	112	92
s_Desulfomonile tiedjei	62	80	82	78	56	187	236	162	63	74	106	156	114	86.5	98	68	61	60.5	59	65	73	116	52.5	101.5	126.5	47.5	42.5	53	43	35	18	56	39	41	44
s_Syntrophus aciditrophicus	777	1547	860	2071	464	247	1083	497	734	2206	125	1418	327	17	33.5	22	17	16.5	16	34	40	11.5	7.5	49	30.5	39.5	51.5	58	66.5	1480	122	1981	153	184	165
s_Syntrophobacter fumaroxidans	421	1282	2388	560	701	428	1012	497	399	523	182	494	303	28	29.5	30	32	24	18	23	33	36	28	37	32	190	139.5	139.5	157	680	487	843	763	723	952
s_Nitratiruptor sp. SB155-2	9	4	107	106	4	9	27	3	15	20	12	15	22	8	14.5	9	10	8	13	21	23	7.5	1.5	37	20	22	20	13.5	17.5	191	199	132	127	190	115
s_Sulfurovum lithotrophicum	26	17	67	98	25	43	34	23	54	57	14	20	25	72	107	78	93	77.5	108	89	75	68.5	53.5	154.5	111	1.5	2	5.5	2	72	83	55	51	62	44
s_Sulfurovum sp. NBC37-1	38	27	83	88	16	31	21	13	24	16	7	11	17	34	36.5	27	32.5	29	42	30	31	52.5	17.5	28.5	31.5	5.5	5.5	5.5	7	38	45	60	36	51	39
s_Nitratifractor salsuginis	39	143	74	88	36	58	40	48	51	47	83	32	97	106	141	125	104.5	123	121	105	119	162	89	185	134	38	33.5	27.5	33	86	78	66	92	81	65
s_Arcobacter butzleri	6035	1910	131279	48490	421	4309	13475	3100	15291	9795	826	22159	12795	47	62.5	135	40	32	30	40	39	69	52.5	68	61	1.5	2.5	3	2.5	543859	583964	355469	334638	545621	370974
s_Arcobacter nitrofigilis	2089	252	43172	19987	113	478	4332	475	2813	2012	236	2865	2151	18	37.5	42	15	25	26	41	46	44	24	60	48	7	8	3	2	87089	84981	67180	53445	79460	52193
s_Arcobacter sp. L	9828	931	215591	85316	419	1556	22806	2343	18350	8575	608	16200	4942	34	75.5	97	36.5	37	52	62	54	61	30	101.5	92	5.5	3	8	4	383001	337495	300991	233432	324696	196669
s_Campylobacter coli	13	20	116	86	10	37	54	28	52	49	90	61	167	360	1818.5	372	213	264.5	101	78	82	764	806.5	416.5	331.5	1.5	1	1.5	1.5	1494	1518	1094	813	1171	989
s_Campylobacter concisus	14	25	149	81	16	27	42	11	17	18	10	47	33	11.5	20.5	14	30	44	20	32	101	104	121	36.5	27.5	0	2	2	2	837	924	613	482	732	619
s_Campylobacter curvus	13	3	18	15	18	4	4	3	9	5	0	3	8	2	3.5	2	10	7	8	5	26	19	36	6.5	7.5	6.5	5.5	2.5	3.5	30	30	25	52	44	27
s_Campylobacter fetus	33	4	196	155	5	33	49	13	27	30	22	50	55	1397.5	1542.5	1134	846.5	1015.5	125	139	502	4795	1439.5	576	546	1.5	1.5	3	2.5	751	811	594	439	694	497
s_Campylobacter gracilis	75	33	8	21	3	7	68	9	12	10	5	8	24	7.5	14.5	7	10	11	17	19	41	24	34.5	21	13.5	14	8.5	5	10.5	38	64	50	45	52	54
s_Campylobacter hominis	16	19	30	68	16	29	25	9	15	17	9	26	21	14	16	9	6.5	8.5	7	12	17	23.5	21	22.5	15	1	0.5	1.5	1	88	126	65	82	105	70
s_Campylobacter hyointestinalis	1	0	5	2	6	0	2	0	1	1	1	0	2	0	0.5	1	0	0.5	0	1	0	0	0	0.5	0.5	0.5	0	0	0	1	0	4	0	1	1
s_Campylobacter iguaniorum	19	11	86	80	7	23	59	16	24	26	16	53	55	9.5	18.5	8	51.5	91.5	15	48	219	218.5	309	26	21.5	0.5	0.5	1	2	608	706	414	497	834	577
s_Campylobacter insulaenigrae	40	7	123	186	1	26	58	22	27	35	14	93	30	8	13.5	8	13.5	7.5	6	8	25	23.5	24	16.5	20	0.5	0.5	0.5	0	904	933	590	523	881	723
s_Campylobacter jejuni	28	27	456	270	18	137	119	35	88	39	30	91	62	2444	1436.5	2070	121.5	1071	113	255	66	4542.5	447.5	231.5	316	3.5	4.5	18.5	13.5	2387	2562	1549	1724	2586	1933
s_Campylobacter lari	295	77	1314	921	423	313	270	72	191	638	312	204	802	72.5	121.5	68	62	85.5	51	74	119	201.5	151.5	124.5	111	12	23	9	13.5	2514	2616	1783	1659	2446	1688
s_Campylobacter peloridis	18	39	166	112	4	37	70	11	15	7	5	11	7	40	59.5	41	47.5	48.5	22	23	42	59	42	54.5	47.5	0	0	1.5	0	368	399	295	239	360	221
s_Campylobacter sp. RM16704	6	2	34	46	3	8	38	5	33	14	2	25	21	7.5	5	10	5	9	7	6	12	21	15	13	12	0	0.5	1	1	554	582	315	414	698	502
s_Campylobacter subantarcticus	33	42	104	102	15	17	51	11	39	13	9	18	25	8	13.5	11	13	14	11	8	16	29	22	14.5	12	0	0.5	1	0.5	147	125	112	94	150	92
s_Campylobacter ureolyticus	19	22	389	172	11	38	50	20	56	52	9	113	84	32.5	36	28	22.5	22.5	11	19	43	40	31	53.5	31	2	5	0.5	1.5	2491	2985	1679	1450	2484	1696
s_Campylobacter volucris	15	14	184	164	4	42	42	7	52	26	6	23	32	7	15	6	13	9	7	10	16	26.5	17.5	13.5	21.5	4	3	0.5	3.5	604	648	475	410	566	443
s_Sulfurospirillum barnesii	64	70	584	3531	43	7000	1646	236	1359	34	26	57	22	37.5	25.5	32	7.5	12	10	6	3	16.5	12.5	19	11	0.5	0.5	1	0	4265	4751	2721	3376	6919	4094
s_Sulfurospirillum cavolei	20	19	430	704	6	574	721	137	170	4	24	2	13	12	21	15	10.5	13	19	21	23	22.5	18	24	34.5	8	5.5	4	10	2894	3268	1739	3421	5310	3771
s_Sulfurospirillum deleyianum	94	64	519	13860	47	37229	1648	858	6780	53	25	54	29	16.5	19.5	5	9	4.5	8	3	12	10.5	5.5	25	20.5	1.5	3.5	0	2	4170	4730	2735	3330	6713	3941
s_Sulfurospirillum multivorans	166	126	1283	2876	61	2465	5862	240	478	157	90	153	70	5	8	13	4	3.5	7	6	13	8	7.5	10	8	1.5	3.5	2	1	11684	19314	10067	10384	17141	10291
s_Helicobacter acinonychis	2	1	0	0	0	2	0	0	0	1	1	1	5	2.5	1.5	0	3.5	2.5	1	2	2	1	1	1	0.5	0	0	0	0.5	6	9	5	7	19	8
s_Helicobacter cetorum	5	6	16	34	1	13	19	14	17	5	11	4	14	14.5	13.5	12	28.5	7	10	9	5	4	7.5	12.5	40	0.5	0.5	2.5	3	53	53	54	58	67	59
s_Helicobacter cinaedi	5	0	26	50	0	4	8	7	13	13	5	11	8	3.5	5.5	2	7.5	3.5	1	6	9	4.5	2	6	5	0.5	1.5	0	0	210	277	132	138	240	175
s_Helicobacter felis	15	36	11	3	3	4	3	6	5	6	0	5	1	38	20.5	42	21.5	33.5	18	32	5	41.5	25.5	67	35.5	8.5	6	2	2.5	33	14	17	32	33	22
s_Helicobacter hepaticus	5	0	106	172	2	8	10	2	16	9	4	9	7	5	9.5	14	4	5.5	10	10	5	10.5	11.5	10	15	3.5	2	0.5	3	319	265	280	142	157	116
s_Helicobacter mustelae	5	9	3	6	2	3	1	2	3	3	1	1	3	0.5	2.5	4	3.5	1.5	5	3	5	2	1	9.5	10	1.5	3	3.5	1	24	22	9	11	25	8
s_Helicobacter pylori	46	21	94	72	8	57	48	33	42	20	30	9	38	11.5	28.5	16	18.5	13	26	26	25	20.5	10.5	38	25.5	14.5	16	21.5	27.5	57	79	61	73	85	83
s_Helicobacter typhlonius	0	1	1	3	0	4	10	6	7	1	0	3	2	2	4.5	7	5.5	9	4	3	7	32.5	19.5	4	3.5	1.5	0	0	0.5	8	8	3	18	20	6
s_Sulfuricurvum kujiense	217	607	715	779	6	37	316	77	89	73	10	39	13	24.5	32.5	20	27.5	23.5	16	18	29	12.5	16.5	50.5	39	6.5	5	5	4	3062	2944	1822	4108	4676	2041
s_Sulfurimonas autotrophica	230	68	612	1997	3	47	441	20	84	45	10	71	40	14	25.5	26	20.5	19.5	19	36	23	38.5	17	42	33	1.5	1.5	1.5	2.5	1455	1483	1004	1049	1857	1214
s_Sulfurimonas denitrificans	8595	159	3554	103019	72	312	12797	441	1162	741	97	674	362	11	22.5	13	6	9.5	14	29	9	13	6	39	18	2.5	4.5	3	6.5	12948	14145	7845	9623	17521	14110
s_Sulfurimonas gotlandica	486	32	1364	4069	23	107	769	32	138	115	38	112	77	368	761.5	342	567	274	864	1127	1045	424	178	875	1035	1	1.5	0	1	3072	3028	2572	2105	3436	2423
s_Nautilia profundicola	105	92	64	78	46	103	92	119	147	98	22	122	31	22.5	34	25	19.5	18.5	37	33	32	27	15.5	67.5	71.5	22.5	17.5	16	11	335	326	225	223	336	274
s_Acidithiobacillus caldus	4255	3353	1989	6921	1174	195	1600	682	546	839	19	421	96	35	85	45	45.5	36	69	79	65	47.5	48.5	65.5	82.5	151.5	172.5	141.5	138	2183	1994	2083	3105	2235	3173
s_Acidithiobacillus ferrivorans	223	173	264	159	553	55	269	180	157	162	14	244	179	53.5	46.5	41	37	33	31	35	26	30.5	27.5	49.5	50	59.5	44.5	86	95.5	882	747	1103	1708	1178	1455
s_Acidithiobacillus ferrooxidans	459	288	468	203	889	48	249	191	110	185	39	192	60	32.5	29.5	19	34.5	20.5	30	62	43	22.5	13.5	54.5	45	66.5	61	100	97	259	212	299	518	409	531
s_Candidatus Puniceispirillum marinum	19	10	23	30	5	78	52	27	14	23	14	74	10	7.5	12	6	8.5	3.5	9	6	9	12.5	7	19.5	13	47.5	26.5	34	21.5	19	17	24	43	24	31
s_Micavibrio aeruginosavorus	177	267	110	112	109	103	129	81	93	88	68	131	58	58	113	49	56	49.5	107	81	132	50	26.5	188.5	150.5	145.5	120.5	178.5	177	545	796	646	761	565	840
s_Polymorphum gilvum	494	966	459	446	1125	611	273	273	510	380	450	278	711	18.5	37.5	8	14	15	14	19	24	27	15.5	39	44.5	1932.5	1839.5	2102	1788	1164	955	1764	2788	1357	2461
s_Tuberoidobacter mutans	0	0	0	0	0	0	0	0	0	0	0	0	0	0	0	0	0	0	0	0	0	0	0	0	0	0	0	0	0	0	0	0	1	0	0
s_Asticcacaulis excentricus	103	109	65	85	21	61	24	27	38	38	32	37	46	18.5	15.5	20	10	13.5	22	15	25	25	25.5	45.5	29.5	442	346.5	464	312	136	121	180	245	139	278
s_Brevundimonas sp. DS20	395	233	1793	2652	279	937	392	235	453	383	108	207	228	63	98.5	47	73	40	70	121	91	57.5	32.5	123	138.5	3043	6696	6300	3323	2716	2611	3871	3833	2671	4797
s_Brevundimonas subvibrioides	600	230	1562	2057	487	857	552	346	539	402	99	324	231	12.5	22	11	5.5	11	14	14	19	10.5	8.5	21.5	25	4337.5	8889.5	8948.5	4376	1217	1124	2113	2199	1401	2895
s_Caulobacter henricii	146	147	279	235	278	165	109	71	73	96	43	67	76	21.5	31.5	14	18	12	16	20	13	12.5	5	36	29.5	1739.5	1393.5	1762	1097.5	447	414	869	822	545	1267
s_Caulobacter segnis	262	211	425	335	590	183	245	189	155	142	56	134	105	34	31	20	15.5	28.5	9	6	17	13.5	12.5	23	25.5	2664	2073	2797.5	1898.5	792	851	1386	1281	686	1580
s_Caulobacter sp. K31	329	1149	649	597	342	266	199	90	229	180	53	360	113	26.5	38.5	37	23.5	29.5	31	32	17	22	10.5	80.5	42	5832.5	4055	4042	2682.5	666	630	1473	1238	787	1841
s_Caulobacter vibrioides	257	188	321	356	492	179	205	127	120	130	43	115	82	66.5	105.5	66	105	61	110	162	112	103	57.5	119	123	1983.5	1579.5	2210	1551.5	586	504	1039	892	504	1245
s_Phenylobacterium zucineum	430	400	797	613	1049	407	289	292	265	321	78	307	182	23.5	35.5	25	18	21	31	29	24	21.5	26.5	41.5	42	8806	6556.5	8074	5843.5	858	584	1720	1527	1054	2343
s_Magnetococcus marinus	123	224	260	137	116	67	396	73	75	99	57	86	77	101	150.5	79	143.5	73	215	286	201	87.5	50	212.5	204	10	19	23	34	84	73	85	109	107	101
s_Parvularcula bermudensis	20	24	9	18	8	25	13	13	14	21	25	17	38	2.5	5	2	2.5	3.5	2	3	10	7.5	4	10.5	2.5	151.5	99	109	92	26	31	42	53	24	62
s_alpha proteobacterium HIMB5	20	6	11	7	2	16	9	6	8	7	12	8	11	19	30.5	33	19	14.5	19	19	9	21.5	15	26.5	27.5	0.5	1.5	5	5	14	12	11	11	13	16
s_alpha proteobacterium HIMB59	51	48	34	11	32	86	19	85	37	28	28	92	47	57.5	66.5	45	28	38.5	49	31	35	39	28.5	110	67.5	6.5	8	11.5	10	14	22	14	9	10	11
s_Candidatus Pelagibacter sp. IMCC9063	31	201	12	7	2	11	11	5	35	16	6	20	42	38	38.5	22	16	11.5	24	20	19	18.5	8	57.5	41	6	5.5	8.5	7	28	11	10	26	19	10
s_Candidatus Pelagibacter ubique	19	16	9	8	4	43	9	23	17	8	6	51	8	11	30	22	24	13.5	49	39	29	25.5	12.5	46.5	27	4.5	2.5	1.5	1	6	5	7	15	6	8
s_Methyloceanibacter caenitepidi	196	131	209	141	535	150	220	169	155	125	33	146	74	22	32	30	22.5	27.5	15	20	30	33.5	15	43.5	33.5	810	714.5	829	877	93	76	101	165	98	200
s_Aureimonas sp. AU20	249	201	330	325	210	333	121	175	200	190	207	221	416	36	66	37	50.5	33	55	43	59	55	26.5	106.5	77.5	1582.5	1427	1559.5	1349.5	275	218	444	741	361	656
s_Martelella endophytica	276	198	471	270	1126	267	260	192	146	246	187	198	313	33	39.5	18	25	15	26	20	34	27.5	26	42	40	727.5	658.5	815	677	337	295	473	747	385	667
s_Martelella sp. AD-3	96	439	116	215	81	284	46	62	170	147	317	84	545	33.5	67	75	43.5	69	44	20	34	157.5	179.5	54	79	815.5	740.5	887.5	753.5	820	608	1070	1813	865	1675
s_Bartonella australis	4	3	4	4	0	3	3	3	3	4	3	3	6	4	3	2	6.5	4	8	5	2	14	13	4	9.5	6	6.5	8	2.5	1	1	5	6	8	5
s_Bartonella bacilliformis	17	13	5	0	0	2	2	1	4	4	1	6	4	13.5	22.5	13	6	5	3	9	4	3	2.5	17	15	6.5	5.5	2	1	9	2	3	1	2	4
s_Bartonella clarridgeiae	3	5	32	21	3	2	4	0	3	2	3	2	4	2.5	3	3	2.5	3.5	3	3	6	4.5	4	6	4.5	5.5	4.5	5.5	1	11	7	18	20	16	16
s_Bartonella grahamii	1	0	2	4	0	5	0	0	1	6	5	1	10	3	4.5	2	1	5	3	3	2	2	0.5	5.5	7	2	5	3.5	1.5	2	2	2	2	1	3
s_Bartonella henselae	1	1	9	8	1	6	1	2	3	4	6	6	5	4.5	4.5	2	1	1	1	4	2	4	1	4.5	4	2	4	2.5	2.5	5	4	14	18	6	11
s_Bartonella quintana	4	4	15	26	0	4	0	0	2	2	2	2	4	1.5	2.5	2	7	1.5	7	2	3	10.5	3	4	3	1.5	3	3.5	3	12	17	19	10	8	12
s_Bartonella tribocorum	4	0	5	6	2	7	4	4	11	4	1	3	9	13	18	7	9	11	9	9	6	17	0.5	28.5	15	4.5	0	1	0.5	3	2	11	3	6	2
s_Bartonella vinsonii	5	1	0	7	0	3	6	3	8	10	13	6	17	3.5	5	4	1.5	3	2	5	6	1.5	1.5	16	8	0.5	1.5	2.5	0.5	21	6	22	34	22	27
s_Candidatus Bartonella ancashi	4	0	3	2	3	1	1	1	3	2	5	2	6	18	17.5	18	12	25	7	26	9	81.5	37.5	12	16.5	0	1	0	0.5	20	22	33	14	12	16
s_Beijerinckia indica	44	31	42	73	44	47	31	25	18	31	46	46	64	4	13	2	6.5	6	3	7	10	5	4.5	11.5	7.5	513.5	377	359.5	275.5	88	48	97	135	67	112
s_Chelatococcus sp. CO-6	409	281	466	614	627	517	268	256	168	342	313	348	615	43.5	75	14	25.5	18	8	15	10	31.5	21	18	23.5	3786	3206.5	3118.5	2710.5	640	457	1019	1518	753	1351
s_Methylocella silvestris	159	124	163	120	97	92	51	70	76	132	66	127	127	10.5	16.5	8	5	7.5	7	6	8	7.5	4.5	23	20	1437	1129	960	831.5	148	96	179	288	178	323
s_Bradyrhizobium diazoefficiens	158	272	246	370	103	184	96	82	127	130	74	111	140	36	23.5	12	29	12	19	34	29	10.5	43.5	34	38	29541	22792	7249	5698	399	267	512	923	554	1017
s_Bradyrhizobium japonicum	145	124	210	293	98	133	63	55	65	162	62	129	127	13	7	4	9	4	6	7	11	3.5	26	13	7.5	38603.5	31056.5	8659	5978	280	153	335	594	374	726
s_Bradyrhizobium oligotrophicum	309	237	518	325	596	311	153	184	188	189	69	263	145	29	42	29	18.5	28	50	52	46	15.5	24.5	45.5	32.5	9552	7105.5	3902.5	3380	328	201	435	702	421	772
s_Bradyrhizobium sp. BTAi1	212	160	281	317	501	161	194	149	130	149	94	161	160	19	40	21	16	12.5	24	42	22	28.5	27	24.5	27	8385	6298.5	3497	2965	389	258	475	804	449	818
s_Bradyrhizobium sp. CCGE-LA001	134	159	190	277	130	137	79	54	85	152	75	139	132	21.5	13	6	8.5	7	8	14	11	9.5	19.5	22	17	15903	11598.5	4923.5	4160	246	159	351	697	384	895
s_Bradyrhizobium sp. ORS 278	290	146	366	313	597	232	212	224	203	188	71	233	119	22.5	19.5	19	10.5	15	20	11	12	18.5	27.5	31.5	25.5	8409.5	6312.5	3728.5	3100.5	265	181	328	557	298	616
s_Bradyrhizobium sp. S23321	112	95	201	232	137	120	49	67	54	116	68	117	104	28	31	14	16.5	11.5	31	20	38	9	26.5	36	28.5	17466.5	12923.5	4866.5	4037	250	125	289	564	379	690
s_Nitrobacter hamburgensis	258	184	439	659	816	283	244	131	105	340	133	257	237	16	12.5	10	7	8	8	11	8	7	20.5	22.5	15	9717.5	8036.5	4884.5	3981.5	316	219	365	595	282	528
s_Nitrobacter winogradskyi	318	174	506	2332	539	813	337	179	473	378	252	278	396	21	37	34	14.5	24.5	18	14	16	9.5	18.5	50.5	45.5	3538.5	4969	3036.5	3046	209	134	279	393	236	399
s_Oligotropha carboxidovorans	48	79	110	205	36	263	51	84	92	97	111	86	155	17.5	26	35	7.5	25	8	8	18	10	13	30.5	21	4081.5	3197	2306	1927	424	273	619	1019	513	1014
s_Rhodopseudomonas palustris	2144	1870	2514	2626	4611	1594	1508	1266	1086	1731	565	1512	1055	245	216.5	177	192	137.5	190	189	181	283	233	251	275	56205	40916.5	25798.5	21595.5	2451	1608	3124	5210	3311	13508
s_Brucella abortus	2	0	0	1	0	8	0	0	0	0	1	1	3	0	0.5	0	0	0	0	0	0	0	0	1	0	14	12	15	6	1	1	1	3	1	2
s_Brucella canis	0	0	0	0	0	0	0	1	0	2	1	0	2	0	0	0	0	0	0	0	0	0	0	0	0.5	0.5	1	0.5	0	0	0	0	0	0	0
s_Brucella ceti	0	0	0	1	0	0	0	0	0	0	0	0	0	0	0	0	0	0	0	0	0	0	0	0	0	1.5	1.5	2.5	2	1	1	1	1	1	3
s_Brucella melitensis	3	0	2	3	3	3	1	0	8	3	3	5	4	0.5	0	0	0	0.5	0	4	1	0	0	1	1.5	4	3.5	3.5	5	7	10	7	8	5	7
s_Brucella microti	0	0	2	0	1	3	0	0	0	0	1	0	3	0	0	0	0	0	0	0	0	0	0	0	0	2	0.5	3	3.5	2	2	1	3	2	2
s_Brucella ovis	0	1	0	2	1	8	0	0	0	0	7	1	10	0.5	0	0	0	0.5	0	0	0	2	0.5	0	0	3.5	2.5	2	1	2	1	2	3	1	5
s_Brucella pinnipedialis	0	3	2	2	3	4	1	5	5	5	0	12	2	0	0	0	0	0	0	0	0	0	0	0	0	1.5	1	0	1	1	1	2	6	3	10
s_Brucella suis	0	0	0	2	0	5	0	2	0	1	2	1	1	0	0	0	0	0	0	0	1	0	0.5	0	0	3.5	1.5	4.5	1.5	2	5	5	5	0	9
s_Brucella vulpis	38	60	14	25	18	80	9	34	15	14	48	31	94	9.5	6	3	3	2.5	6	2	6	3.5	3	8	4.5	72.5	69	75	72	44	33	68	143	64	115
s_Ochrobactrum anthropi	90	143	204	364	116	1227	83	63	172	246	666	152	972	30	41.5	14	26.5	21.5	24	25	22	34.5	14	43	26	389.5	400.5	439	392	1573	1503	2159	3466	1750	4628
s_Blastochloris viridis	465	448	604	536	766	287	266	243	263	1057	121	651	258	24	28	18	26	22.5	19	40	32	25	25	42	30.5	2910.5	2398.5	2106.5	1766	413	270	528	791	452	712
s_Devosia sp. A16	225	225	581	1059	170	1014	195	136	220	641	870	399	1619	25.5	34.5	32	23	31	28	35	34	68	55	47.5	36	5017	4288	7956	6660	457	269	912	1178	804	2101
s_Devosia sp. H5989	263	193	597	830	595	819	225	154	106	388	1181	343	1911	55	67	42	34.5	32	59	65	67	58.5	43	84.5	87	1974.5	2447.5	2835	2393	321	226	530	766	374	869
s_Candidatus Filomicrobium marinum	47	59	47	165	27	121	28	33	200	83	398	73	588	21	25.5	21	21	19.5	14	27	33	21	17	40.5	33.5	215.5	2211	315	429	31	21	44	63	56	70
s_Hyphomicrobium denitrificans	195	174	176	218	175	260	103	235	185	142	82	210	147	45	46	45	51.5	45.5	42	43	42	33.5	40.5	82.5	52	1831.5	1485.5	1815.5	1785.5	292	178	351	759	390	722
s_Hyphomicrobium methylovorum	0	0	0	0	0	0	0	0	0	0	1	0	0	0	0	0	0	0	0	0	0	0	0	0	0	0	0	0	0	0	0	0	0	0	0
s_Hyphomicrobium nitrativorans	157	127	101	222	98	125	130	124	130	115	135	167	250	16.5	27	8	16	16	24	18	31	11.5	9	29.5	21	1250.5	1253	1898	2208.5	113	76	166	250	175	249
s_Hyphomicrobium sp. MC1	143	110	255	252	515	74	143	108	59	97	43	89	84	7.5	10	8	10.5	17.5	12	10	33	14.5	9.5	27	29	781	695	810.5	820.5	91	64	113	212	108	206
s_Hyphomicrobium vulgare	0	0	0	0	0	0	0	0	0	0	1	0	0	0	0	0	0	0	0	0	0	0	0	0	0	0	0	0	0	0	0	0	0	0	0
s_Pelagibacterium halotolerans	74	128	214	374	148	651	61	81	103	328	1392	216	2611	11.5	24.5	10	7.5	10.5	26	20	26	17	10.5	42	30	733.5	904.5	911.5	790.5	165	136	226	361	206	327
s_Rhodomicrobium vannielii	359	270	372	166	1093	71	269	193	81	111	61	118	90	18	28	14	10	9.5	5	11	17	11.5	4	24.5	24	900	745.5	767	733	153	93	182	276	200	270
s_Methylobacterium extorquens	245	227	414	522	244	219	92	174	118	185	124	211	191	25.5	47.5	43	18	26.5	14	17	19	48.5	47.5	61.5	47.5	2697	2131	1601	1363	562	443	842	1176	610	1060
s_Methylobacterium aquaticum	256	236	500	392	509	226	172	140	218	242	100	193	184	20.5	23	14	13.5	20.5	12	11	23	23.5	17	22.5	15.5	3728	2847	2115	1781	306	239	460	783	352	684
s_Methylobacterium nodulans	210	181	343	253	422	162	129	147	133	146	75	159	152	27	21	22	15.5	19.5	7	11	12	13	10	27	22	3427.5	2627	1830.5	1495.5	236	183	374	625	298	585
s_Methylobacterium oryzae	133	173	231	271	182	110	144	67	68	135	66	130	89	21.5	56.5	53	11	31	15	12	11	13.5	9	46	35.5	2611.5	1924	916.5	706.5	140	84	181	310	150	296
s_Methylobacterium populi	172	107	229	209	489	117	140	90	90	124	51	105	101	11.5	27	12	11.5	6.5	19	31	21	18	4.5	25.5	31.5	1570	1270	920.5	785.5	303	198	396	618	319	538
s_Methylobacterium radiotolerans	197	156	198	253	141	135	99	79	83	141	41	166	124	7.5	9	9	7	7	6	5	14	10	5.5	16	12.5	3583	2625.5	1194	999	148	128	222	336	179	338
s_Methylobacterium sp. 4-46	322	213	452	333	962	182	243	165	171	243	93	237	181	45.5	64	66	32	42	18	8	5	47	49.5	60	54.5	3542.5	2850.5	2015	1743	263	185	376	564	261	504
s_Methylobacterium sp. AMS5	39	36	45	83	28	53	18	33	28	54	31	65	44	9	10.5	2	2	5	4	7	9	3.5	3	15.5	13.5	707.5	553	440.5	370.5	67	68	86	190	80	164
s_Methylocystis parvus	0	0	0	0	0	0	0	0	0	0	0	0	0	0.5	0	0	0	0	0	0	0	0	0	0	0	0	0	0	0	0	0	0	0	0	0
s_Methylocystis sp. SC2	227	187	320	1111	201	1020	682	220	236	368	84	331	144	25.5	24.5	32	19.5	26	40	19	32	30	23	63	42	1359.5	1515.5	1012	855.5	152	106	209	289	138	318
s_Chelativorans sp. BNC1	187	138	277	236	582	426	152	167	174	222	416	199	653	18	43.5	73	17.5	21.5	17	15	18	64.5	31.5	29	33	744.5	769	944.5	844.5	432	280	458	826	367	757
s_Hoeflea sp. IMCC20628	188	173	217	298	488	308	135	77	92	160	235	114	383	23.5	31.5	19	29.5	23.5	25	28	19	22.5	18.5	33	32.5	672	713.5	872	684.5	249	197	384	648	308	605
s_Mesorhizobium australicum	94	183	235	517	81	550	58	38	85	276	432	170	735	19.5	30.5	13	14	15	11	26	20	16.5	19	28	37	5130	3390.5	3424	2531	384	268	495	810	416	738
s_Mesorhizobium ciceri	138	164	324	781	184	791	116	99	112	393	638	160	1124	19	28	10	14.5	11.5	19	29	20	20.5	16.5	36.5	28	8578	5422.5	6525	3863	537	347	721	1114	564	1030
s_Mesorhizobium loti	149	151	224	510	137	632	98	111	158	287	511	184	860	34	51	44	27.5	33.5	13	26	16	44	33	71.5	51.5	16484.5	9904.5	5087.5	2987.5	439	277	575	840	438	885
s_Mesorhizobium opportunistum	84	95	240	454	87	523	67	60	77	273	431	115	782	19	15	7	16	10.5	10	17	15	15.5	12.5	19	19	7079	4459.5	3968.5	2706	339	213	437	778	375	707
s_Agrobacterium fabrum	130	160	177	124	402	167	93	63	46	84	144	60	214	22	17.5	15	21	17.5	17	19	18	30	13.5	38.5	26	437	388	405	352	720	990	1130	1965	985	1878
s_Agrobacterium tumefaciens	182	309	420	331	313	330	132	124	129	184	204	109	358	40	58	45	70	46.5	36	27	48	53	47	82	63	1363	1041.5	1040	957	1184	1226	1660	2859	1211	2230
s_Agrobacterium sp. H13-3	7	21	31	25	6	39	7	4	18	18	27	6	57	9	14	32	15	8	2	3	4	28	13	9	10.5	149	99.5	102	87	133	166	189	321	162	278
s_Agrobacterium vitis	89	102	125	112	59	180	42	34	104	72	154	98	249	44.5	43	36	32.5	25.5	16	26	31	42	28.5	51.5	44	414	375.5	392	326	422	309	588	1047	421	912
s_Neorhizobium galegae	393	303	554	471	635	469	287	251	225	302	368	272	613	70	80.5	70	59.5	48.5	59	71	99	73	63.5	96.5	97	2591	2085	2099	1826.5	831	697	1460	2743	1076	2208
s_Rhizobium etli	218	281	485	413	244	553	303	180	182	277	406	268	717	38.5	55.5	40	32.5	35	39	33	60	38.5	24.5	78.5	64.5	3093.5	2337	2497.5	2151.5	998	805	1677	3382	1255	2685
s_Rhizobium gallicum	55	90	116	162	48	157	45	42	70	112	129	66	166	18	30	19	18.5	25	29	29	46	26	17.5	55.5	33.5	1015	739.5	782.5	695.5	293	303	538	1038	382	811
s_Rhizobium leguminosarum	512	503	572	782	395	886	388	387	420	439	586	410	916	72	119	120	65.5	68	69	72	99	90.5	62	123.5	100.5	11398	6523	4268.5	3458	1404	1290	2482	4467	1824	3663
s_Rhizobium sp. IRBG74	96	74	101	40	297	33	58	25	8	43	34	34	51	3	6.5	2	2.5	2.5	1	3	5	1	1.5	7	6.5	91.5	75.5	99.5	76.5	558	672	673	918	441	711
s_Rhizobium sp. LPU83	45	65	109	122	55	152	38	23	60	79	98	44	189	32.5	27	24	9.5	20	22	12	19	19	11	29.5	30.5	1104.5	801.5	822	709.5	325	253	509	962	379	727
s_Rhizobium sp. NT-26	302	614	485	559	591	473	260	146	375	285	341	184	530	33	43.5	36	27	23.5	27	21	47	39	34.5	70	71.5	737	773.5	974.5	889	683	511	941	2061	816	1672
s_Rhizobium tropici	113	138	203	187	451	214	126	91	80	82	165	77	213	13.5	22	13	12	7.5	12	13	24	14	12.5	24.5	27	912	723.5	769	615.5	428	357	681	1270	494	1038
s_Sinorhizobium fredii	320	278	275	352	220	333	131	113	122	170	266	159	427	37	34	28	27.5	22	24	39	24	18	12	58	37	1402	1217	1590	1340.5	659	530	1173	2332	880	1839
s_Sinorhizobium medicae	43	66	127	196	45	181	51	27	52	83	161	62	257	8.5	18	8	12.5	8	5	8	9	14	11	20.5	17	681.5	581	694.5	583.5	241	199	451	934	359	793
s_Sinorhizobium meliloti	160	130	181	248	141	344	89	112	150	200	695	168	979	19	25.5	14	7	9.5	9	10	12	8	10.5	48.5	31	1366.5	1140.5	1404	1139	641	571	1091	2154	844	1695
s_Candidatus Liberibacter africanus	2	1	1	2	1	2	0	3	1	3	8	3	5	9.5	8.5	1	3.5	2	6	3	3	0	1.5	6	7.5	0	0	0.5	2	1	2	1	6	2	1
s_Candidatus Liberibacter americanus	0	2	0	0	0	3	2	2	2	1	1	3	3	2.5	15	3	2.5	4.5	7	6	8	10	0	17.5	7	1.5	1	0	3	9	3	8	1	1	4
s_Candidatus Liberibacter asiaticus	1	0	1	0	1	1	2	4	4	3	6	4	10	1.5	2.5	1	3.5	2.5	4	4	5	1	1	2.5	4.5	2	1	2	2	0	1	3	4	3	2
s_Candidatus Liberibacter solanacearum	12	10	9	16	6	35	5	1	3	17	12	11	4	11	33.5	28	31	13	18	29	40	7	11.5	35	52	2.5	4	3	5	8	5	11	8	12	9
s_Liberibacter crescens	2	97	1	2	3	7	1	1	8	6	1	3	15	8	13.5	4	6	3.5	13	7	18	6.5	3	27	13.5	1.5	6	6.5	10	48	43	25	28	32	30
s_Parvibaculum lavamentivorans	222	212	288	366	264	209	219	92	103	388	102	432	174	20.5	24	26	10	15.5	7	4	10	22	16.5	39	28	1134.5	948.5	1028	918.5	3346	2685	3441	5574	3539	5472
s_Azorhizobium caulinodans	127	222	259	223	134	209	63	80	132	119	176	122	317	60.5	54	57	30	66.5	31	26	39	72.5	72.5	56.5	58	1848.5	1553	1391	1272	850	373	737	957	472	885
s_Starkeya novella	228	296	279	527	236	296	134	145	203	252	224	307	405	20	37.5	13	14.5	10	24	21	26	19	13	38.5	35.5	3433.5	2806	2698	2392	699	446	939	1208	623	1331
s_Xanthobacter autotrophicus	442	327	434	517	697	300	326	218	228	318	172	282	305	66	96.5	91	86	87.5	59	69	75	103	74.5	91	81.5	1857	1585	1589	1322	3810	996	1970	2796	1303	2178
s_Hirschia baltica	4	7	9	9	5	25	10	9	16	21	12	6	16	22	33	15	25.5	10	21	13	18	25	12	45	33.5	9	21	15.5	24	28	26	42	39	23	49
s_Hyphomonas neptunium	339	218	101	84	169	148	58	378	179	167	518	168	624	28.5	20.5	22	15	19.5	16	16	10	23.5	34	28.5	27	362.5	559	452.5	442	269	180	492	418	175	464
s_Maricaulis maris	71	95	142	95	112	79	169	34	39	53	39	40	85	18.5	44	13	17	13.5	25	25	22	30	16.5	30	42	431	359.5	466.5	356	87	72	127	185	98	157
s_Celeribacter indicus	364	1663	189	310	239	685	118	256	871	275	507	266	937	31	76	69	15.5	53.5	26	19	17	25.5	48	75.5	65.5	663	707.5	840	777.5	1914	1409	2831	4051	2257	3807
s_Celeribacter marinus	39	171	91	40	13	55	15	12	42	31	57	14	54	8.5	21	26	5.5	15.5	6	3	9	3.5	4.5	31	11.5	51.5	55.5	62.5	52.5	119	93	161	308	147	313
s_Confluentimicrobium sp. EMB200-NS6	366	3048	282	254	146	637	147	205	1385	331	364	210	626	35.5	85.5	42	40.5	30	39	63	63	74	31	89	54	414.5	532.5	729	622.5	1371	964	1769	3386	1616	3051
s_Dinoroseobacter shibae	305	1132	317	217	760	456	184	247	587	234	209	177	345	40.5	96.5	86	73.5	52.5	97	100	78	78.5	54	118.5	119	465	445.5	682.5	567.5	649	509	917	1514	729	1433
s_Halocynthiibacter arcticus	18	32	20	13	7	76	4	12	20	23	31	15	40	10.5	35.5	19	26.5	31.5	17	34	29	29	9.5	41	43	24.5	34	35	27	63	50	83	196	75	131
s_Jannaschia sp. CCS1	83	473	74	47	73	117	31	44	178	74	57	95	127	75	106	76	94.5	66.5	126	119	147	88	51	204.5	155	188	183.5	286	233	254	202	366	679	315	619
s_Ketogulonicigenium vulgare	122	780	100	94	60	284	45	77	363	124	192	70	322	19.5	36	14	12	14	12	20	21	16.5	11	33.5	24.5	191	222.5	267.5	242	1001	714	1239	1973	943	1654
s_Labrenzia sp. CP4	86	162	180	112	79	195	42	78	58	113	90	121	175	11	45.5	17	25.5	8	18	38	32	36	20	32.5	23	479	427.5	528.5	413	158	139	259	376	184	337
s_Leisingera methylohalidivorans	200	1034	180	128	113	300	67	110	362	151	188	134	276	18.5	42.5	20	23	8.5	15	24	22	24	21	38.5	36	259.5	291	504	372.5	663	549	1059	1768	820	1572
s_Marinovum algicola	379	1435	230	267	341	551	215	294	577	269	308	207	479	39.5	73	48	41	36.5	35	60	66	45.5	32	95.5	48	693	701.5	953.5	760	1197	899	1669	2643	1267	2268
s_Octadecabacter antarcticus	56	213	43	123	28	73	31	34	137	47	32	29	31	2.5	12	0	0.5	3.5	5	6	3	4.5	4	6	4.5	48.5	53	82	72.5	172	137	212	463	201	393
s_Octadecabacter arcticus	46	144	53	63	29	132	23	32	89	90	65	49	74	4	22	6	3.5	10	8	21	19	8	6	27	12	42	55.5	57.5	45	123	98	194	384	155	309
s_Octadecabacter temperatus	8	64	11	5	8	22	3	6	30	6	16	8	13	14.5	17.5	10	20.5	13.5	4	7	14	25	7.5	9.5	12.5	26.5	28	41.5	41.5	43	42	77	97	50	104
s_Pannonibacter phragmitetus	303	446	436	412	575	653	250	183	239	311	697	258	1206	51	100.5	58	61.5	46	86	124	114	58.5	42.5	93.5	105	905	930.5	985	902	799	577	1009	1658	819	1492
s_Paracoccus aminophilus	189	1637	208	354	144	690	117	134	909	239	365	93	625	21	79.5	20	13	10.5	11	20	22	34	22	41.5	20.5	374.5	401	580.5	438.5	3885	3286	5758	10077	4886	8012
s_Paracoccus denitrificans	693	4203	877	837	1043	2785	287	380	1898	872	1743	418	2926	65	230.5	24	25.5	40	35	50	30	52	57	94	98	844	1560	1533	1141.5	12139	10264	20335	31622	17095	26716
s_Phaeobacter gallaeciensis	138	542	91	215	210	187	60	59	201	84	58	68	122	17	25	23	16	17	10	24	28	21	24.5	39.5	35	138.5	146.5	198	185.5	290	234	428	780	359	695
s_Phaeobacter inhibens	26	120	8	19	12	46	18	14	42	12	20	20	40	1.5	6.5	1	4	3.5	1	8	5	7.5	5.5	13	6.5	41.5	35	62	41	96	69	131	223	107	155
s_Planktomarina temperata	48	80	19	17	10	28	9	15	21	19	10	17	18	9	9.5	4	3	7	2	3	5	11	2.5	9	6.5	26.5	32	27.5	20	77	66	119	197	78	151
s_Rhodobacter capsulatus	821	7504	401	366	711	872	273	2103	2820	483	422	938	2193	18.5	55.5	35	12	26	14	24	15	41	37	25.5	31	425.5	475	861	655	2977	1761	3353	5970	2804	5233
s_Rhodobacter sphaeroides	5178	37101	2061	1265	3201	1719	914	13623	26927	2221	1066	2113	3272	80	162	73	65.5	78.5	73	78	111	88.5	54.5	178.5	124	2192	2143	3714	2808.5	4216	2912	5809	10331	4790	9303
s_Rhodovulum sulfidophilum	312	2220	233	263	216	533	174	268	1217	322	298	283	521	24.5	65	33	21.5	31.5	29	38	15	28	24.5	39.5	45.5	625.5	597.5	930.5	778	1363	949	1894	2873	1411	2784
s_Roseibacterium elongatum	302	1450	296	199	469	377	176	190	678	212	188	185	324	16	41.5	8	14	11.5	7	21	20	10	8	31	25	384	409.5	575	424	685	524	898	1708	804	1446
s_Roseobacter denitrificans	54	231	27	44	26	112	28	38	131	55	68	80	99	11	19.5	9	7	8.5	9	5	15	6	3	20	20.5	90	96.5	136.5	131	163	128	236	463	222	421
s_Roseobacter litoralis	38	190	35	136	24	89	18	24	62	39	50	34	55	12	7	6	6	6	3	6	8	8.5	9.5	16.5	9.5	56	59.5	75	64.5	155	107	229	366	162	323
s_Ruegeria pomeroyi	272	1949	151	233	99	542	61	176	888	245	267	127	460	44	103	35	52.5	35.5	55	91	68	44	34	85.5	82	394	454.5	646	601	1112	843	1708	2972	1427	2606
s_Ruegeria sp. TM1040	128	410	153	68	458	126	81	74	146	94	61	62	128	26.5	32.5	17	17.5	7.5	17	29	20	13	13.5	31.5	27	112.5	146.5	162	137	236	170	328	602	290	511
s_Acetobacter pasteurianus	96	106	141	59	68	927	123	74	412	107	62	179	153	52	72	28	38	31	19	29	33	41.5	20.5	73.5	53	22.5	24.5	25	30	189	185	234	272	194	282
s_Acetobacter senegalensis	30	84	33	66	37	91	93	34	79	66	12	61	23	39.5	50	39	33.5	35	28	39	20	69	45	71.5	47	55.5	38	35	31	68	62	90	98	64	93
s_Acidiphilium cryptum	51	47	58	46	50	25	65	28	8	24	4	36	19	3	3	1	0.5	2	1	0	0	2.5	2	1.5	1.5	153	122	129	104	35	39	44	82	54	82
s_Acidiphilium multivorum	123	90	304	107	1036	52	211	138	93	109	14	121	21	7	3	3	5	9.5	0	4	2	5	8	3	3	201.5	204	129.5	122	65	36	90	145	78	122
s_Asaia bogorensis	105	81	137	39	310	47	71	85	87	51	18	61	23	14	19	9	13.5	9.5	15	6	23	13.5	7.5	23	25	153.5	125.5	108.5	76	48	53	36	81	64	83
s_Gluconacetobacter diazotrophicus	111	184	138	160	92	147	75	84	132	144	39	132	80	20.5	45	24	14.5	26	17	23	17	12.5	3.5	44.5	24	804.5	650.5	602	515	174	122	251	334	163	358
s_Gluconobacter oxydans	181	157	128	84	344	119	108	115	145	100	32	116	58	104.5	113	90	109.5	112	114	71	118	149.5	82	167.5	162	389.5	278.5	276	255	140	134	177	255	161	272
s_Granulibacter bethesdensis	161	137	195	105	533	99	188	93	112	77	26	88	58	19	31.5	27	36.5	28	26	40	32	67.5	43	58.5	53	322	265.5	233.5	185	100	83	119	167	95	165
s_Komagataeibacter medellinensis	57	75	67	20	67	65	18	72	66	39	26	96	51	21	29.5	11	12	11	8	16	23	19	17.5	33.5	19.5	122.5	99	82	78.5	81	73	98	151	72	121
s_Komagataeibacter xylinus	83	84	35	63	53	100	55	93	116	68	44	74	63	60.5	55.5	87	54	61.5	26	39	22	135	102	64	52	222	180	148	123.5	123	118	161	205	136	216
s_Azospirillum brasilense	726	634	757	633	1331	354	467	390	436	399	112	507	263	39.5	74	49	31	51	43	28	49	60.5	66	88.5	69.5	3006	2411	2702	2436.5	982	638	903	1550	858	1312
s_Azospirillum lipoferum	816	661	958	575	1454	351	520	403	439	421	126	500	229	115	147	136	122	114.5	100	121	109	212	111	144	141.5	2554	1988	2336	1873.5	836	628	1005	1668	967	1498
s_Azospirillum thiophilum	449	347	396	370	631	169	235	189	193	280	55	263	171	18	49	14	8	15.5	27	29	27	11.5	11	38	34.5	1221	985	1103	954	364	250	418	920	468	674
s_Candidatus Endolissoclinum faulkneri	41	35	16	24	9	17	9	12	25	19	8	28	19	21.5	17	7	7.5	5	8	8	18	4	3	27	24	17.5	17.5	18	25	6	6	11	9	10	9
s_Magnetospira sp. QH-2	80	194	314	94	127	80	94	67	113	71	57	84	82	60	83.5	83	92	38	84	79	92	42.5	48.5	88.5	120.5	275	247	242	211.5	107	97	137	185	131	209
s_Magnetospirillum gryphiswaldense	176	322	295	192	184	216	90	159	205	153	80	222	128	100	168	121	150	89	170	262	174	118	73	206.5	243	778	617	705	588	544	405	512	986	610	820
s_Magnetospirillum magneticum	469	497	680	412	498	402	478	270	448	295	70	402	119	48.5	78	56	59	53	69	78	80	56	40	121	84.5	973	833	927.5	829.5	524	380	548	2033	757	1084
s_Magnetospirillum magnetotacticum	1	0	3	2	2	0	1	0	1	1	0	0	0	0	0	0	0.5	0	0	0	0	0	0	0	0.5	0	0	0	0	0	2	2	0	0	1
s_Novispirillum itersonii	0	0	1	2	2	1	0	0	0	1	0	0	1	0	0.5	0	0	0	0	1	0	0	0	0.5	0	0	0	0	0	0	0	0	1	0	0
s_Pararhodospirillum photometricum	108	177	409	206	147	87	96	87	111	72	44	110	107	40.5	37	28	24.5	25.5	58	30	52	34	18.5	64	49	453	355	394.5	370.5	162	133	256	379	203	340
s_Rhodospirillum centenum	450	443	665	283	898	216	333	297	280	310	77	369	161	28.5	43	37	33	34.5	51	47	41	39	31.5	56.5	61.5	1598.5	1271.5	1528	1295	302	199	384	552	356	588
s_Rhodospirillum rubrum	235	311	516	256	652	146	234	151	131	197	55	181	125	94	97	76	108.5	59	92	108	113	83	35	160	139.5	718.5	587	666	550	257	187	307	507	307	498
s_Thalassospira xiamenensis	104	89	144	147	25	170	35	29	39	168	53	177	79	41	34.5	23	20.5	21.5	10	21	36	25	12	42.5	29.5	136.5	111.5	167	101.5	761	674	820	1396	927	1249
s_Tistrella mobilis	648	422	757	403	1851	395	569	411	386	439	144	438	230	27.5	39	18	25	24.5	17	20	40	19	18.5	60.5	37	1425	1190	1417.5	1119.5	397	258	490	753	408	657
s_Rickettsiales bacterium Ac37b	24	16	14	11	11	41	32	42	68	19	306	26	103	19.5	31.5	26	24.5	28	26	26	40	28	18	62	33.5	18	17	16	13	21	8	17	19	12	14
s_Wolbachia endosymbiont of Brugia malayi	8	6	36	5	5	0	2	0	10	5	0	6	2	3	6	1	1	1	2	4	3	1	2.5	3.5	2.5	0.5	0.5	2.5	10.5	30	18	21	26	28	18
s_Wolbachia endosymbiont of Cimex lectularius	0	14	1	0	0	2	0	0	1	0	0	1	2	2	7	2	1.5	1.5	4	9	1	2.5	0.5	13	7	0	0.5	0	6.5	1	1	2	0	0	0
s_Wolbachia endosymbiont of Drosophila melanogaster	0	0	0	0	2	0	0	0	0	3	0	1	8	0	0.5	0	0	0	1	0	0	0	0.5	0.5	0.5	0	0.5	0	1.5	0	0	0	0	0	0
s_Wolbachia endosymbiont of Drosophila simulans	0	0	1	3	2	8	11	7	14	4	7	3	6	4	5.5	12	7	2	4	2	1	3.5	0.5	5	3.5	2	2	0	8	12	9	7	13	22	13
s_Wolbachia endosymbiont of Onchocerca ochengi	1	1	0	0	0	0	0	0	0	0	0	0	0	0	0	0	0	0	1	0	0	0	0	0	0	6.5	9	3	4	0	0	0	1	0	1
s_Wolbachia endosymbiont of Onchocerca volvulus	0	0	0	0	0	1	0	0	0	0	0	0	0	0	0	0	0	0	0	0	0	0	0	0	0	0	0	0	0.5	0	0	0	0	0	0
s_Wolbachia sp. wRi	0	0	0	0	0	0	0	0	0	0	0	0	0	0.5	1	0	1	1	0	1	0	0.5	0.5	0.5	0.5	0	0	0	1	0	0	0	0	0	0
s_Anaplasma phagocytophilum	11	28	7	12	4	20	5	39	16	47	1	75	3	2	1	2	0	0.5	1	4	6	0.5	0.5	4	1.5	2.5	2	1	3.5	2	0	0	2	2	3
s_Anaplasma centrale	0	0	0	0	0	0	0	0	0	0	0	0	3	0.5	1	1	1	0.5	0	0	1	0	1	1.5	2	0	0.5	0	0.5	1	0	0	0	0	0
s_Anaplasma marginale	2	12	0	1	0	0	0	0	0	3	1	2	2	0.5	0.5	1	1.5	0.5	0	1	0	6	5	1	1.5	0	0.5	1	0	2	0	0	3	1	1
s_Ehrlichia canis	3	2	1	1	1	3	1	0	3	4	0	0	0	3.5	5	12	6.5	9.5	7	4	3	5.5	3.5	14	12	1.5	0.5	1.5	0	10	8	9	9	15	15
s_Ehrlichia chaffeensis	0	0	3	6	0	7	3	1	2	0	0	1	0	3	3.5	4	3.5	4	4	2	3	3.5	4	7.5	6	1.5	1.5	0	0	3	1	2	0	4	1
s_Ehrlichia muris	0	1	2	0	0	7	1	0	2	1	0	3	0	5.5	6.5	3	8.5	6.5	3	3	1	12.5	5.5	10.5	6.5	0.5	3	0.5	0	0	2	1	3	1	2
s_Ehrlichia ruminantium	12	3	1	2	2	7	5	8	4	10	6	8	5	8	19	15	7.5	10	4	8	3	15	7	20.5	20.5	1	0.5	1	2	37	44	30	9	14	22
s_Ehrlichia sp. HF	4	33	2	1	5	2	3	5	31	5	7	10	3	3.5	4	1	3	7	5	6	6	0.5	0	4	7	1	0.5	0	0.5	12	8	7	7	17	8
s_Neorickettsia helminthoeca	10	9	7	3	1	2	1	0	4	4	0	2	1	0.5	2	1	0	1	1	0	2	0	0.5	1	1.5	2	3	1	4	0	0	1	1	2	1
s_Neorickettsia risticii	1	0	0	0	0	1	0	0	0	0	0	1	2	1	1.5	1	0.5	1.5	1	0	0	2.5	0.5	2	1.5	0.5	1	0	1.5	0	2	1	2	2	2
s_Neorickettsia sennetsu	0	0	0	0	1	2	1	0	0	2	2	0	0	12.5	13.5	27	11.5	21.5	7	14	2	69	45.5	8.5	15.5	0	0	0	0.5	0	1	0	0	0	0
s_Candidatus Midichloria mitochondrii	23	42	25	40	12	58	22	32	39	26	1	44	15	25	20	23	27.5	17	16	16	19	28	11.5	45.5	32.5	22	6	10	7.5	8	10	10	4	12	14
s_Candidatus Paracaedibacter acanthamoebae	32	45	26	20	15	19	4	19	71	39	5	32	23	10.5	26.5	15	23	17	26	28	34	29.5	7.5	46.5	38	26.5	33	22	24.5	30	23	23	37	29	32
s_endosymbiont of Acanthamoeba sp. UWC8	16	19	14	3	13	6	5	1	10	18	36	37	54	13.5	10.5	13	14	3	18	13	15	11.5	7	23	14.5	7	8	4.5	8.5	17	18	10	27	8	16
s_Orientia tsutsugamushi	6	11	4	3	2	5	8	3	6	2	21	13	10	5.5	14	8	4.5	6	14	18	17	3.5	6	26.5	10	10.5	9.5	8	10.5	23	26	15	16	15	13
s_Rickettsia bellii	2	3	0	1	0	7	2	1	3	5	4	7	3	35.5	46.5	50	38	37	48	27	24	41.5	19.5	67.5	62	2	2.5	3.5	0.5	106	91	86	60	69	42
s_Rickettsia canadensis	2	3	1	1	0	0	0	1	1	0	2	0	0	15.5	13	7	4.5	6.5	5	6	5	4	2	12.5	8	2	1.5	1	1.5	5	5	0	5	8	3
s_Rickettsia sibirica	0	0	0	0	0	0	0	0	0	0	2	0	1	0	0	0	0.5	1.5	0	0	0	0	0	0.5	1	0	0	0	0	0	0	0	0	0	0
s_Candidatus Rickettsia amblyommii	0	0	0	1	0	0	1	0	1	0	1	2	0	0.5	0	0	1.5	1	0	0	0	1	0	7	2	7	4	5.5	6.5	1	1	3	0	1	0
s_Rickettsia africae	0	0	0	0	0	1	0	0	9	0	0	0	1	1.5	0.5	0	5	2.5	3	5	4	0	0.5	6.5	2	0	0	0	0.5	0	1	0	0	0	0
s_Rickettsia akari	0	119	0	0	0	3	0	1	0	0	0	0	0	3	4.5	4	4	2	3	5	4	3	0.5	9	6.5	0.5	0.5	0	0	2	0	0	2	0	0
s_Rickettsia australis	0	0	1	2	0	11	2	0	2	2	1	0	0	0	1	1	0.5	0.5	0	1	1	0	0.5	2.5	0	1	0.5	0.5	1	1	0	0	1	1	1
s_Rickettsia felis	0	0	8	9	1	2	17	0	1	2	1	0	5	0	4	2	2	1	3	3	3	2.5	0.5	3	4.5	1.5	1.5	0	0	1	7	3	0	1	2
s_Rickettsia helvetica	2	2	2	1	0	0	0	1	2	1	1	1	3	6	3	2	2	2	2	3	1	1.5	0.5	8	6.5	0.5	4	0.5	2.5	0	0	1	2	0	2
s_Rickettsia japonica	0	0	0	0	0	0	0	0	0	0	0	0	0	0	0	0	0	0	0	0	0	0	0	0	0.5	0	0	0	0	0	0	0	0	0	0
s_Rickettsia massiliae	0	0	0	0	0	0	0	0	0	1	0	0	0	0.5	1	0	0	0	1	0	0	0	0	1	0	0	0	0	0.5	0	0	0	1	1	0
s_Rickettsia monacensis	1	0	0	1	0	2	1	0	1	3	2	0	1	4.5	4	3	3	4.5	3	2	1	1.5	0.5	10	4.5	11	7	1.5	0	3	2	3	1	1	3
s_Rickettsia montanensis	8	3	0	2	0	5	2	4	6	1	1	1	5	2.5	5	3	3.5	4	9	8	12	1	1.5	14.5	12	0.5	0.5	1	1.5	3	2	1	2	3	2
s_Rickettsia parkeri	0	0	0	0	0	0	0	0	0	1	0	0	0	0	0	0	0	0	0	0	1	0	0	0.5	0.5	0	0	0	0	0	0	0	0	0	0
s_Rickettsia philipii	0	1	0	0	0	0	0	0	0	0	0	1	0	0	0	1	0	0	0	0	0	0	0	0	0	0	0	0	0	0	0	0	0	0	0
s_Rickettsia rhipicephali	0	0	0	0	0	0	0	0	0	0	0	0	0	0	0	0	0	0	0	0	0	0	0	0	1.5	0.5	0	0.5	0	0	0	0	0	0	1
s_Rickettsia rickettsii	0	0	0	0	0	0	0	0	0	0	0	0	1	0	0	0	0	0	0	0	0	0	0	0	0	0	0	0	0	0	0	0	0	0	1
s_Rickettsia prowazekii	7	6	2	3	7	2	3	8	9	0	4	6	3	11.5	8	22	5	11	0	3	0	18.5	7.5	7	4.5	2	2.5	3	2	3	7	3	9	3	8
s_Rickettsia typhi	0	1	1	0	0	1	0	1	0	1	4	0	3	8	7	8	5.5	4	3	3	5	4.5	0	2.5	5.5	3.5	1.5	1	0.5	1	0	0	2	0	3
s_Altererythrobacter atlanticus	75	549	144	330	75	475	37	68	132	206	117	105	192	25.5	29.5	16	17	12	14	18	30	15	14.5	32	28	1198.5	1283.5	1595	950.5	230	173	207	294	181	406
s_Altererythrobacter epoxidivorans	83	412	99	199	51	209	37	83	93	96	59	51	86	22	20	11	9	12	23	11	26	18.5	12.5	30	22.5	1251.5	958.5	1647	768	168	115	144	264	128	320
s_Altererythrobacter marensis	136	634	203	322	151	392	81	124	113	190	62	86	147	6	11.5	7	5.5	4.5	5	1	13	6	7.5	8.5	17.5	1853.5	1465.5	2434	1216.5	200	136	188	279	175	366
s_Croceicoccus naphthovorans	83	941	134	219	73	300	95	84	106	122	63	74	137	17.5	27	23	16.5	25	22	17	25	22	15	40.5	29.5	1280.5	934	1548	813	373	310	422	650	356	733
s_Erythrobacter atlanticus	71	207	57	118	44	221	52	91	110	83	74	59	123	7.5	18.5	9	9	16	5	5	10	19	5	19.5	16	377.5	438	526.5	291	98	96	98	157	102	176
s_Erythrobacter litoralis	89	355	169	252	57	306	40	109	102	133	81	78	143	16	36	24	18.5	22	33	22	31	33.5	27	34.5	34	1951	1410.5	2425	1219.5	154	111	200	289	177	384
s_Citromicrobium sp. JL477	212	598	295	525	192	434	187	262	270	209	80	223	185	24	54	27	39	18.5	20	37	36	40	16	56.5	56.5	2416	1739.5	3105	1521	233	194	297	398	241	477
s_Novosphingobium aromaticivorans	287	4528	270	383	171	392	52	132	173	182	81	161	146	49	62.5	56	21.5	36.5	12	24	23	45.5	30	46	47	2971	1832	3386.5	1866.5	491	466	617	846	482	1193
s_Novosphingobium pentaromativorans	29	352	74	99	26	98	15	23	44	47	33	21	69	8	14.5	10	5.5	6.5	0	1	8	2	0.5	14.5	14	598	422	656.5	385.5	205	124	246	320	213	476
s_Novosphingobium sp. PP1Y	102	485	57	81	63	113	40	34	40	37	29	32	57	4	5.5	7	4	3	5	5	2	3.5	3.5	14	6	604	433	694	427	273	182	403	448	300	788
s_Sphingobium baderi	44	374	121	167	39	251	25	47	85	112	76	73	129	22	20	8	15.5	6.5	9	10	17	11.5	13.5	31	23.5	1231	800.5	1073.5	568	600	411	690	826	502	1096
s_Sphingobium chlorophenolicum	60	288	102	127	32	203	59	37	60	65	40	58	57	14	18.5	12	9	20.5	15	16	8	31	19	12	14	1334.5	784	1155	562.5	210	175	258	325	186	382
s_Sphingobium japonicum	180	374	264	125	610	89	153	119	69	87	26	78	41	7	17.5	11	12.5	12	7	9	10	10.5	6.5	17.5	8	1474	800.5	1193	568	669	224	394	504	319	619
s_Sphingobium sp. MI1205	136	392	215	123	413	129	150	105	84	72	41	65	77	16	29.5	14	16.5	22	25	30	39	14.5	8.5	47.5	42	1162	707	1052	455	338	190	388	455	328	692
s_Sphingobium sp. SYK-6	203	412	250	320	251	336	86	148	144	173	81	231	136	28.5	48.5	28	30	28.5	32	31	29	28	17.5	80.5	56.5	3131.5	1831.5	2616	1281.5	728	221	407	361	210	505
s_Sphingobium sp. YBL2	109	334	166	172	117	145	55	37	60	128	40	61	46	10	16.5	9	6.5	9.5	13	13	20	4	4	22	19	1692.5	1004	1452	660	302	219	327	481	330	604
s_Sphingomonas hengshuiensis	293	476	940	560	584	256	282	208	263	248	86	215	144	8	12.5	5	10	14.5	18	14	19	15	10.5	27	27.5	8769.5	5111	5387	2539.5	389	243	392	466	285	600
s_Sphingomonas sanxanigenens	201	471	565	470	283	314	107	135	171	210	117	194	211	31	30.5	19	13.5	24.5	6	8	12	10.5	13	23.5	20.5	6792.5	3568	5203	2417.5	569	468	760	946	586	1086
s_Sphingomonas sp. MM-1	153	549	389	382	169	318	153	149	202	198	63	114	124	20.5	38.5	32	31	26.5	42	26	35	46.5	25.5	40.5	37.5	5594	2937	4416.5	1996	557	392	761	824	573	1318
s_Sphingomonas taxi	130	320	1075	487	128	263	89	91	114	197	65	149	126	4	8.5	6	4	6	3	4	6	5	4	17	11	13290.5	5125	6324.5	2788.5	328	204	347	482	277	600
s_Sphingomonas wittichii	253	488	751	512	586	507	187	210	252	291	99	205	235	8.5	16.5	6	4	7	10	14	21	6.5	11.5	21	14.5	10513	5175	8331	3735	499	344	672	1141	677	1704
s_Sphingopyxis alaskensis	69	334	209	200	78	149	36	40	50	84	36	45	55	19	13	26	11	19	13	5	15	21	25	13.5	16	2328	1324.5	2509.5	1414.5	1067	701	2048	1571	1180	2473
s_Sphingopyxis fribergensis	190	299	397	462	364	196	123	112	154	171	53	90	77	16.5	18.5	16	7	14.5	12	7	6	13.5	7.5	25.5	15	3113	1948.5	4174.5	3350.5	1428	1243	3484	2456	1758	3868
s_Sphingopyxis macrogoltabida	339	850	644	805	281	524	283	298	300	504	200	260	392	37.5	43.5	15	29.5	23	28	45	53	25	14.5	53.5	41.5	5572.5	3090	6034	3395.5	2521	1800	5143	4173	3117	6163
s_Sphingopyxis sp. 113P3	132	317	169	197	188	199	115	114	169	123	117	113	244	8	28.5	7	7	11	3	9	7	14	6.5	13.5	15.5	1784	1100	1662.5	822.5	741	445	1051	1164	719	1406
s_Sphingopyxis terrae	239	553	397	219	802	181	174	141	69	128	40	120	68	15.5	24.5	15	28.5	12.5	26	34	36	14.5	8	40.5	34	2423.5	1369	2505	1210	922	548	1761	1742	1865	2828
s_Zymomonas mobilis	90	223	56	98	42	193	32	48	90	75	182	36	292	28	39.5	31	27	21.5	30	41	32	36	23.5	75	58.5	613.5	283.5	552.5	174.5	619	368	539	1028	428	928
s_beta proteobacterium CB	13	16	18	39	6	122	9	77	10	11	8	4	8	11	13.5	23	10	12	14	11	10	27.5	18	19	19	9.5	8	7.5	3.5	276	496	877	504	553	397
s_Candidatus Accumulibacter phosphatis	2495	1227	1575	1608	3461	283	1363	956	814	995	43	1346	197	21	25	16	18	21	7	16	10	28	18.5	27	25	808	613.5	795.5	761	4246	3960	4827	8524	7300	8076
s_Candidatus Profftella armatura	17	19	14	17	5	19	4	8	9	8	12	8	10	18	21	9	4.5	13	10	9	0	38.5	12	16	34.5	2	2	0.5	1.5	37	41	38	50	33	36
s_Candidatus Kinetoplastibacterium crithidii	1	14	18	5	1	6	8	4	13	11	5	10	5	18.5	35.5	13	11	12	67	24	22	21.5	7.5	50	57	8.5	3	3.5	5.5	144	128	105	114	141	98
s_Candidatus Kinetoplastibacterium desouzaii	2	5	1	1	1	10	1	1	7	6	4	7	4	9	12	10	3.5	6	9	16	8	8	3.5	13	4.5	7	7.5	5.5	7	20	18	8	10	16	17
s_Candidatus Kinetoplastibacterium galatii	3	0	0	2	1	19	2	3	4	10	2	8	6	2	10	6	1.5	2.5	4	6	6	2.5	1.5	5.5	6.5	1	0.5	1.5	2.5	18	9	8	4	7	8
s_Candidatus Kinetoplastibacterium oncopeltii	6	15	0	4	0	2	0	0	3	5	3	5	4	12	13.5	3	13.5	7	13	16	10	8	4	28	8	0.5	1	0	1	37	46	14	24	48	41
s_Kinetoplastibacterium blastocrithidii	2	2	33	32	0	2	6	0	2	0	1	0	1	2.5	5.5	9	6	4	4	5	1	6	4	4	9	0.5	2	2.5	1.5	6	4	6	6	6	6
s_Leptothrix cholodnii	3555	3035	2364	2805	3632	627	1417	1214	2162	1979	567	3223	695	27.5	35	24	17	18.5	28	19	9	47.5	30.5	32	30.5	4603.5	2888	3558	2519	7126	4298	7861	13937	7364	14350
s_Methylibium petroleiphilum	2310	1990	1415	1626	2161	390	730	758	984	1065	44	1738	122	18	19	18	17.5	22	43	14	15	28	24.5	20.5	37.5	5336.5	3070	3883.5	2735.5	3669	2645	6150	7765	4181	9067
s_Paucibacter sp. KCTC 42545	1359	1175	1035	1226	583	346	420	375	1362	739	39	1265	217	78	76.5	117	63.5	89	118	51	38	181	150	83.5	150.5	761	563	659.5	493	4969	4318	7105	9713	5654	9548
s_Roseateles depolymerans	1449	1300	1207	1073	1537	397	522	508	1356	794	48	1550	164	25	21.5	29	26	17	36	13	29	31.5	22	34	37.5	1467	1035.5	1212.5	922	3329	2808	4599	6460	3718	6761
s_Rubrivivax gelatinosus	2415	3548	1783	2054	2379	579	901	1020	1498	1234	70	2166	170	79	111.5	105	67.5	68.5	156	89	77	124	79.5	124.5	182	6905	4098	5742.5	4100	3315	2208	4106	7340	4170	8520
s_Thiomonas intermedia	1313	992	1189	1126	1466	216	554	481	717	503	51	787	137	29.5	29.5	36	24.5	32	30	38	33	39	40.5	68	43.5	541.5	410	527	525.5	6375	6045	8374	12022	8155	13020
s_Burkholderiales bacterium GJ-E10	1088	790	627	868	1389	146	462	319	247	371	22	476	65	372.5	415.5	250	200.5	282.5	1033	346	275	580	486.5	537.5	1023	882.5	689.5	774.5	855	1076	1102	1166	1764	1446	1911
s_[Polyangium] brachysporum	1559	1329	1436	1262	2279	319	705	621	1010	757	37	1139	117	294	324	272	303.5	242	303	342	344	327.5	144.5	467	430.5	3504	2257	2750.5	2023.5	2898	2237	4131	6246	3478	6493
s_Achromobacter denitrificans	248	247	172	209	173	123	73	99	133	177	14	202	35	8.5	6.5	3	2.5	3.5	5	10	6	10.5	2.5	9	16	403.5	345	334	393.5	478	499	708	989	615	985
s_Achromobacter xylosoxidans	2397	1903	1602	1448	2423	659	771	672	730	986	103	1286	290	101.5	115	112	101.5	99	86	68	82	165.5	107.5	135.5	139	2044	1722.5	1901	1895	4656	3981	6024	8593	5038	8793
s_Advenella kashmirensis	152	157	190	590	85	452	100	67	58	127	71	69	117	14.5	19	11	8	9	28	13	11	26.5	14.5	32.5	30	55.5	64.5	57	39.5	199	201	303	423	285	400
s_Advenella mimigardefordensis	126	153	66	124	25	136	62	55	58	47	33	58	43	23	58.5	47	25.5	43.5	32	18	20	106.5	134.5	50	60	39.5	55.5	46.5	42.5	216	203	295	361	272	383
s_Alcaligenes faecalis	362	365	289	423	347	1755	182	224	415	171	101	237	1124	73	121.5	64	82.5	53	115	125	89	48	41	148	167	59.5	93.5	80.5	91.5	1229	1648	1558	6063	1636	2310
s_Basilea psittacipulmonis	24	43	24	7	21	26	12	8	23	36	11	63	17	39	55.5	35	24	23.5	108	81	57	45	19	73.5	90.5	4	6	10.5	5.5	70	87	96	71	95	88
s_Bordetella avium	342	309	174	167	192	130	102	143	280	175	20	275	57	25	39.5	17	31	24.5	58	54	39	26.5	25.5	53.5	54	155.5	155	162.5	151	655	683	943	1362	804	1194
s_Bordetella bronchiseptica	225	201	160	152	137	64	65	35	35	122	7	125	35	5	6.5	5	3	6	1	2	2	2	4.5	6	7.5	220.5	181	222	211.5	356	323	486	693	432	658
s_Bordetella hinzii	1642	1475	513	859	620	308	320	322	435	575	45	896	153	76.5	94.5	60	69.5	61	62	59	64	94	60	82	78	624.5	570.5	604.5	598	1685	1530	1989	3205	2086	3152
s_Bordetella holmesii	282	312	191	176	166	82	62	107	180	187	15	235	64	34	29	31	37.5	26	25	28	25	27.5	12	43.5	28.5	175	174.5	163.5	149.5	402	325	519	772	488	772
s_Bordetella parapertussis	1935	694	1411	378	4506	217	966	872	525	596	117	847	413	1	0.5	0	1.5	0.5	0	3	1	1	2	0.5	0	20	18	16	14	445	378	395	614	567	744
s_Bordetella pertussis	10	19	8	8	8	10	6	8	8	20	1	15	9	0.5	1	1	2	0.5	5	3	3	1	2.5	7.5	4	19.5	25	28.5	28	61	63	61	82	44	82
s_Bordetella petrii	951	847	566	515	819	302	316	301	549	490	46	770	162	27	31	19	16.5	25	45	22	22	30	23.5	39	47.5	705	595.5	656	649.5	4391	4087	6668	7955	4506	7772
s_Castellaniella defragrans	1227	1039	928	672	1886	454	609	448	606	530	148	787	278	52.5	54.5	42	36	45.5	67	37	31	73.5	62	57.5	88	852.5	843.5	915	871.5	1351	1233	1676	3286	1955	3106
s_Pusillimonas sp. T7-7	442	673	170	185	172	582	71	89	185	179	48	308	193	34	85	41	47	31	98	86	69	47.5	25.5	126.5	104	82.5	289.5	208.5	213.5	525	413	570	856	477	714
s_Taylorella asinigenitalis	5	2	5	7	1	17	14	2	13	9	4	3	8	13.5	12.5	6	10.5	6	38	28	24	16.5	9.5	36.5	37	0.5	2.5	3	4	43	50	70	30	40	35
s_Taylorella equigenitalis	12	3	3	5	2	29	6	14	13	6	17	6	20	16	12.5	17	9.5	11	28	21	13	14	7.5	31.5	16	0.5	2.5	3	2	29	38	18	41	41	23
s_Burkholderia ambifaria	191	188	220	177	464	76	192	147	133	128	6	181	22	10.5	6.5	8	5.5	7	11	5	4	1	1	17	10	592.5	434	440.5	390.5	343	318	499	883	455	750
s_Burkholderia cenocepacia	618	433	407	448	452	162	201	179	214	315	34	403	77	17	28	15	26.5	21	16	13	15	16.5	12.5	22	34	1553	1197.5	1092.5	946.5	700	635	870	1372	873	1311
s_Burkholderia cepacia	481	284	370	344	647	131	268	161	119	223	22	296	84	12	14.5	6	17	9.5	5	9	7	5.5	5.5	16	18.5	884.5	644	629.5	568	512	528	680	1036	631	903
s_Burkholderia contaminans	147	91	72	114	63	36	48	46	35	47	7	31	7	0	3	1	3.5	1	0	0	0	0.5	1	1	4	256	186.5	188	183	118	106	148	221	160	220
s_Burkholderia dolosa	0	0	0	0	0	0	0	0	0	0	0	0	0	0	0	0	0	0	0	0	0	0	0	0	0	0	0.5	0	0	0	0	0	0	0	0
s_Burkholderia lata	166	96	188	95	386	44	71	84	87	90	7	99	16	1.5	1.5	1	1.5	1	1	1	4	1	0.5	5.5	1	278.5	215.5	198	206	120	107	172	332	193	250
s_Burkholderia multivorans	371	269	252	317	273	136	149	176	293	314	25	437	52	21	19	21	10	18.5	10	5	7	11.5	16	45.5	31.5	1060.5	748.5	721	623.5	2054	2121	2536	3449	2626	3315
s_Burkholderia pyrrocinia	67	65	47	86	35	19	35	30	78	37	5	53	18	2.5	6.5	0	2.5	1.5	4	6	3	1	0.5	6	2	247.5	196	173	158.5	229	233	308	420	301	433
s_Burkholderia vietnamiensis	2335	782	151	350	238	52	191	93	134	393	7	565	28	0.5	0.5	0	0.5	1	0	0	0	0.5	0.5	0	0	147	112.5	107	111.5	1479	1477	1304	2341	2003	2048
s_Burkholderia mallei	8	9	14	5	24	16	11	6	6	17	0	18	3	270	400	247	347.5	221.5	383	554	490	338.5	132.5	568.5	500.5	17	16.5	16.5	18	12	22	10	26	11	21
s_Burkholderia oklahomensis	229	107	210	134	542	68	142	85	32	106	11	102	27	14	18	9	10	8	16	16	9	7	7.5	21	18.5	750.5	555.5	476	660.5	153	131	185	272	196	269
s_Burkholderia pseudomallei	1155	1173	618	424	651	274	1464	531	422	527	112	494	228	52.5	97	56	41	59.5	170	84	84	93.5	66.5	144.5	168	707	578.5	652.5	702	365	321	490	669	500	741
s_Burkholderia thailandensis	171	153	458	166	74	62	90	70	76	73	17	66	34	16	13	14	15.5	8.5	9	6	11	14.5	31	16.5	18	612.5	453	426.5	346	309	310	397	701	484	657
s_Burkholderia gladioli	839	715	636	687	730	248	307	281	271	503	45	601	111	19.5	22	13	17.5	19	19	25	17	17.5	22.5	28.5	31.5	1529.5	1176	1192	1202.5	964	791	1195	1744	1198	1743
s_Burkholderia glumae	348	276	213	333	176	81	142	94	140	137	35	187	87	10	22	7	17	8.5	15	1	7	11.5	10	18	21.5	847	639.5	662	648.5	369	298	421	723	470	708
s_Burkholderia plantarii	13	13	20	20	12	11	10	13	17	14	20	15	112	3.5	5	4	2.5	0.5	9	5	4	2	2	14.5	16	88.5	66	59	55.5	39	41	81	95	68	88
s_Burkholderia sp. Bp5365	0	0	0	0	0	0	0	0	0	0	0	0	0	0	0	0	0	0	0	0	0	0	0	0	0	0.5	0	0	0	0	0	0	1	0	0
s_Burkholderia sp. CCGE1001	102	74	40	72	46	105	41	86	66	79	8	147	18	2.5	2	3	1.5	3.5	1	0	1	8	1.5	2	2	200	157	81	80	162	127	160	265	188	257
s_Burkholderia sp. CCGE1002	342	223	221	266	328	98	130	173	88	163	16	253	42	29	31.5	25	14	18	47	30	24	24	22.5	30.5	49.5	1047.5	818	588.5	512.5	282	267	417	603	414	585
s_Burkholderia sp. CCGE1003	376	186	414	221	839	59	222	135	89	117	8	149	29	22	28.5	29	19	12	11	3	13	19	13	19	23	776.5	563.5	377	292	391	405	555	783	445	669
s_Burkholderia sp. HB1	169	110	106	151	43	56	54	53	83	76	5	97	18	23.5	25	29	17.5	13	34	18	21	34.5	27	33	45	7067	3454.5	492.5	326.5	215	228	282	504	343	406
s_Burkholderia sp. KJ006	26	12	10	23	17	8	6	14	6	3	2	3	4	0.5	0	0	0	0.5	0	5	2	0	0	1	0	51	35	33.5	25.5	29	30	31	47	41	51
s_Burkholderia sp. PAMC 26561	71	57	106	220	57	17	54	19	23	62	2	10	3	4.5	4	0	1	2.5	5	2	2	1	0.5	3	3.5	753.5	248.5	84.5	73.5	69	75	98	146	96	135
s_Burkholderia sp. PAMC 28687	174	58	165	68	474	58	140	104	80	67	6	84	8	9.5	3.5	4	4.5	4.5	6	4	3	8	8	8	7.5	657.5	246.5	83	63.5	140	123	180	249	162	254
s_Burkholderia sp. RPE64	321	187	160	230	158	86	110	138	178	138	17	263	25	21	15.5	10	13	11.5	25	7	5	18.5	24.5	18.5	22	1021.5	713	520	491.5	325	275	438	617	433	565
s_Burkholderia sp. RPE67	80	69	49	82	36	22	38	30	29	88	16	100	16	10.5	14	10	5.5	12	6	1	8	21.5	4.5	22	29.5	354	282	197	177.5	62	67	111	155	120	176
s_Burkholderia sp. YI23	180	122	191	127	380	25	112	44	32	56	7	46	16	3	5	5	1.5	2	0	0	1	3.5	4	7	8	351.5	257	201.5	192	125	99	155	241	181	272
s_Burkholderia ubonensis	291	164	243	169	617	70	163	141	110	167	13	200	30	5.5	6	11	3.5	4	15	13	9	1.5	2	13	8	701.5	538	458	417.5	158	143	190	389	242	370
s_Cupriavidus basilensis	891	697	611	761	467	192	289	285	397	442	32	572	99	19.5	36	21	22	18	34	34	35	30	17.5	44	42	941.5	759.5	813	748	1593	1291	2178	3743	1834	3157
s_Cupriavidus gilardii	1070	904	4038	850	2308	200	392	315	285	482	34	622	129	25	21.5	11	17.5	13	21	18	28	26.5	5	38.5	23	1627	1247.5	1383.5	1209	1632	1402	1990	3038	2091	3082
s_Cupriavidus metallidurans	397	406	501	311	621	104	182	137	268	203	410	294	523	24.5	22	14	18	28.5	18	19	31	23.5	10.5	30	28	702.5	529.5	551.5	518	1702	1348	2060	3377	2069	3138
s_Cupriavidus necator	1672	1328	12631	1009	6633	284	490	420	488	581	38	742	127	31	42.5	31	36	34.5	19	8	17	58.5	47.5	39	39	1549	1330.5	1278	1209	1967	1641	2527	3852	2348	3687
s_Cupriavidus pinatubonensis	1594	1319	367	406	583	109	289	132	229	212	22	282	51	12.5	17	19	5	12.5	16	5	8	19.5	17	26.5	20	857	677	664	624	993	847	1238	1876	1106	1769
s_Pandoraea apista	194	150	139	174	132	62	59	63	87	64	13	67	25	18	15.5	21	8.5	12.5	22	12	26	31	14.5	25	28.5	331	274.5	254.5	226.5	857	889	1332	1531	1028	1541
s_Pandoraea faecigallinarum	278	196	224	372	263	65	114	100	138	164	12	196	27	12.5	4.5	7	7	9.5	7	8	9	22	9.5	15.5	10.5	355.5	244.5	244.5	229	358	341	520	732	468	663
s_Pandoraea norimbergensis	501	369	485	355	1147	92	298	191	156	227	19	258	71	10	5	3	7	5	7	10	9	8.5	8.5	12	11.5	400.5	314	308.5	303	520	496	685	980	718	965
s_Pandoraea oxalativorans	115	96	100	129	105	67	76	40	42	47	5	38	18	6.5	14	14	17	4.5	4	13	27	3.5	2	20	14	268	190.5	210.5	164.5	336	315	411	573	384	539
s_Pandoraea pnomenusa	621	352	484	448	1176	131	271	252	185	353	74	448	130	22	25	26	20.5	31.5	29	15	15	70	53	37	34.5	569	475.5	506	481.5	552	491	698	1051	687	1166
s_Pandoraea pulmonicola	560	349	334	317	617	78	252	209	196	223	7	333	26	22	25	13	8.5	20.5	44	23	12	29.5	19	28	40.5	606	470	476	436	468	396	513	850	581	855
s_Pandoraea sputorum	108	85	94	109	64	32	40	48	54	65	1	87	7	6	8.5	4	5.5	5	3	4	5	3	3	8.5	9.5	237	167	166	143.5	196	159	235	374	254	369
s_Pandoraea thiooxydans	1160	657	762	569	1829	109	564	387	195	375	20	497	70	44.5	25	26	26.5	37	27	15	16	59	36	40.5	33.5	666	502	547.5	484	975	843	1111	1679	1048	1543
s_Pandoraea vervacti	271	162	156	206	152	78	65	115	94	110	10	205	38	11.5	14.5	23	12	15.5	8	5	7	33	25	18	22.5	371.5	273	273.5	283	321	275	481	590	385	600
s_Paraburkholderia caribensis	249	208	301	288	287	131	177	142	163	186	32	247	61	22	30.5	21	14.5	15.5	31	22	13	21.5	16.5	46	33	1514	1068	883	813	436	425	621	977	628	888
s_Paraburkholderia fungorum	191	155	164	218	122	67	74	71	93	92	26	129	22	11	8	16	4.5	13	4	4	3	21	19	11	12.5	909	679	380	323	293	292	413	615	396	578
s_Paraburkholderia phenoliruptrix	75	46	51	93	35	36	26	20	42	48	3	51	8	5.5	11.5	27	16.5	17.5	1	0	6	29.5	19.5	6.5	8.5	218	149	107	109	55	52	75	127	95	121
s_Paraburkholderia phymatum	397	242	372	241	854	63	214	182	193	201	14	288	36	11	18	9	7	9.5	52	12	16	14.5	13	23	41	763	549	439	407.5	271	224	323	520	341	471
s_Paraburkholderia phytofirmans	299	176	341	141	874	43	201	121	56	134	11	149	25	11.5	20	8	10	13.5	22	9	7	25	17	17.5	20.5	2017	1382	350.5	323	246	246	317	444	307	443
s_Paraburkholderia rhizoxinica	98	125	233	151	76	51	63	52	84	68	10	104	14	17.5	18.5	21	13	18	23	11	10	25.5	28	16.5	14.5	360.5	287.5	290	270.5	246	192	272	568	348	471
s_Paraburkholderia xenovorans	436	313	368	291	496	54	211	140	130	160	10	225	35	41.5	24.5	67	11.5	23.5	6	18	7	50	37	30.5	40	1369.5	938	488	414	405	338	584	883	534	903
s_Polynucleobacter asymbioticus	13	23	28	37	2	29	16	37	7	15	33	14	16	20.5	29.5	39	17	21.5	38	20	22	38.5	19.5	42	51.5	16.5	14	13.5	7.5	119	183	182	260	209	250
s_Polynucleobacter necessarius	6	10	26	6	2	7	6	11	2	6	1	12	14	13	14.5	5	7.5	11.5	11	10	13	29	7	18.5	20	4	4	5.5	5.5	49	79	76	114	70	95
s_Ralstonia mannitolilytica	684	479	298	458	446	129	159	189	310	351	18	541	65	17	13	16	18	13	32	18	12	20	16	16.5	19.5	690.5	543	533	487	1563	1565	1878	2916	1990	2891
s_Ralstonia pickettii	1645	1289	1418	1019	1580	323	617	478	832	681	88	1013	200	51.5	57	48	52.5	39	48	34	40	45	49	78	56	1664.5	1332	1304	1224.5	3874	3548	5403	7825	4524	7509
s_Ralstonia solanacearum	1768	1475	1591	1392	1825	450	592	554	797	982	43	1332	165	49	71	49	36.5	40.5	52	61	63	55	36.5	96.5	89.5	2353.5	1863	1931.5	1793.5	2741	2357	3636	5450	3356	5202
s_Comamonadaceae bacterium A1	2184	2040	1844	1691	2193	976	928	1356	4747	2009	53	4431	336	18.5	14.5	16	11	19	13	4	9	23.5	21	14	19.5	442.5	405.5	537.5	436	4130	3445	5749	8995	4847	8766
s_Comamonadaceae bacterium B1	2351	2052	2021	1615	2493	831	984	1292	4133	2062	42	4106	324	50.5	81.5	70	61.5	68	107	66	101	86	54.5	132	111	526	403.5	584.5	431.5	6944	6455	10701	13864	7367	13831
s_Acidovorax avenae	1507	1542	886	1012	395	342	244	353	1320	580	27	1159	231	6	7.5	9	5	4	5	5	4	10	12.5	10	6	1192.5	884.5	1079	838	10675	10409	17269	21934	11214	21229
s_Acidovorax citrulli	1661	1629	1007	1272	1161	330	629	478	1187	650	20	1070	246	9.5	21	14	4.5	10.5	14	10	9	12	7	18	21	1152	812	1046.5	810	10366	9634	16967	21292	10592	20435
s_Acidovorax ebreus	1054	1100	694	810	379	136	219	215	624	333	15	634	211	23	45.5	26	43.5	24	61	47	38	18.5	14.5	77	61.5	246	214.5	302	210	11541	11394	17766	23944	12960	23470
s_Acidovorax sp. JS42	5299	2828	1830	1362	3515	378	810	813	1401	1111	39	1651	759	9	14	14	13	7	9	10	15	10.5	6.5	24.5	17.5	289.5	265	373.5	277.5	42346	41040	60132	73875	41903	71265
s_Acidovorax sp. KKS102	12961	8919	4487	6388	2054	1128	1266	1355	5642	2421	127	4685	1143	53	65.5	62	37	30	64	61	49	28	17.5	100.5	74	1260.5	1531	2171	1171	295960	300067	472314	476988	271545	508511
s_Alicycliphilus denitrificans	4474	4179	2567	3341	1692	884	1019	1167	4121	2568	89	4726	1228	20	39	55	40.5	37.5	45	24	33	53.5	47	54.5	56.5	1786	1364.5	1863.5	1421.5	40039	36735	61996	84822	46131	83100
s_Candidatus Symbiobacter mobilis	1020	475	849	674	869	160	545	275	565	332	28	654	74	32	30	30	22	35.5	87	14	6	67.5	69.5	45.5	84.5	179	134.5	160	145.5	1100	983	1526	2209	1449	2169
s_Comamonas testosteroni	4351	3614	2915	3296	1791	1107	1204	1211	3950	2347	84	4624	2679	133.5	149.5	113	113	103.5	152	126	136	181	108	199.5	201	963.5	868.5	1030.5	740	49520	49174	61275	70568	37905	65120
s_Delftia acidovorans	815	724	599	540	581	210	222	244	791	356	17	735	278	2.5	10.5	5	5	4.5	2	2	4	6	4	10.5	8	263.5	221.5	289	218.5	7414	7529	10509	13688	7217	12431
s_Delftia sp. Cs1-4	821	683	444	659	214	153	163	157	432	263	10	466	258	5.5	5.5	4	3.5	4.5	9	6	11	4	6	13	14	310	270.5	304.5	286	6041	6267	8814	11215	5389	10276
s_Limnohabitans sp. 103DPR2	618	321	583	679	177	145	263	204	963	375	25	726	185	15.5	29.5	15	14	12.5	27	22	30	14.5	10.5	29.5	44	56	68	86	54	2918	2641	4472	5336	3227	5653
s_Limnohabitans sp. 63ED37-2	2609	1820	2096	2419	824	463	949	1270	3029	1240	47	2365	522	20	22	20	17	15.5	14	14	21	42	20.5	36	20	338.5	323.5	418.5	308.5	10727	9571	16287	20750	12269	34963
s_Ottowia sp. oral taxon 894	1645	1330	1468	1198	2201	473	639	682	2079	1038	468	2098	1067	171	244	161	175	133	220	234	202	226	116	297	328	313	269	331.5	263	6879	6246	9701	13123	7652	12861
s_Polaromonas naphthalenivorans	4796	2374	11043	32265	2036	1073	6716	1057	3416	1873	153	3141	542	40	25.5	45	33.5	42.5	22	28	18	43.5	39	45.5	34	1692.5	1612	1694.5	1350.5	12101	10605	21501	26316	13542	25611
s_Polaromonas sp. JS666	2626	1507	3112	5019	1118	531	1466	695	2155	1018	56	1983	272	12	39.5	31	28	27.5	33	42	40	42.5	28	47	37	1966.5	1749	1780	1504.5	9419	8346	15660	19846	10290	19314
s_Ramlibacter tataouinensis	4346	6056	3438	4485	1672	1224	1301	1363	4659	2574	180	4499	582	86	85	78	72	61.5	70	65	54	111.5	64	94	79	13212	9026.5	14814	10696	15860	13699	25430	33832	17759	34702
s_Rhodoferax ferrireducens	4714	1164	7548	8250	1297	388	2764	694	1700	1017	128	1540	384	44.5	55.5	56	41.5	49.5	67	69	77	49.5	48	70.5	83	551.5	488.5	899	501	7412	6248	12898	17681	10057	19040
s_Variovorax paradoxus	6340	5664	5765	7323	4081	1390	2273	1875	4699	3095	201	4760	688	191.5	255.5	157	223.5	167.5	243	279	273	229	140	343.5	330.5	29303.5	15929.5	11577.5	8917.5	24775	21923	41784	52106	26415	51796
s_Verminephrobacter eiseniae	2954	2075	2490	2630	1168	577	921	743	2399	1206	61	2141	618	16	23.5	45	7.5	18.5	20	16	10	5.5	6	48.5	21	1261.5	957.5	1148.5	911.5	19265	17583	32248	39357	20322	37884
s_Collimonas arenae	385	345	870	917	301	215	185	140	166	236	55	315	103	35	53	40	47	43	39	64	33	51.5	30.5	86	73	575.5	682.5	479.5	389	871	783	1178	1647	1076	1528
s_Collimonas fungivorans	603	452	1115	1058	328	348	275	223	344	294	31	434	119	48.5	58	30	31.5	19.5	49	38	48	18.5	11.5	73	71	1008	1137	771	619	1069	942	1429	2035	1299	1873
s_Collimonas pratensis	347	202	682	580	226	140	201	106	155	238	20	261	69	21	19.5	11	12.5	10	23	13	7	25	19	32.5	33	687.5	692.5	437.5	387.5	631	570	789	1265	823	1176
s_Herbaspirillum hiltneri	672	471	1146	841	820	241	351	304	399	370	456	485	685	13	13.5	8	8	12	11	12	19	23.5	8.5	20	20.5	880.5	930.5	724.5	592	1098	962	1359	2032	1249	1827
s_Herbaspirillum rubrisubalbicans	569	470	717	680	539	218	283	216	435	363	23	612	76	24.5	32.5	21	18	10	21	39	35	20.5	15	60.5	53	404.5	511	376	355.5	1285	1113	1682	2312	1447	2259
s_Herbaspirillum seropedicae	921	567	821	708	453	223	389	264	420	428	22	616	94	20.5	24.5	19	15	15	28	35	34	28	28.5	37.5	37.5	578	680	504.5	474	1241	1067	1820	2369	1532	2252
s_Herminiimonas arsenicoxydans	325	145	933	805	181	851	293	106	102	213	33	107	58	26	35	12	42.5	41	28	24	31	27	21.5	57.5	48.5	379.5	628	313	202.5	403	332	739	680	516	664
s_Janthinobacterium agaricidamnosum	610	338	5548	3181	244	222	414	151	249	246	60	294	86	19.5	20.5	14	20	15	11	21	25	11.5	7	31.5	25.5	1394.5	2924	1270	798	1162	1079	3059	2116	1132	2113
s_Janthinobacterium sp. B9-8	218	164	191	106	24	37	39	30	101	75	19	32	67	69.5	74.5	53	41.5	48.5	213	69	55	94	73.5	109.5	176.5	39	31.5	43.5	40.5	798	660	844	855	574	663
s_Janthinobacterium sp. Marseille	301	380	500	523	132	362	106	49	73	142	20	101	26	20	30.5	11	21.5	19.5	51	44	31	24.5	6.5	69	44	250	334.5	193.5	131.5	3314	3515	3482	4626	3961	4392
s_Massilia sp. NR 4-1	662	476	1999	1291	304	324	272	270	581	374	45	612	71	44.5	76	52	57	54	77	68	68	59.5	45	102.5	80	1562	3178.5	1148	1064.5	1547	1309	2528	3042	1820	2901
s_Massilia sp. WG5	1119	697	2509	1442	2103	296	564	440	490	619	74	699	96	62	63.5	45	50	50.5	43	26	32	69	48	74.5	78	4225.5	9125.5	2129.5	2112	1365	1113	1887	2682	1648	2412
s_Gallionella capsiferriformans	279	179	336	229	646	45	232	116	100	144	26	120	48	26	55.5	24	28.5	26.5	82	53	57	38.5	16.5	63.5	74.5	89.5	65.5	118	99	456	375	470	701	564	669
s_Sideroxydans lithotrophicus	682	349	614	624	935	169	350	272	188	290	19	363	66	22.5	37	25	22.5	18	24	32	45	30	14.5	50.5	46	365.5	288	462	466.5	761	671	799	1375	1117	1273
s_Thiobacillus denitrificans	1449	746	1463	1362	2617	346	867	656	439	762	26	893	79	43.5	55.5	34	44.5	53.5	52	22	29	59	47.5	63	71.5	1315.5	1034.5	1659.5	1294	1067	776	1203	2044	1640	2417
s_Candidatus Methylopumilus planktonicus	8	5	9	13	2	10	8	3	9	19	2	16	4	2.5	10	10	2.5	2.5	13	9	6	4	3	19.5	13	5.5	9	11.5	15	42	42	46	63	26	51
s_Candidatus Methylopumilus turicensis	18	38	44	39	18	38	52	26	32	18	11	18	7	6.5	34.5	13	11.5	10.5	28	23	15	12	7.5	30.5	22	11.5	18	39.5	40	53	52	85	70	61	148
s_Methylobacillus flagellatus	201	250	194	143	133	52	66	48	83	67	30	128	38	26.5	65.5	25	38.5	22.5	49	70	67	22.5	13	98.5	84	109	110.5	130.5	166	713	627	873	1092	842	1116
s_Methylophilus sp. TWE2	107	69	95	148	58	31	66	28	32	61	25	75	38	16	15	6	15.5	10	13	13	18	13.5	8	19.5	13	21.5	26.5	45.5	55.5	217	174	285	285	214	386
s_Methylotenera mobilis	26	26	32	41	10	21	18	36	13	27	14	10	17	24.5	18.5	17	24	18	16	16	14	28	16.5	36.5	18.5	21	19	34.5	51	105	158	269	171	222	491
s_Methylotenera versatilis	39	17	309	115	22	42	54	48	95	40	17	40	13	22.5	35	16	15	13	18	27	16	27.5	12	31.5	31	26	42	50.5	65	108	131	224	313	190	511
s_Methylovorus glucosotrophus	43	40	83	60	63	25	35	7	31	21	3	49	6	7.5	9	1	5	3	9	5	8	7	5.5	17.5	9.5	26	29	39	47.5	139	112	137	232	167	222
s_Methylovorus sp. MP688	39	20	61	78	13	41	32	4	20	14	4	13	14	6	7.5	4	2.5	3	2	6	6	3.5	2	9	6.5	32	23.5	45	43.5	202	141	248	368	227	325
s_Chromobacterium violaceum	868	605	612	714	522	261	373	328	364	617	37	801	119	81.5	77	72	79	68	61	40	58	104	50.5	61	67	634	562.5	660.5	706	3166	2407	2249	4506	2811	3126
s_Aquaspirillum serpens	0	0	1	1	1	0	0	0	0	1	1	1	2	0	1	0	0	0	0	0	1	0	0	1	0	0	0.5	0	0	1	1	2	0	0	1
s_Laribacter hongkongensis	697	591	556	479	444	152	279	237	274	322	18	429	113	48	55	79	46.5	54.5	54	33	60	86	72	96	67.5	317	255.5	346.5	343	37401	54745	30100	47104	35430	36020
s_Pseudogulbenkiania sp. NH8B	1474	899	1030	928	1448	263	479	462	331	688	24	867	83	24.5	39.5	27	29.5	17	26	47	40	24	16.5	62.5	57	681.5	597.5	733	738.5	3249	2351	2286	4777	2960	3423
s_Kingella kingae	13	30	95	39	4	14	10	9	36	9	5	7	19	36	67.5	47	38.5	30.5	48	65	55	76.5	41	51	63	6.5	11.5	8	15	948	918	1308	1167	893	1402
s_Neisseria elongata	131	64	291	89	413	48	123	128	142	97	8	145	30	26	37	18	14	16.5	19	34	30	17	11	33	30	41.5	30.5	49.5	44	2337	2475	2989	3416	2937	4270
s_Neisseria gonorrhoeae	62	22	39	39	66	69	41	68	123	77	4	86	12	17	11.5	9	5.5	10.5	12	10	11	12	12	15	16	15.5	7.5	17	14.5	445	512	638	755	524	863
s_Neisseria lactamica	15	12	10	10	5	6	19	4	6	9	5	9	5	3	2.5	7	1	2.5	4	5	9	7	19.5	10	8	8	10.5	13	14	436	513	614	687	603	863
s_Neisseria meningitidis	76	126	110	89	65	63	57	69	104	58	21	107	31	49	46	49	32.5	21	47	33	31	49	35	66.5	66	46	44	51	55.5	1858	1975	2335	2609	2015	3171
s_Snodgrassella alvi	70	24	132	42	334	40	99	54	31	69	21	37	40	20.5	21	17	14.5	17.5	16	12	7	33.5	48	34	27	3	2.5	5	4	657	711	1023	782	581	1017
s_Nitrosomonas communis	71	44	111	128	346	12	91	50	26	60	30	57	9	13	13	22	6.5	8	10	8	9	11	8.5	16.5	17.5	24.5	83.5	47.5	63.5	59	41	69	81	71	74
s_Nitrosomonas europaea	311	255	151	202	150	155	195	226	221	190	40	203	160	30.5	23.5	25	15.5	20	15	6	11	34.5	17	26	45	31.5	371	55.5	49.5	1633	1546	1789	2529	2132	2478
s_Nitrosomonas eutropha	114	51	60	77	32	108	57	86	63	147	47	236	130	2.5	4.5	2	5.5	0	3	3	3	1.5	1	3	4.5	29	82	62.5	47.5	195	176	193	247	181	279
s_Nitrosomonas sp. AL212	406	64	126	159	206	233	138	490	555	295	20	588	64	5.5	3	2	4	2	7	4	6	2.5	2	7	7.5	21.5	33	187.5	460.5	152	116	359	239	345	344
s_Nitrosomonas sp. Is79A3	29	32	102	45	30	26	89	22	26	23	2	41	9	4.5	10.5	5	4.5	4.5	3	11	5	2.5	2	9	7	44	56.5	67	126	207	129	290	291	225	333
s_Nitrosomonas ureae	95	29	124	26	356	14	78	43	13	36	2	27	4	9.5	7.5	1	3	3.5	1	1	5	3	2.5	6	2.5	47.5	68.5	3375	9425	74	107	169	139	146	186
s_Nitrosospira briensis	227	60	141	452	38	95	195	21	60	144	45	60	54	4.5	4.5	4	6.5	4	10	10	2	2.5	3.5	8.5	11.5	1390.5	2824	8402.5	4879	218	169	200	281	195	281
s_Nitrosospira multiformis	59	39	45	77	36	32	33	49	24	26	7	40	21	8.5	9.5	2	4.5	5	13	8	6	4	4	11.5	11	1220.5	1492	935	840	194	207	253	307	229	241
s_Aromatoleum aromaticum	38173	30013	4563	10903	7212	844	3688	2830	635	7206	48	9012	175	18	15.5	9	9.5	17.5	4	9	11	16	14	18	16	1390.5	969.5	2282.5	1493.5	3634	2451	3327	14329	7427	12885
s_Azoarcus sp. BH72	21398	12102	7190	14932	11646	944	5920	4765	1405	10945	59	13386	199	35.5	57.5	18	36	29	23	22	27	52.5	38	35.5	52.5	1031	798	1130.5	1174.5	4735	3580	5287	11858	8255	11824
s_Azoarcus sp. CIB	11859	6779	3810	8316	4898	649	3090	2421	773	5753	52	7274	131	24.5	56	47	17	37.5	12	9	12	29	25.5	49.5	41	1168.5	909.5	1541	1301	3554	2831	3885	8317	6035	8365
s_Azoarcus sp. KH32C	7952	4523	2470	5518	3824	480	2148	1782	636	4786	40	5921	107	41	54	36	32	26	87	92	53	52.5	42	80	71.5	1317	1008.5	1269	1138	2681	2238	3008	6122	4786	6034
s_Azospira oryzae	3001	2090	2349	1778	2118	275	967	749	777	1154	834	1728	1179	192	247	204	198	166.5	182	181	182	234	192	238.5	297	483	382	533	591	16174	16843	17566	23671	18705	22907
s_Dechloromonas aromatica	2348	1520	1340	1892	1659	256	711	688	409	767	28	1049	108	45	61.5	36	24	40	82	46	60	67	58.5	73	110.5	347.5	266.5	357.5	366	19984	15927	22654	42402	43894	44868
s_Sulfuritalea hydrogenivorans	2367	1544	1276	2079	1512	313	830	643	491	1205	27	1458	102	22.5	33	17	15.5	28	22	11	9	34.5	23.5	33.5	37	998	811	1112	1183	2793	2390	3167	6947	4676	6329
s_Thauera humireducens	123977	69898	34253	81377	53737	4404	31092	24728	4934	54826	208	69341	563	34	20	30	18	17.5	34	21	17	21.5	18	44.5	45.5	923	786	1089	1022.5	13948	8272	12818	40073	25994	42662
s_Thauera sp. MZ1T	249993	131178	83773	210292	131192	11133	72754	62273	12772	151177	409	192294	1219	34.5	66.5	63	21	34	55	20	32	38	44	49	68.5	1240.5	1070	1672	1501	27425	19523	31349	106520	102970	158371
s_Sulfuricella denitrificans	510	451	852	463	997	93	310	232	152	150	20	277	50	77	106	116	85	125.5	66	79	55	318	208	117.5	106.5	322	270.5	289	274.5	667	656	843	1257	903	1199
s_Candidatus Baumannia cicadellinicola	11	26	13	11	8	15	14	2	14	17	16	14	17	41	72.5	66	76	41	82	100	59	88	27	129.5	64	6	7.5	18	22	28	35	32	36	34	35
s_Candidatus Thioglobus autotrophica	6	80	26	19	2	21	34	3	5	13	9	2	5	18.5	42.5	50	48.5	29	45	51	24	55.5	38	56	68.5	5	5.5	12	19.5	20	11	21	22	16	19
s_Candidatus Thioglobus singularis	18	17	19	12	11	19	99	2	13	13	9	14	21	12.5	18.5	27	16	21	6	10	4	27	26	32.5	24.5	9	4	6	7.5	23	18	28	33	36	28
s_Candidatus Ruthia magnifica	18	11	6	3	4	7	3	1	9	4	4	4	5	6.5	7	16	4	12	7	0	6	20.5	12	15.5	9	3	2	3.5	2	22	10	37	27	13	20
s_Calyptogena okutanii thioautotrophic gill symbiont	68	23	20	12	56	33	12	76	39	34	17	76	21	22	31	39	16	31.5	25	24	13	67.5	42.5	34	39.5	0	1	3.5	2	49	63	62	42	57	39
s_endosymbiont of unidentified scaly snail isolate Monju	2017	1016	4041	485	7288	213	1639	1163	361	680	36	697	125	53	68.5	40	67	55	49	60	61	69	48.5	89.5	82	416.5	361	614	678.5	361	223	350	661	466	684
s_gamma proteobacterium HdN1	1152	792	903	784	444	122	296	175	209	660	31	761	335	4.5	23	6	5	6.5	11	6	15	12.5	4	19	18	42.5	54	59.5	74.5	1194	1185	1496	1935	1603	2071
s_Pseudohongiella spirulinae	212	104	293	105	799	134	209	181	142	118	61	121	138	29	40.5	58	32.5	35.5	39	25	38	63.5	49.5	57	59.5	26	38	67	109.5	64	48	77	112	85	111
s_Sedimenticola thiotaurini	573	347	1403	210	2030	91	494	343	181	243	840	258	1077	68	93.5	78	69.5	58.5	104	60	52	94	82	98.5	138	81	67.5	103	116.5	162	148	192	305	187	311
s_Thiolapillus brandeum	525	324	1038	145	1621	65	378	280	102	176	29	211	110	43	49.5	38	55.5	39	64	49	86	33.5	14.5	79	63.5	52.5	56	82.5	71.5	149	121	211	317	198	315
s_Aeromonas hydrophila	1437	2424	1101	663	1556	454	688	544	1850	462	89	545	353	146.5	247.5	249	155.5	127	240	235	224	153	95.5	256.5	290	409	335.5	486.5	543	739471	861433	1247402	661447	464330	717424
s_Aeromonas media	577	1428	210	66	122	147	86	76	315	59	13	57	168	69.5	65.5	156	50.5	35.5	72	57	56	54	21.5	112	77	47.5	49.5	62.5	73	589997	687145	972088	776966	577165	838268
s_Aeromonas salmonicida	554	612	373	343	1207	181	114	247	7188	251	41	180	55	50.5	80.5	51	47.5	47	46	37	67	66	20.5	67.5	80	42.5	34.5	55	56.5	146701	167632	303776	100218	67910	110951
s_Aeromonas schubertii	272	157	467	154	728	82	234	249	230	114	17	137	52	54.5	100.5	44	55.5	54	76	87	70	74.5	41.5	102	81.5	90.5	83	119.5	119.5	7591	8426	10106	7264	6570	7826
s_Aeromonas veronii	173	1443	65	70	113	79	127	48	3285	74	16	103	35	31.5	48.5	42	38	18.5	38	49	53	36.5	18.5	75.5	66	62.5	42.5	72	70.5	88233	95620	89271	66271	74315	84376
s_Oceanimonas sp. GK1	277	225	539	237	603	136	210	174	174	217	48	190	80	68	96.5	106	71	77.5	87	77	84	157	106.5	122.5	106	87.5	89	111.5	132	815	837	834	1005	1079	1080
s_Tolumonas auensis	298	462	259	242	69	271	41	34	307	138	39	125	67	150.5	214.5	260	145	223	68	82	42	624.5	380.5	80.5	127.5	4	12.5	14.5	12.5	172848	134082	90056	201209	174491	125816
s_Agarivorans gilvus	17	25	115	57	10	26	17	9	19	41	29	8	110	13.5	24	12	12.5	17	13	25	18	18	9	23	28.5	9.5	8.5	8.5	5.5	126	147	125	178	142	173
s_Alteromonas addita	2	0	2	1	1	1	1	0	0	0	1	3	0	0	0	0	0	0	1	3	0	0	0	0	0	3.5	5	14	14.5	5	2	7	2	3	3
s_Alteromonas australica	53	9	180	180	7	47	28	6	19	129	40	23	34	3.5	5.5	6	7	3.5	7	4	4	8.5	12.5	6	4.5	0.5	2.5	3	4	64	52	84	82	73	71
s_Alteromonas macleodii	18	14	61	46	13	48	15	6	28	62	68	21	153	25.5	36	22	30.5	26	40	48	35	60	33	46	42	5.5	8	5	9.5	308	261	285	373	364	279
s_Alteromonas mediterranea	46	27	213	91	17	84	21	40	44	103	70	45	235	17.5	23.5	27	28.5	39.5	22	36	41	46.5	23.5	15.5	13	5.5	4.5	6	11	471	422	332	625	485	422
s_Alteromonas sp. Mac1	0	0	1	0	0	1	1	0	1	0	1	0	0	0	0	0	0.5	0	0	0	0	0.5	0.5	0	0.5	0	0	0	0.5	0	1	1	3	3	0
s_Alteromonas sp. SN2	6	3	24	12	3	7	1	2	3	25	6	14	36	9	14	2	8.5	8	11	4	7	10.5	7.5	12	12	0.5	2	1	2	115	84	105	118	96	87
s_Alteromonas stellipolaris	0	1	13	3	0	0	11	0	0	0	0	0	1	0	0	0	0	0	0	0	0	0	0	0	0	0.5	0	0	0	2	0	1	2	2	0
s_Glaciecola nitratireducens	10	13	177	55	3	29	8	5	15	28	87	20	122	16.5	22	13	24	12	19	21	19	30	11	40	27	6	5.5	6	8.5	57	69	75	38	44	58
s_Glaciecola sp. 4H-3-7+YE-5	9	7	33	18	2	26	7	4	3	27	9	5	24	9	16.5	18	4	13.5	4	8	4	20.5	7	16	11.5	4.5	3	1	5	30	35	35	32	31	35
s_Lacimicrobium alkaliphilum	73	20	131	118	38	36	27	16	21	85	20	39	73	13	21	12	7.5	12.5	18	14	9	9.5	10	41	43.5	11	18	30.5	38	134	151	146	183	136	153
s_Marinobacter adhaerens	74	35	36	47	60	10	109	26	20	34	16	23	26	10	24	16	27.5	17	9	8	9	8.5	18.5	34	16.5	30.5	20.5	38	37	82	70	117	125	104	152
s_Marinobacter hydrocarbonoclasticus	316	186	365	204	257	138	126	152	402	166	134	151	254	51	87	49	65	48.5	64	122	92	65	44.5	107.5	102.5	71	103.5	89	86	388	320	427	565	422	590
s_Marinobacter psychrophilus	110	71	206	62	366	42	67	40	32	71	29	49	113	6.5	9.5	4	5.5	5.5	5	10	4	8	8.5	16	11.5	9.5	7	12	11	64	65	107	138	108	129
s_Marinobacter salarius	192	143	298	87	532	56	135	77	62	76	31	66	100	27	38.5	39	30.5	25.5	30	41	46	44	44	50	42	64	53	61	69	206	179	202	287	241	280
s_Marinobacter similis	134	58	224	84	318	46	123	66	81	66	13	78	58	24.5	38.5	27	24.5	20.5	31	34	23	40	33.5	44	38	80.5	55	94.5	103	105	100	125	162	152	176
s_Marinobacter sp. BSs20148	24	39	21	41	21	29	41	56	51	30	10	32	18	4.5	5	2	5.5	5.5	2	7	11	6	4.5	6.5	9.5	14	11	16	17.5	48	47	79	85	59	80
s_Marinobacter sp. CP1	66	72	1145	368	95	91	51	23	48	117	84	32	57	61	83	22	5.5	19	14	31	24	69.5	26.5	110.5	43.5	20.5	24.5	38	41.5	38	40	58	117	102	87
s_Paraglaciecola psychrophila	38	30	60	43	22	20	22	14	17	46	20	44	60	7.5	15	6	5.5	6.5	4	7	7	10	3	12	16.5	6	8.5	7	9	26	25	29	23	17	30
s_Colwellia psychrerythraea	9	26	44	43	5	8	18	6	3	29	9	2	10	27.5	36.5	44	38.5	29	10	18	11	95	75	38.5	29	2	4	3.5	4	106	109	128	90	74	71
s_Colwellia sp. MT41	16	49	110	21	12	20	15	9	17	56	19	25	31	30.5	38	47	28	49	22	26	15	127.5	64	28	39.5	2.5	2.5	3	6	28	37	52	26	26	34
s_Ferrimonas balearica	203	103	295	134	546	53	163	112	46	80	10	66	25	96	97.5	90	102.5	79.5	130	119	112	144	95.5	119	142	129	115	161	175	314	323	348	405	344	427
s_Idiomarina loihiensis	20	24	295	89	17	45	16	17	22	51	37	19	99	25.5	29	16	25	20	20	26	25	17	15.5	46.5	21	1.5	5	3	6	60	43	60	57	53	54
s_Moritella viscosa	38	39	74	22	24	30	7	14	19	24	21	41	32	38.5	53	77	45.5	56	22	39	14	170	112.5	45	49.5	4	8.5	8.5	6.5	70	73	134	55	50	71
s_Pseudoalteromonas atlantica	36	22	178	55	3	33	7	3	13	68	17	26	69	5	7	12	4.5	9.5	6	2	6	14.5	13	12	11.5	4	2.5	4.5	6	29	32	55	41	18	40
s_Pseudoalteromonas haloplanktis	0	3	35	7	2	9	7	2	3	4	3	0	9	3	9	10	2.5	2.5	2	4	0	18.5	4.5	4	7.5	0	2.5	0	0	49	52	56	46	23	44
s_Pseudoalteromonas issachenkonii	6	3	11	3	2	9	6	1	3	2	2	1	5	0	2.5	1	1	3.5	3	6	1	6	1	5.5	4.5	0.5	1.5	0	0.5	11	12	28	5	8	8
s_Pseudoalteromonas phenolica	15	4	31	26	5	11	2	5	9	14	4	6	28	36	38	58	27.5	33.5	36	47	26	113.5	42	66	55.5	1.5	1	6.5	2	76	88	153	90	42	79
s_Pseudoalteromonas rubra	16	18	76	56	7	13	25	15	49	30	15	14	44	35	27	57	40	61	9	12	10	116	130	29	19.5	6.5	7	5	8	54	70	72	68	64	81
s_Pseudoalteromonas sp. Bsw20308	3	3	67	27	5	15	8	2	20	7	0	3	12	11	9	2	10.5	5.5	7	8	15	8	6.5	14	10.5	3	3.5	1.5	2	61	89	118	81	40	61
s_Pseudoalteromonas sp. OCN003	21	9	87	56	9	41	16	11	35	38	29	21	59	23	29	39	23	18	12	14	8	63.5	36	26	29	1.5	4	4.5	0.5	77	70	135	68	69	98
s_Pseudoalteromonas sp. SM9913	4	9	6	11	4	10	2	1	7	7	6	3	4	1	4	0	0	0	7	3	4	0.5	1	4.5	1.5	2	1.5	2	4.5	17	3	32	9	8	22
s_Pseudoalteromonas translucida	4	4	23	18	3	14	10	6	17	18	21	10	13	1	8	0	1	1	2	6	2	4	7.5	1	3.5	0.5	0.5	0.5	1	20	10	19	29	20	35
s_Psychromonas ingrahamii	27	9	440	267	6	32	24	5	19	27	18	22	30	17	24	32	14.5	17	11	8	17	48.5	24.5	33.5	25.5	12.5	9.5	21	13	81	48	77	142	55	112
s_Psychromonas sp. CNPT3	14	3	140	95	1	21	10	0	12	16	16	8	30	6	11.5	12	5	3.5	22	22	26	12	6	19	13.5	2.5	6	2.5	3	28	35	66	48	27	45
s_Shewanella amazonensis	26	40	148	52	27	32	11	20	36	39	289	43	384	54.5	66.5	52	46.5	56.5	46	54	71	59.5	59.5	70	72	22	20.5	16	25	178	173	171	226	201	221
s_Shewanella baltica	353	70	25117	12277	110	164	1599	59	85	1615	365	53	151	32	49.5	39	25	37.5	16	5	18	80	30.5	59.5	47	11.5	18	15.5	32	4535	6484	7616	2547	1905	2724
s_Shewanella denitrificans	28	39	239	102	9	32	13	12	12	52	25	12	36	9	35	18	9.5	17.5	8	13	6	37.5	16	9.5	22	5.5	8	6.5	11.5	100	82	96	70	78	76
s_Shewanella frigidimarina	22	19	354	124	3	30	22	4	20	52	25	8	81	30	43.5	114	23	23	41	34	23	102.5	31.5	56	58.5	19.5	13.5	23	18	395	343	535	558	364	428
s_Shewanella halifaxensis	16	6	78	48	25	23	15	15	11	20	6	36	7	11.5	17	16	10	16.5	14	11	15	22	13	19.5	19	5.5	3.5	4	2	66	60	95	66	49	56
s_Shewanella loihica	72	32	269	64	95	39	44	36	50	44	21	60	31	24	67	33	35.5	30.5	45	49	100	59	25.5	80	61.5	24.5	22.5	32.5	35	145	161	141	202	151	172
s_Shewanella oneidensis	25	22	607	276	9	32	34	15	33	67	24	12	37	13.5	17	11	9.5	7.5	7	5	4	25	6.5	21	17	3	14	5.5	3	2045	2457	1591	3015	1240	1075
s_Shewanella pealeana	4	11	127	37	7	21	5	1	13	19	17	11	32	15	12	22	8	7.5	8	2	4	32	12.5	11	9	3	5	5	7.5	45	61	52	47	46	46
s_Shewanella piezotolerans	11	2	66	62	3	17	11	3	7	36	13	11	19	4	9.5	3	3	3.5	2	5	6	5	2.5	9	7.5	1	4	3.5	6.5	59	68	56	60	42	41
s_Shewanella putrefaciens	172	56	1545	828	57	169	92	20	53	134	44	37	161	0	2.5	1	0.5	0	7	4	1	1	0.5	4	5	0.5	1.5	1	4.5	1857	2561	2002	2065	1284	1212
s_Shewanella sediminis	77	106	133	62	31	16	58	112	77	113	41	163	52	12	9	8	3	11.5	10	8	6	27.5	5	13.5	7.5	10	8.5	10	11.5	49	55	77	56	67	53
s_Shewanella sp. ANA-3	21	40	233	123	7	32	28	7	16	38	18	19	192	58	104	75	50.5	43	27	8	7	96.5	121	33	45.5	4	5	6.5	6	4953	6002	4610	4699	3772	3299
s_Shewanella sp. MR-4	7	4	109	58	2	11	22	0	5	20	8	4	45	10	9	16	4.5	4.5	1	2	1	7.5	10	6.5	9.5	3	0.5	1.5	0	439	570	303	685	313	265
s_Shewanella sp. MR-7	21	27	107	76	19	42	125	30	65	53	19	43	89	2.5	4.5	3	2.5	1.5	1	8	4	9.5	1.5	9.5	7.5	4.5	3	6.5	8.5	534	604	422	742	361	273
s_Shewanella sp. W3-18-1	16	13	465	231	14	39	24	6	6	43	13	9	53	1.5	1	0	1	0	0	0	0	0	0	1	1.5	0	1	0	1	2089	2009	1271	2617	2791	1825
s_Shewanella violacea	31	34	137	61	32	27	13	14	9	34	35	14	39	2.5	6	2	2.5	4.5	6	9	1	4.5	3.5	13.5	4.5	9.5	18	27.5	51	38	39	71	48	42	55
s_Shewanella woodyi	11	8	25	10	4	16	12	4	6	10	11	6	11	9	11.5	21	11	7.5	6	11	13	19	6.5	19.5	15.5	3	2	2	5	41	47	75	42	34	48
s_Dichelobacter nodosus	540	771	330	107	424	163	849	391	350	232	203	661	570	137	181	113	143	125.5	166	161	142	143.5	62.5	274.5	238	25.5	26.5	47	57	303	243	282	335	295	373
s_Cellvibrio japonicus	143	120	202	111	84	190	67	43	86	133	22	110	37	28	33.5	58	52	48	34	61	26	93	64	40.5	59	49.5	280	118.5	162	239	208	298	288	278	383
s_Saccharophagus degradans	29	28	83	89	14	62	14	11	31	45	37	17	101	13.5	19.5	11	7	8	6	10	16	22	9.5	29	16.5	10	44.5	14	16	71	86	131	106	92	97
s_Simiduia agarivorans	103	91	124	111	63	98	81	45	100	108	28	134	60	22.5	26	28	22	18	17	15	30	41.5	32	32.5	22	55	88	75	81	168	147	182	298	227	305
s_Teredinibacter turnerae	190	117	250	46	801	43	193	132	35	107	21	80	55	30.5	28.5	41	24.5	24	13	36	31	52.5	13.5	43.5	35	29	42	39	40.5	73	80	74	129	79	103
s_Spongiibacter sp. IMCC21906	26	24	72	74	3	37	23	15	16	40	18	12	73	13	17.5	22	16.5	21	10	14	17	30	25	28	19.5	11.5	15.5	24	28.5	120	87	145	170	101	154
s_Zhongshania aliphaticivorans	49	16	131	98	23	71	11	9	26	45	21	43	65	28	27	22	18	14	30	24	28	18	11.5	44.5	33	29.5	27.5	36	63	198	208	291	369	213	277
s_Allochromatium vinosum	32053	33036	34775	4305	106218	629	22469	21090	5477	9165	111	12860	4013	25	50.5	42	23.5	29	25	27	30	35	20	55	47.5	511	406.5	606	672	1449	316	393	709	579	735
s_Marichromatium purpuratum	21461	8989	29256	3928	85896	588	17972	12566	2931	6219	72	6676	291	65.5	85.5	44	51	58	66	51	54	62	63.5	86.5	65.5	577	513	722	725	824	226	240	543	426	570
s_Nitrosococcus halophilus	232	255	324	127	731	35	197	156	81	84	11	124	17	1	6	1	3.5	2.5	2	4	5	1	2	5	1	20.5	18	33.5	41.5	50	40	51	51	48	62
s_Nitrosococcus oceani	57	95	120	38	78	50	331	78	103	80	238	116	377	12.5	22	8	6	14	16	17	12	5	3.5	40.5	34	9.5	13.5	13	7.5	105	63	87	117	111	118
s_Nitrosococcus watsonii	98	152	190	123	131	87	510	146	179	146	74	163	164	3	1.5	2	1	0	0	1	0	1.5	1.5	3.5	3	18	14	27.5	35	96	66	118	132	109	132
[truncated: 1,517 more rows]

## Sheet: kraken_Phylum_Normalized
Phylum level taxonomic assignments: read counts (normalizd)																																							(Bacteria & Archaea) Average read counts							Proportion (%)
[truncated: 37 more rows]

[truncated: 6 more sheets: kraken_Genus_Normalized, kraken_Species_Normalized, AMR&MBR_Class_Raw, AMR_Group_Raw_Averaged, AMR&MBR_Class_Normalized, AMR&MBR_Group_Normalized]
