# Supplementary material for: Comparative diversity of microbiomes and Resistomes in beef feedlots, downstream environments and urban sewage influent
Source: BMC Microbiol. 2019 Aug 27;19:197. doi: 10.1186/s12866-019-1548-x (PMC6712873; doi:10.1186/s12866-019-1548-x)
Supplement: Supplementary file 2 — Shared and Unique ARG groups – Two Excel sheets with lists of shared and unique ARG groups among various sample types. (XLSX 17 kb) [file 12866_2019_1548_MOESM2_ESM.xlsx]

## Sheet: shared ARG groups
Shared ARG groups (FC vs CB)
Feedlot A	Feedlot B	Feedlot C	Feedlot D_con	Feedlot D_Nat	FC vs CB overall	FC vs SI	FC vs Soil	CB vs SI	CB vs Soil	SI vs Soil	CB vs FC vs SI
ERMF	ERMF	ERMF	ANT3-DPRIME	ERMF	TETQ	TETQ	MYRA	TETQ	sodB	sodB	TETQ
APH6	TETA	TETA	ERMA	TETA	TETM	TETM	TETL	TETM	MYRA	MEXF	TETM
MSR	APH6	MSR	CARB	TETB	TETW	TETW		TETW	TETL		TETW
MPHB	MYRA	MPHE	ERMF	SAT	TET36	TET36		TET36			TET36
TETB	MPHB	MPHB	TETA	APH3-PRIME	TETT	MEFA		MEFA			MEFA
TET36	TETB	TETB	APH6	ANT6	MEFA	MSR		MEFB			MSR
ANT6	TET36	SAT	TETH	ANT9	MSR	SULII		MSR			SULII
ANT9	SAT	APH3-PRIME	MSR	LNUC	SULII	APH6		SULII			APH6
APH3-DPRIME	APH3-PRIME	ANT6	MPHE	MEFA	TET44	APH3-DPRIME		APH6			APH3-DPRIME
TETZ	ANT6	ANT9	FLOR	ERMG	APH6	TET40		LSA			TET40
LNUC	ANT9	ERMX	MPHB	ERMQ	APH3-DPRIME	CARB		APH3-DPRIME			CARB
MEL	SULII	LNUC	TETB	TET32	TET40	TETX		LNUF			TETX
MEFA	APH3-DPRIME	MEL	TET36	TETW	CARB	MPHE		TET40			MPHE
qacEdelta1	CFX	MEFA	SAT	TET40	TETX	merA		CARB			merA
ERMG	TETZ	merA	APH3-PRIME	TET44	MPHE	LNUC		TETX			LNUC
MSRD	LNUC	ERMG	ANT6	TETG	merA	ANT6		MPHE			ANT6
TETM	MEL	ERMQ	ANT9	TETO	LNUC	ANT3-DPRIME		merA			ANT3-DPRIME
TETW	MEFA	MSRD	SULII	TETQ	ANT6	MSRD		OMPR			MSRD
TET40	ERMG	TET32	APH3-DPRIME	TETX	ANT3-DPRIME	ANT9		OXA			ANT9
TET44	ERMQ	TETM	TETZ		TETH	qacEdelta1		LNUC			qacEdelta1
TETO	MSRD	TETW	LNUC		MSRD	TETO		ANT6			TETO
TETQ	CMXAB	TET40	MEL		FLOR	TETA		ANT3-DPRIME			TETA
TETT	TET32	TET44	MEFA		ANT9	MPHB		LNUB			MPHB
TETX	TETM	TETG	ERMG		qacEdelta1	TETG		TETC			TETG
	TETW	TETL	ERMQ		CMXAB	TET32		MSRD			TET32
	TET40	TETO	MSRD		TETO	TETS		ANT9			TETS
	TET44	TETQ	ERMC		TETA	ERMF		qacEdelta1			ERMF
	TETO	TETX	CMXAB		MPHB	ERMA		SULI			ERMA
	TETQ		TET32		TETB	MEL		TETO			MEL
	TETT		TETM		TETG	ERMG		sodB			ERMG
	TETX		TETW		TET32	APH3-PRIME		TETA			APH3-PRIME
			TET40		TETZ	SAT		MPHB			SAT
			TET44		TETS	CFX		TETG			CFX
			TETG		ERMF	ERMB		TET32			ERMB
			TETO		ERMA	ACI		merT
			TETQ		MYRA	MDTC		TETS
			TETT		MEL	PMRC		merR
			TETX		ERMG	ACRF		ERMF
					TETL	gadA		EREA
					APH3-PRIME	EVGS		ERMA
					ERMQ	evgS		merP
					SAT	MDTO		MEL
					CFX	MDTB		ERM
					ERMC	MDTL		merD
					ERMX	ACRD		merE
					ERMT	BLAEC		sme
					ERMB	zraR/hydH		qacF
						EMRK		ERMG
						PHOQ		CAT
						glpF		APH3-PRIME
						EMRY		NPS
						BAES		merR1
						GADX		SAT
						TOLC		CFX
						tolC		TET39
						MDTN		TETE
						MDTE		AAC3
						cusC		merB
						CRP		merR2
						PBP2		ERMB
						MDFA		merF
						MDTK		copC
						ACRE
						PMRB
						PMRF
						rpoS
						pmrA
						ARNA
						nikD
						MDTP
						ASMA
						EMRA
						EMRB
						MDTH
						MDTD
						CTX
						AMPH
						CPXAR
						MDTA
						PBP4B
						corD
						MDTG
						EVGA
						BAER
						EMRR
						sugE
						CATP
						corA
						ACRS
						terZ
						fecE
						zraS/hydG
						MARA
						HNS
						modC
						EMRE
						BACA
						terW
						nikR
						znuB
						corB
						DFRF

## Sheet: Unique ARG groups
FC only	CB only	SI only	Soil only
ROB	TETY	ADEB	VANRO
fecD	SULIII	MEXB	CEOB
TETD	TET33	GES	MTRA
ERMR	ERM42	MEXK	RBPA
cadC	TET31	MEXW	BJP1
	VANRI	oqxB
	ANT4-PRIME	ADEK
	DES1	silA
	APH4	ACRB
		AER
		arsA
		QNRS
		arsB
		silP
		adeK
		OQXB
		MEXT
		pcoA
		silB
		silS
		silC
		pcoS
		OPMH
		tcrB
		ompC
		arsC
		CBLA
		VEB
		pcoD
		chrA
		cpxA
		pcoB
		oxyR
		silR
		arsR
		EMRD
		arsD
		pcoR
		bexA
		corC
		cepA
		MEXE
		MPHA
		TLA
		pcoE
		QNRVC
		cpxR
		pcoC
		silE
		OQXA
		LCR1
		copA
		MOX
		EBR1
		eefA
		ANT2-DPRIME
		mdfA
		ROBA
		CPXA
		CML
		ybtQ
		ybtP
		phoB
		CMY
		ncrC
		phoR
		ncrA
		CPHA
		AIM
		terD
		dpr
		RAMA
		emrBsm
		AAC6-PRIME
		HLYD
		terC
		mdtJ
		FOSA
		ncrY
		ncrB
		terE
		copL
		OmpD
		mdtI
		kexD
		BES
		terB
		EREB
		FOX
		eefX
		cadX
		ACT
		copB
		NIME
		QNRD
		dsbA
		ABES
		NIMA
