# Supplementary material for: Comparative diversity of microbiomes and Resistomes in beef feedlots, downstream environments and urban sewage influent
Source: BMC Microbiol. 2019 Aug 27;19:197. doi: 10.1186/s12866-019-1548-x (PMC6712873; doi:10.1186/s12866-019-1548-x)
Supplement: Supplementary file 3 — Sample metadata and sequencing stats – Two excel sheets describing details of sample collection metadata and Illumina HiSeq read counts of studied samples. (XLSX 12 kb) [file 12866_2019_1548_MOESM3_ESM.xlsx]

## Sheet: samples metadata
No.	Sample ID	Collection date	Sample location	Sample type
1	FC_N003	2014-04-28	Feedlot C	Fecal Composite
2	FC_N013
3	FC_S034	2014-05-12	Feedlot B
4	FC_S040
5	FC_V042 (natural pen)	2014-05-26	Feedlot D
6	FC_V045 (natural pen)
7	FC_V046
8	FC_V053
9	FC_V052 (natural pen)
10	FC_V055
11	FC_A062	2014-06-09	Feedlot A
12	FC_A070
13	CB_N001	2014-04-28	Feedlot C	Catch Basin
14	CB_N002
15	CB_N021	2014-06-25
16	CB_N022
17	CB_S008	2014-05-12	Feedlot B
18	CB_S026	2014-07-07
19	CB_S043	2014-09-15
20	CB_V011 (natural)	2014-05-26	Feedlot D
21	CB_V012
22	CB_V027 (natural)	2014-07-14
23	CB_V028
24	CB_A018	2014-06-09	Feedlot A
25	CB_A038	2014-08-11
26	N-WF-20MAY15	2015-05-20	Near Feedlot C
27	N-EF-20MAY15	2015-05-20	Near Feedlot C
28	N-WF-02MAY14	2014-05-02	Near Feedlot C
29	N-EF-02MAY14	2014-05-02	Near Feedlot C
30	C_ST_039	2014-08-25	Calgary	Wastewater Treatment plant
31	C_ST_053	2014-10-20
32	C_ST_062	2014-12-15
33	M_ST_029	2014-07-21	Medicine Hat
34	M_ST_050	2014-10-14
35	M_ST_060	2014-11-26

## Sheet: HiSeq raw read counts
	Sample	Sample	number of HiSeq Reads
	FC_A062	replicate licate 1	48086941
	FC_A062	replicate 2	48066668
	FC_A070	replicate 1	68626474
	FC_A070	replicate 2	68530760
	FC_S034	replicate 1	59998124
	FC_S034	replicate 2	59516627
	FC_S040	replicate 1	38324934
	FC_S040	replicate 2	38212247
	FC_N003	replicate 1	45992266
	FC_N003	replicate 2	45889985
	FC_N013	replicate 1	43975805
	FC_N013	replicate 2	43808782
	FC_V046	replicate 1	87921175
	FC_V046	replicate 2	87828809
	FC_V053	replicate 1	77593847
	FC_V053	replicate 2	77466908
	FC_V055		48669909
	FC_V052		52144329
	FC_V045		52890928
	FC_V042		50559095
	CB_A038		56545711
	CB_A018		56323337
	S-CB-043		54628998
	CB_S026		45810819
	CB_S008		54729947
	CB_N001		59946210
	CB_N002		56315607
	CB_N021		53731550
	CB_N022		49081475
	CB_V027		56796118
	CB_V028		51150201
	CB_V012		47491841
	CB_V011		51330035
	N-WF-20MAY15	replicate 1	42961993
	N-WF-20MAY15	replicate 2	43517012
	N-EF-20MAY15	replicate 1	48775140
	N-EF-20MAY15	replicate 2	49577456
	N-WF-02MAY14	replicate 1	40867095
	N-WF-02MAY14	replicate 2	41449215
	N-EF-02MAY14	replicate 1	53802148
	N-EF-02MAY14	replicate 2	54760579
	C_ST_053		51218440
	C_ST_039		52255519
	C_ST_062		55112880
	M_ST_060		58093664
	M_ST_050		50295132
	M_ST_029		55923232
