# Supplementary material for: Comparative diversity of microbiomes and Resistomes in beef feedlots, downstream environments and urban sewage influent
Source: BMC Microbiol. 2019 Aug 27;19:197. doi: 10.1186/s12866-019-1548-x (PMC6712873; doi:10.1186/s12866-019-1548-x)
Supplement: Supplementary file 4 — Antibiotics used in feedlots – Excel sheet describing antibiotics used in the feedlots enrolled in present study and their mode of administration. (XLSX 9 kb) [file 12866_2019_1548_MOESM4_ESM.xlsx]

## Sheet: Antibiotics used in feedlots
	Antibiotics used in feedlots enrolled in current study
	Feedlot	Antibiotic family	Antibioitc	Route
	A	Tetracycline	Chlortetracycline	In Feed
			Oxytetracycline	Parenteral
		Ionophore	Monensin	In Feed
			Lasalocid	In Feed
		Macrolide	Tylosin	In Feed/parenteral
			Tulathromycin	Parenteral
		Phenicol	Florfenicol	Parenteral
		Cephalosporin	Ceftiofur	Parenteral
		Fluoroquinolone	Enrofloxacin	Parenteral
		Potentiated sulfonamide	Sulfadoxine	Parenteral
		Sulfonamide combination	Sulfanilamide, sulfathiozole, sulfamethazine	Oral Administration
	B, C, Dc*	Tetracycline	Chlortetracycline	In Feed
			Oxytetracycline	Parenteral
		Ionophore	Monensin	In Feed
			Lasalocid	In Feed
		Macrolide	Tylosin	In Feed/parenteral
			Tulathromycin	Parenteral
			Tilmicosin	Parenteral
		Phenicol	Florfenicol	Parenteral
		Cephalosporin	Ceftiofur	Parenteral
		Fluroquinolone	Enrofloxacin	Parenteral
		Potentiated sulfonamide	Sulfadoxine	Parenteral
		Sulfonamide combination	Sulfanilamide, sulfathiozole, sulfamethazine	Oral Administration
	* conventional pens at feedlot D. No antibiotics were used for the animals residing in the the natural pens of feedlot D.
	The in-feed antimicrobials (ionophores, chlortetracycline or tylosin) were administered to all cattle in the conventional feedlot throughout the feeding period with the therapeutic parenteral drugs administered to only clinically ill cattle as required. Tylosin was used in-feed at 11 mg/kg drymatter (DM) basis. In feed Chlortetracycline was used at 1g/100 lb = 10 mg/lb=20mg/kg. Sulfonamides had l…
