# Supplementary material for: Comparative diversity of microbiomes and Resistomes in beef feedlots, downstream environments and urban sewage influent
Source: BMC Microbiol. 2019 Aug 27;19:197. doi: 10.1186/s12866-019-1548-x (PMC6712873; doi:10.1186/s12866-019-1548-x)
Supplement: Supplementary file 5 — Excel file describing accession and annotation details of genes included in metal and biocide database, MegaBio. (XLSX 28 kb) [file 12866_2019_1548_MOESM5_ESM.xlsx]

## Sheet: MegaBio_AAFC_v0.2_annotation
MegaBio database annotation
header	class	mechanism	group
ENA|corA|AAA02966|AAA02966.1|Salmonellaentericasubsp.entericaserovarTyphimuriumMg2+transportprotein|Metal_resistance|metal_resistance_protein|corA	Metal resistance	metal resistance protein	corA
ENA|rpoS|AAA03294|AAA03294.1|ShigellaflexneriRNApolymerasesigmafactor|Biocide_resistance|biocide_resistance_regulator|rpoS	Biocide resistance	biocide resistance regulator	rpoS
ENA|arsA|AAA21094|AAA21094.1|PlasmidR773ArsA|Metal_resistance|metal_efflux_pump|arsA	Metal resistance	metal efflux pump	arsA
ENA|arsB|AAA21095|AAA21095.1|PlasmidR773ArsB|Metal_resistance|metal_efflux_pump|arsB	Metal resistance	metal efflux pump	arsB
ENA|arsC|AAA21096|AAA21096.1|PlasmidR773ArsC:Location:1..426|Metal_resistance|metal_efflux_pump|arsC	Metal resistance	metal efflux pump	arsC
ENA|glpF|AAA21363|AAA21363.1|Escherichiacoliglyceroldiffusionfacilitatorprotein:Location:1..846|Metal_and_biocide_resistance|metal_and_biocide_resistance_protein|glpF	Metal and biocide resistance	metal and biocide resistance protein	glpF
ENA|fecD|AAA23764|AAA23764.1|Escherichiacolihypotheticalprotein|Metal_resistance|metal_efflux_protein|fecD	Metal resistance	metal efflux protein	fecD
ENA|zraS/hydG|AAA24003|AAA24003.1|Escherichiacolihypotheticalprotein:Location:1..415|Metal_resistance|metal_resistance_regulator|zraS/hydG	Metal resistance	metal resistance regulator	zraS/hydG
ENA|zraR/hydH|AAA24004|AAA24004.1|Escherichiacolihypotheticalprotein|Zinc_resistance|zinc_resistance_regulator|zraR/hydH	Zinc resistance	zinc resistance regulator	zraR/hydH
ENA|arsR|AAA25636|AAA25636.1|PlasmidpI258arsoperonregulatoryprotein(repressor):Location:1..3|15|Metal_resistance|metal_efflux_regulator|arsR	Metal resistance	metal efflux regulator	arsR
ENA|arsB|AAA25637|AAA25637.1|PlasmidpI258arseniceffluxpumpprotein|Metal_resistance|metal_efflux_pump|arsB	Metal resistance	metal efflux pump	arsB
ENA|arsC|AAA25638|AAA25638.1|PlasmidpI258arsenatereductase:Location:1..3|96|Arsenic_resistance|arsenic_resistance_protein|arsC	Arsenic resistance	arsenic resistance protein	arsC
ENA|qacC/qacD/smr|AAA26666|AAA26666.1|Staphylococcusaureusresistanceprotein:Location:1..3|24|Drug_and_biocide_resistance|drug_and_biocide_SMR_efflux_pump|qacC	Drug and biocide resistance	drug and biocide SMR efflux pump	qacC
ENA|arsR|AAA27587|AAA27587.1|PlasmidpSX267arsoperonregulatoryprotein(repressor):Location:1..3|15|Metal_resistance|metal_efflux_regulator|arsR	Metal resistance	metal efflux regulator	arsR
ENA|arsB|AAA27588|AAA27588.1|PlasmidpSX267arseniceffluxpumpprotein|Metal_resistance|metal_efflux_pump|arsB	Metal resistance	metal efflux pump	arsB
ENA|arsC|AAA27589|AAA27589.1|PlasmidpSX267arsenatereductase:Location:1..3|96|Arsenic_resistance|arsenic_resistance_protein|arsC	Arsenic resistance	arsenic resistance protein	arsC
ENA|copA|AAA61835|AAA61835.1|EnterococcushiraeATPase|Copper_resistance|copper_resistance_protein|copA	Copper resistance	copper resistance protein	copA
ENA|copB|AAA61836|AAA61836.1|EnterococcushiraeATPase|Metal_resistance|metal_efflux_protein|copB	Metal resistance	metal efflux protein	copB
ENA|mgtA|AAA68988|AAA68988.1|Salmonellaentericasubsp.entericaserovarTyphimuriumhypotheticalprotein|Magnesium_resistance|magnesium_resistance_protein|mgtA	Magnesium resistance	magnesium resistance protein	mgtA
ENA|znuB/yebI|AAA81031|AAA81031.1|EscherichiacolipartialYebI:Location:1..2|77|Zinc_resistance|zinc_ABC_efflux_pump_|znuB	Zinc resistance	zinc ABC efflux pump	znuB
ENA|modC|AAA83840|AAA83840.1|Escherichiacolihypotheticalprotein:Location:1..903|Metal_resistance|metal_ABC_efflux_pump|modC	Metal resistance	metal ABC efflux pump	modC
ENA|merR1|AAA83973|AAA83973.1|Bacillussp.RC607mercuryresistanceoperonnegativeregulatorMerR1:Location:1..3|99|Mercury_resistance|mercuric_resistance_regulator|merR1	Mercury resistance	mercuric resistance regulator	merR1
ENA|merA|AAA83977|AAA83977.1|Bacillussp.RC607mercuricreductaseMerA|Mercury_resistance|mercuric_resistance_protein|merA	Mercury resistance	mercuric resistance protein	merA
ENA|terZ|AAA86846|AAA86846.2|SerratiamarcescensputativeTerZ:Location:1..582|Tellurium_resistance|tellurium_resistance_protein|terZ	Tellurium resistance	tellurium resistance protein	terZ
ENA|merA|AAA88368|AAA88368.1|PlasmidpDU1358partialmercuricreductase:Location:1..3|59|Mercury_resistance|mercuric_resistance_protein|merA	Mercury resistance	mercuric resistance protein	merA
ENA|merB|AAA88369|AAA88369.1|PlasmidpDU1358organomercuriallyase:Location:1..639|Mercury_resistance|mercuric_resistance_protein|merB	Mercury resistance	mercuric resistance protein	merB
ENA|merD|AAA88370|AAA88370.1|PlasmidpDU1358mercuryresistanceprotein:Location:1..3|66|Mercury_resistance|mercuric_resistance_regulator|merD	Mercury resistance	mercuric resistance regulator	merD
ENA|merE|AAA88371|AAA88371.1|PlasmidpDU1358unknownprotein:Location:1..2|37|Mercury_resistance|mercuric_resistance_protein|merE	Mercury resistance	mercuric resistance protein	merE
ENA|chrA|AAA88432|AAA88432.1|Pseudomonasaeruginosachromatetransportprotein|Chromium_resistance|chromate_efflux_pump|chrA	Chromium resistance	chromate efflux pump	chrA
ENA|arsD|AAA93060|AAA93060.1|EscherichiacoliArsD:Location:1..3|63|Arsenic_resistance|arsenic_resistance_regulator|arsD	Arsenic resistance	arsenic resistance regulator	arsD
ENA|fecE|AAA97183|AAA97183.1|Escherichiacolihypotheticalprotein:Location:1..768|Metal_resistance|metal_efflux_protein|fecE	Metal resistance	metal efflux protein	fecE
ENA|fecD|AAA97184|AAA97184.1|Escherichiacolihypotheticalprotein|Metal_resistance|metal_efflux_protein|fecD	Metal resistance	metal efflux protein	fecD
ENA|merR|AAA98221|AAA98221.1|PlasmidpDU1358mercuryresistanceprotein:Location:1..435|Mercury_resistance|mercuric_resistance_regulator|merR	Mercury resistance	mercuric resistance regulator	merR
ENA|merT|AAA98222|AAA98222.1|PlasmidpDU1358hypotheticalprotein:Location:1..3|51|Mercury_resistance|mercuric_resistance_protein|merT	Mercury resistance	mercuric resistance protein	merT
ENA|merP|AAA98223|AAA98223.1|PlasmidpDU1358mercuryresistanceprotein:Location:1..2|76|Mercury_resistance|mercuric_resistance_protein|merP	Mercury resistance	mercuric resistance protein	merP
ENA|merA|AAA98224|AAA98224.1|PlasmidpDU1358partialmercuryresistanceprotein|Mercury_resistance|mercuric_resistance_protein|merA	Mercury resistance	mercuric resistance protein	merA
ENA|merR|AAA98241|AAA98241.1|Staphylococcusaureushypotheticalprotein:Location:1..408|Mercury_resistance|mercuric_resistance_regulator|merR	Mercury resistance	mercuric resistance regulator	merR
ENA|merT|AAA98244|AAA98244.1|StaphylococcusaureusMerT:Location:1..3|87|Mercury_resistance|mercuric_resistance_protein|merT	Mercury resistance	mercuric resistance protein	merT
ENA|merA|AAA98245|AAA98245.1|Staphylococcusaureusmercuricreductase|Mercury_resistance|mercuric_resistance_protein|merA	Mercury resistance	mercuric resistance protein	merA
ENA|merB|AAA98246|AAA98246.1|Staphylococcusaureusorganomercuriallyase:Location:1..651|Mercury_resistance|mercuric_resistance_protein|merB	Mercury resistance	mercuric resistance protein	merB
ENA|terB|AAA98290|AAA98290.1|PlasmidpMJ606hypotheticalprotein:Location:1..3|69|Tellurium_resistance|tellurium_resistance_protein|terB	Tellurium resistance	tellurium resistance protein	terB
ENA|terC|AAA98291|AAA98291.1|PlasmidpMJ606hypotheticalprotein|Tellurium_resistance|tellurium_resistance_protein|terC	Tellurium resistance	tellurium resistance protein	terC
ENA|terD|AAA98292|AAA98292.1|PlasmidpMJ606hypotheticalprotein:Location:1..579|Tellurium_resistance|tellurium_resistance_protein|terD	Tellurium resistance	tellurium resistance protein	terD
ENA|terE|AAA98293|AAA98293.1|PlasmidpMJ606hypotheticalprotein:Location:1..576|Tellurium_resistance|tellurium_resistance_protein|terE	Tellurium resistance	tellurium resistance protein	terE
ENA|arsR|AAB09624|AAB09624.1|PlasmidR46ArsR:Location:1..3|54|Metal_resistance|metal_efflux_regulator|arsR	Metal resistance	metal efflux regulator	arsR
ENA|arsD|AAB09625|AAB09625.1|PlasmidR46ArsD:Location:1..3|63|Metal_resistance|metal_efflux_regulator|arsD	Metal resistance	metal efflux regulator	arsD
ENA|arsA|AAB09626|AAB09626.1|PlasmidR46ArsA|Metal_resistance|metal_efflux_pump|arsA	Metal resistance	metal efflux pump	arsA
ENA|arsB|AAB09627|AAB09627.1|PlasmidR46ArsB|Metal_resistance|metal_efflux_pump|arsB	Metal resistance	metal efflux pump	arsB
ENA|arsC|AAB09628|AAB09628.1|PlasmidR46ArsC:Location:1..426|Metal_resistance|metal_efflux_pump|arsC	Metal resistance	metal efflux pump	arsC
ENA|cadC|AAB59153|AAB59153.1|PlasmidpI258unknownprotein:Location:1..3|69|Metal_resistance|metal_efflux_regulator|cadC	Metal resistance	metal efflux regulator	cadC
ENA|bmrR|AAB81540|AAB81540.2|Bacillussubtilismultidrug-effluxtransporterregulator:Location:1..837|Drug_and_biocide_resistance|drug_and_biocide_efflux_regulator|bmrR	Drug and biocide resistance	drug and biocide efflux regulator	bmrR
ENA|mntA/ytgA|AAC00229|AAC00229.1|BacillussubtilisYtgA|Manganese_resistance|manganese_resistance_protein|mntA	Manganese resistance	manganese resistance protein	mntA
ENA|corC|AAC36474|AAC36474.1|Salmonellaentericasubsp.entericaserovarTyphimuriumintegralmembraneproteinCorC|Metal_resistance|metal_resistance_protein|corC	Metal resistance	metal resistance protein	corC
ENA|merT|AAC38218|AAC38218.1|PseudomonasstutzeriMerT:Location:1..3|51|Mercury_resistance|mercuric_resistance_protein|merT	Mercury resistance	mercuric resistance protein	merT
ENA|merP|AAC38219|AAC38219.1|PseudomonasstutzeriMerP:Location:1..2|76|Mercury_resistance|mercuric_resistance_protein|merP	Mercury resistance	mercuric resistance protein	merP
ENA|merA|AAC38220|AAC38220.1|PseudomonasstutzeriMerA|Mercury_resistance|mercuric_resistance_protein|merA	Mercury resistance	mercuric resistance protein	merA
ENA|merD|AAC38221|AAC38221.1|PseudomonasstutzeriMerD:Location:1..3|66|Mercury_resistance|mercuric_resistance_regulator|merD	Mercury resistance	mercuric resistance regulator	merD
ENA|merE|AAC38222|AAC38222.1|PseudomonasstutzeriUrf1:Location:1..2|37|Mercury_resistance|mercuric_resistance_protein|merE	Mercury resistance	mercuric resistance protein	merE
ENA|merR2|AAC38229|AAC38229.1|Pseudomonasstutzeriorganomercurialresistanceregulatoryprotein:Location:1..435|Mercury_resistance|mercuric_resistance_regulator|merR2	Mercury resistance	mercuric resistance regulator	merR2
ENA|merD|AAC38235|AAC38235.1|Pseudomonasstutzerimercuryoperoncoregulatorprotein:Location:1..3|66|Mercury_resistance|mercuric_resistance_regulator|merD	Mercury resistance	mercuric resistance regulator	merD
ENA|merE|AAC38236|AAC38236.1|PseudomonasstutzeriUrf1:Location:1..2|37|Mercury_resistance|mercuric_resistance_protein|merE	Mercury resistance	mercuric resistance protein	merE
ENA|dsbA|AAC43519|AAC43519.1|Escherichiacolithiol:disulfideinterchangeproteinDsbAmutantPH31/32PP:Location:1..627|Metal_resistance|metal_efflux_regulator|dsbA	Metal resistance	metal efflux regulator	dsbA
ENA|dsbA|AAC43520|AAC43520.1|Escherichiacolithiol:disulfideinterchangeproteinDsbAmutantPH31/32TR:Location:1..627|Metal_resistance|metal_efflux_regulator|dsbA	Metal resistance	metal efflux regulator	dsbA
ENA|dsbA|AAC43521|AAC43521.1|Escherichiacolithiol:disulfideinterchangeproteinDsbAmutantPH31/32LQ:Location:1..627|Metal_resistance|metal_efflux_regulator|dsbA	Metal resistance	metal efflux regulator	dsbA
ENA|dsbA|AAC43522|AAC43522.1|Escherichiacolithiol:disulfideinterchangeproteinDsbAmutantPH31/32VL:Location:1..627|Metal_resistance|metal_efflux_regulator|dsbA	Metal resistance	metal efflux regulator	dsbA
ENA|dsbA|AAC43523|AAC43523.1|Escherichiacolithiol:disulfideinterchangeproteinDsbAmutantPH31/32SF:Location:1..627|Metal_resistance|metal_efflux_regulator|dsbA	Metal resistance	metal efflux regulator	dsbA
ENA|dsbA|AAC43524|AAC43524.1|Escherichiacolithiol:disulfideinterchangeproteinDsbAmutantPH31/32LL:Location:1..627|Metal_resistance|metal_efflux_regulator|dsbA	Metal resistance	metal efflux regulator	dsbA
ENA|dsbA|AAC43525|AAC43525.1|Escherichiacolithiol:disulfideinterchangeproteinDsbAmutantPH31/32QA:Location:1..627|Metal_resistance|metal_efflux_regulator|dsbA	Metal resistance	metal efflux regulator	dsbA
ENA|dsbA|AAC43526|AAC43526.1|Escherichiacolithiol:disulfideinterchangeproteinDsbAmutantPH31/32RC:Location:1..627|Metal_resistance|metal_efflux_regulator|dsbA	Metal resistance	metal efflux regulator	dsbA
ENA|dsbA|AAC43527|AAC43527.1|Escherichiacolithiol:disulfideinterchangeproteinDsbAmutantPH31/32FL:Location:1..627|Metal_resistance|metal_efflux_regulator|dsbA	Metal resistance	metal efflux regulator	dsbA
ENA|dsbA|AAC43528|AAC43528.1|Escherichiacolithiol:disulfideinterchangeproteinDsbAmutantPH31/32ST:Location:1..627|Metal_resistance|metal_efflux_regulator|dsbA	Metal resistance	metal efflux regulator	dsbA
ENA|dsbA|AAC43529|AAC43529.1|Escherichiacolithiol:disulfideinterchangeproteinDsbAmutantPH31/32QL:Location:1..627|Metal_resistance|metal_efflux_regulator|dsbA	Metal resistance	metal efflux regulator	dsbA
ENA|dsbA|AAC43530|AAC43530.1|Escherichiacolithiol:disulfideinterchangeproteinDsbAmutantPH31/32PS:Location:1..627|Metal_resistance|metal_efflux_regulator|dsbA	Metal resistance	metal efflux regulator	dsbA
ENA|dsbA|AAC43531|AAC43531.1|Escherichiacolithiol:disulfideinterchangeproteinDsbAmutantPH31/32LT:Location:1..627|Metal_resistance|metal_efflux_regulator|dsbA	Metal resistance	metal efflux regulator	dsbA
ENA|dsbA|AAC43532|AAC43532.1|Escherichiacolithiol:disulfideinterchangeproteinDsbAmutantPH31/32AL:Location:1..627|Metal_resistance|metal_efflux_regulator|dsbA	Metal resistance	metal efflux regulator	dsbA
ENA|dsbA|AAC43533|AAC43533.1|Escherichiacolithiol:disulfideinterchangeproteinDsbAmutantPH31/32SV:Location:1..627|Metal_resistance|metal_efflux_regulator|dsbA	Metal resistance	metal efflux regulator	dsbA
ENA|dsbA|AAC43534|AAC43534.1|Escherichiacolithiol:disulfideinterchangeproteinDsbAmutantPH31/32PR:Location:1..627|Metal_resistance|metal_efflux_regulator|dsbA	Metal resistance	metal efflux regulator	dsbA
ENA|dsbA|AAC43535|AAC43535.1|Escherichiacolithiol:disulfideinterchangeproteinDsbAmutantPH31/32PL:Location:1..627|Metal_resistance|metal_efflux_regulator|dsbA	Metal resistance	metal efflux regulator	dsbA
ENA|terW|AAC44736|AAC44736.1|PlasmidR478terW:Location:1..468|Tellurium_resistance|tellurium_resistance_protein|terW	Tellurium resistance	tellurium resistance protein	terW
ENA|ybtQ|AAC69584|AAC69584.1|YersiniapestisYbtQ|Iron_resistance|iron_ABC_efflux_pump|ybtQ	Iron resistance	iron ABC efflux pump	ybtQ
ENA|fecD|AAC77244|AAC77244.3|Escherichiacolistr.K-12substr.MG1655ferriccitrateABCtransporterpermease|Metal_resistance|metal_efflux_protein|fecD	Metal resistance	metal efflux protein	fecD
ENA|corC|AAD09823|AAD09823.1|Salmonellaentericasubsp.entericaserovarTyphimuriumpartialmagnesiumeffluxproteinCorC:Location:1..823|Metal_resistance|metal_resistance_protein|corC	Metal resistance	metal resistance protein	corC
ENA|silE|AAD11743|AAD11743.1|Salmonellaentericasubsp.entericaserovarTyphimuriumsilverbindingproteinprecursorSilE:Location:1..432|Silver_resistance|silver_RND_efflux_pump|silE	Silver resistance	silver RND efflux pump	silE
ENA|silS|AAD11744|AAD11744.1|Salmonellaentericasubsp.entericaserovarTyphimuriumputativemembranekinasesensorSilS|Silver_resistance|silver_RND_efflux_regulator|silS	Silver resistance	silver RND efflux regulator	silS
ENA|silR|AAD11745|AAD11745.1|Salmonellaentericasubsp.entericaserovarTyphimuriumputativetranscriptionalregulatorresponderSilR:Location:1..687|Silver_resistance|silver_RND_efflux_regulator|silR	Silver resistance	silver RND efflux regulator	silR
ENA|silC|AAD11746|AAD11746.1|Salmonellaentericasubsp.entericaserovarTyphimuriumputativeoutermembraneproteinSilC|Silver_resistance|silver_RND_efflux_pump|silC	Silver resistance	silver RND efflux pump	silC
ENA|silB|AAD11748|AAD11748.1|Salmonellaentericasubsp.entericaserovarTyphimuriumputativemembranefusionproteinSilB|Silver_resistance|silver_RND_efflux_pump|silB	Silver resistance	silver RND efflux pump	silB
ENA|silA|AAD11749|AAD11749.1|Salmonellaentericasubsp.entericaserovarTyphimuriumputativeinnermembraneproton/cationantiporterSilA|Silver_resistance|silver_RND_efflux_pump|silA	Silver resistance	silver RND efflux pump	silA
ENA|silP|AAD11750|AAD11750.1|Salmonellaentericasubsp.entericaserovarTyphimuriumputativecationtransportingP-typeATPaseSilP|Silver_resistance|silver_RND_efflux_pump|silP	Silver resistance	silver RND efflux pump	silP
ENA|qacF|AAD22143|AAD22143.3|Enterobacteraerogenesquarternaryammoniumdeterminant:Location:1..3|33|Drug_and_biocide_resistance|drug_and_biocide_SMR_efflux_pump|qacF	Drug and biocide resistance	drug and biocide SMR efflux pump	qacF
ENA|merR2|AAD25959|AAD25959.1|Bacillussp.RC607mercuryresistanceoperonnegativeregulatorMerR2:Location:1..3|90|Mercury_resistance|mercuric_resistance_regulator|merR2	Mercury resistance	mercuric resistance regulator	merR2
ENA|merB2|AAD25960|AAD25960.1|Bacillussp.RC607organicmercuriclyaseMerB2:Location:1..630|Mercury_resistance|mercuric_resistance_protein|merB	Mercury resistance	mercuric resistance protein	merB
ENA|cusC/ylcB|AAD30205|AAD30205.1|EscherichiacoliIbeB|Metal_resistance|metal_efflux_regulator|cusC	Metal resistance	metal efflux regulator	cusC
ENA|corB|AAD31439|AAD31439.1|Salmonellaentericasubsp.entericaserovarTyphimuriumCorB:Location:1..684|Metal_resistance|metal_resistance_protein|corB	Metal resistance	metal resistance protein	corB
ENA|sitB|AAD41066|AAD41066.1|Salmonellaentericasubsp.entericaserovarTyphimuriumSitB:Location:1..822|Metal_and_biocide_resistance|metal_and_biocide_ABC_efflux_pump|sitB	Metal and biocide resistance	metal and biocide ABC efflux pump	sitB
ENA|sitC|AAD41067|AAD41067.1|Salmonellaentericasubsp.entericaserovarTyphimuriumSitC:Location:1..861|Metal_and_biocide_resistance|metal_and_biocide_ABC_efflux_pump|sitC	Metal and biocide resistance	metal and biocide ABC efflux pump	sitC
ENA|sitD|AAD41068|AAD41068.1|Salmonellaentericasubsp.entericaserovarTyphimuriumSitD:Location:1..849|Metal_and_biocide_resistance|metal_and_biocide_ABC_efflux_pump|sitD	Metal and biocide resistance	metal and biocide ABC efflux pump	sitD
ENA|sodB|AAG07754|AAG07754.2|PseudomonasaeruginosaPAO1superoxidedismutase:Location:1..582|Peroxide_resistance|peroxide_resistance_protein|sodB	Peroxide resistance	peroxide resistance protein	sodB
ENA|dpr/dps|AAG33871|AAG33871.1|StreptococcussuisDpr:Location:1..519|Metal_and_biocide_resistance|metal_and_biocide_resistance_protein|dpr	Metal and biocide resistance	metal and biocide resistance protein	dpr
ENA|evgS|AAG57495|AAG57495.2|EscherichiacoliO157:H7str.EDL933putativesensorforregulatorEvgA|Drug_and_biocide_resistance|drug_and_biocide_efflux_regulator|evgS	Drug and biocide resistance	drug and biocide efflux regulator	evgS
ENA|pdrM|AAK99856|AAK99856.1|StreptococcuspneumoniaeR6Conservedhypotheticalprotein|Drug_and_biocide_resistance|drug_and_biocide_resistance_protein|norM	Drug and biocide resistance	drug and biocide resistance protein	norM
ENA|tcrB|AAL05407|AAL05407.2|EnterococcusfaeciumTcrB|Copper_resistance|copper_resistance_protein|tcrB	Copper resistance	copper resistance protein	tcrB
ENA|adeB|AAL14440|AAL14440.1|AcinetobacterbaumanniiAdeBRNDprotein|Drug_and_biocide_resistance|drug_and_biocide_RND_efflux_pump|adeB	Drug and biocide resistance	drug and biocide RND efflux pump	adeB
ENA|corD|AAL19053|AAL19053.1|Salmonellaentericasubsp.entericaserovarTyphimuriumstr.LT2putativecytoplasmicprotein:Location:1..3|78|Metal_resistance|metal_resistance_protein|corD	Metal resistance	metal resistance protein	corD
ENA|cuiD|AAL19132|AAL19132.1|Salmonellaentericasubsp.entericaserovarTyphimuriumstr.LT2putativemulticopperoxidase|Metal_and_biocide_resistance|metal_and_biocide_resistance_protein|cueO	Metal and biocide resistance	metal and biocide resistance protein	cueO
ENA|gesC|AAL19304|AAL19304.1|Salmonellaentericasubsp.entericaserovarTyphimuriumstr.LT2homologytooutermembraneeffluxprotein|Drug_metal_and_biocide_resistance|drug_metal_and_biocide_RND_efflux_pump|gesC	Drug metal and biocide resistance	drug metal and biocide RND efflux pump	gesC
ENA|gesB|AAL19305|AAL19305.1|Salmonellaentericasubsp.entericaserovarTyphimuriumstr.LT2putativecationeffluxsystemprotein|Drug_metal_and_biocide_resistance|drug_metal_and_biocide_RND_efflux_pump|gesB	Drug metal and biocide resistance	drug metal and biocide RND efflux pump	gesB
ENA|gesA|AAL19306|AAL19306.1|Salmonellaentericasubsp.entericaserovarTyphimuriumstr.LT2putativecationeffluxpump|Drug_metal_and_biocide_resistance|drug_metal_and_biocide_RND_efflux_pump|gesA	Drug metal and biocide resistance	drug metal and biocide RND efflux pump	gesA
ENA|golT|AAL19307|AAL19307.1|Salmonellaentericasubsp.entericaserovarTyphimuriumstr.LT2putativecationtransportATPase|Metal_resistance|metal_efflux_protein|golT	Metal resistance	metal efflux protein	golT
ENA|golS|AAL19308|AAL19308.1|Salmonellaentericasubsp.entericaserovarTyphimuriumstr.LT2putativetranscriptionalregulator:Location:1..465|Gold_resistance|gold_resistance_RND_efflux_regulator|golS	Gold resistance	gold resistance RND efflux regulator	golS
ENA|corC|AAL19618|AAL19618.1|Salmonellaentericasubsp.entericaserovarTyphimuriumstr.LT2putativeCBSdomain-containingprotein|Metal_resistance|metal_resistance_protein|corC	Metal resistance	metal resistance protein	corC
ENA|opmD/nmpC|AAL20490|AAL20490.1|Salmonellaentericasubsp.entericaserovarTyphimuriumstr.LT2newoutermembraneprotein|Biocide_resistance|biocide_resistance_protein|OmpD	Biocide resistance	biocide resistance protein	OmpD
ENA|pmrG|AAL21197|AAL21197.1|Salmonellaentericasubsp.entericaserovarTyphimuriumstr.LT2aluminuminducibleprotein:Location:1..606|Iron_resistance|iron_resistance_protein|pmrG	Iron resistance	iron resistance protein	pmrG
ENA|cueP|AAL22510|AAL22510.1|Salmonellaentericasubsp.entericaserovarTyphimuriumstr.LT2putativeperiplasmicorexportedprotein:Location:1..540|Copper_resistance|copper_resistance_protein|cueP	Copper resistance	copper resistance protein	cueP
ENA|cmeA|AAL74244|AAL74244.2|CampylobacterjejuniCmeA|Drug_metal_and_biocide_resistance|drug_metal_and_biocide_RND_efflux_pump|cmeA	Drug metal and biocide resistance	drug metal and biocide RND efflux pump	cmeA
ENA|cmeB|AAL74245|AAL74245.2|CampylobacterjejuniCmeB|Drug_metal_and_biocide_resistance|drug_metal_and_biocide_RND_efflux_pump|cmeB	Drug metal and biocide resistance	drug metal and biocide RND efflux pump	cmeB
ENA|cmeC|AAL74246|AAL74246.2|CampylobacterjejuniCmeC|Drug_metal_and_biocide_resistance|drug_metal_and_biocide_RND_efflux_pump|cmeC	Drug metal and biocide resistance	drug metal and biocide RND efflux pump	cmeC
ENA|qacB|AAQ10692|AAQ10692.1|StaphylococcusaureusmultidrugeffluxproteinQacB|Drug_and_biocide_resistance|drug_and_biocide_MFS_efflux_pump|qacB	Drug and biocide resistance	drug and biocide MFS efflux pump	qacB
ENA|mco|AAQ17236|AAQ17236.1|Staphylococcusaureusputativecopperoxidase|Metal_resistance|metal_resistance_protein|mco	Metal resistance	metal resistance protein	mco
ENA|nirB|AAR82964|AAR82964.1|KlebsiellaoxytocaNirB:Location:1..2|70|Nickel_resistance|nickel_ABC_efflux_regulator|nirB	Nickel resistance	nickel ABC efflux regulator	nirB
ENA|nirD|AAR82966|AAR82966.1|KlebsiellaoxytocaNirD:Location:1..495|Nickel_resistance|nickel_ABC_efflux_pump|nirD	Nickel resistance	nickel ABC efflux pump	nirD
ENA|copL|AAR85972|AAR85972.1|XanthomonasperforansCopL:Location:1..3|69|Copper_resistance|copper_resistance_protein|copL	Copper resistance	copper resistance protein	copL
ENA|tunR|AAS94663|AAS94663.1|Desulfovibriovulgarisstr.Hildenboroughmolybdenum-pterinbindingdomainprotein/site-specificrecombinasephageintegrasefamily|Metal_resistance|metal_ABC_efflux_regulator|tunR	Metal resistance	metal ABC efflux regulator	tunR
ENA|modB|AAS94665|AAS94665.1|Desulfovibriovulgarisstr.HildenboroughmolybdenumABCtransporterpermeaseprotein:Location:1..702|Metal_resistance|metal_ABC_efflux_pump|modB	Metal resistance	metal ABC efflux pump	modB
ENA|merF|ABA25986|ABA25986.1|Pseudomonassp.CT14MerF:Location:1..2|46|Mercury_resistance|mercuric_resistance_protein|merF	Mercury resistance	mercuric resistance protein	merF
ENA|pbrD|ABF12808|ABF12808.2|CupriavidusmetalliduransCH34PbrDPb(II)bindingproteininvolvedinPb(II)resistance|Lead_resistance|lead_resistance_protein|pbrD	Lead resistance	lead resistance protein	pbrD
ENA|czcP|ABF12829|ABF12829.2|CupriavidusmetalliduransCH34CzcPcationeffluxP1-ATPase|Metal_resistance|metal_RND_efflux_pump|czcP	Metal resistance	metal RND efflux pump	czcP
ENA|czcC|ABF12841|ABF12841.2|CupriavidusmetalliduransCH34CzcC,outermembraneprotein,threecomponentscationprotonantiportereffluxsysteminvolvedinCd(II),Zn(II),Co(II)resistance|Metal_resistance|metal_RND_efflux_pump|czcC	Metal resistance	metal RND efflux pump	czcC
ENA|copJ|ABF12976|ABF12976.2|CupriavidusmetalliduransCH34CopJputativecytochromecproteininvolvedinCu(II)/Cu(I)resistance:Location:1..525|Copper_resistance|copper_resistance_protein|copJ	Copper resistance	copper resistance protein	copJ
ENA|chrF|ABF13058|ABF13058.2|CupriavidusmetalliduransCH34ChrFregulatoryproteininvolvedinChromateresistance:Location:1..423|Chromium_resistance|chromate_efflux_regulator|chrF	Chromium resistance	chromate efflux regulator	chrF
ENA|chrE|ABF13059|ABF13059.2|CupriavidusmetalliduransCH34ChrEinvolvedintheprocessingofchromium-glutathione-complexes:Location:1..3|42|Chromium_resistance|chromate_efflux_pump|chrE	Chromium resistance	chromate efflux pump	chrE
ENA|ncrA|ABF61434|ABF61434.2|LeptospirillumferriphilumNcrA|Nickel_resistance|nickel_ABC_efflux_pump|ncrA	Nickel resistance	nickel ABC efflux pump	ncrA
ENA|ncrB|ABF61435|ABF61435.2|LeptospirillumferriphilumNcrB:Location:1..2|70|Nickel_resistance|nickel_ABC_efflux_pump|ncrB	Nickel resistance	nickel ABC efflux pump	ncrB
ENA|ncrY|ABF61437|ABF61437.2|LeptospirillumferriphilumNcrY:Location:1..423|Nickel_resistance|nickel_ABC_efflux_regulator|ncrY	Nickel resistance	nickel ABC efflux regulator	ncrY
ENA|adeL|ABO12726|ABO12726.1|AcinetobacterbaumanniiATCC17978transcriptionalregulatorLysRfamily|Drug_and_biocide_resistance|drug_and_biocide_RND_efflux_regulator|adeL	Drug and biocide resistance	drug and biocide RND efflux regulator	adeL
ENA|qacEdelta1|ABO47757|ABO47757.1|PseudomonasaeruginosaQacEdelta1:Location:1..3|48|Drug_and_biocide_resistance|drug_and_biocide_SMR_efflux_pump|qacEdelta1	Drug and biocide resistance	drug and biocide SMR efflux pump	qacEdelta1
ENA|chrF|ABO70323|ABO70323.1|OchrobactrumtriticiChrF:Location:1..453|Metal_and_biocide_resistance|metal_and_biocide_resistance_protein|chrF	Metal and biocide resistance	metal and biocide resistance protein	chrF
ENA|chrC|ABO70324|ABO70324.1|Ochrobactrumtriticisuperoxidedismutase:Location:1..609|Metal_and_biocide_resistance|metal_and_biocide_resistance_protein|chrC	Metal and biocide resistance	metal and biocide resistance protein	chrC
ENA|kdeA|ABR76310|ABR76310.1|Klebsiellapneumoniaesubsp.pneumoniaeMGH78578multidrug/chloramphenicoleffluxtransportprotein(MFSfamily)|Drug_and_biocide_resistance|drug_and_biocide_MFS_efflux_pump|mdfA	Drug and biocide resistance	drug and biocide MFS efflux pump	mdfA
ENA|kexD|ABR77492|ABR77492.1|Klebsiellapneumoniaesubsp.pneumoniaeMGH78578acridineeffluxpump|Drug_and_biocide_resistance|drug_and_biocide_RND_efflux_pump|kexD	Drug and biocide resistance	drug and biocide RND efflux pump	kexD
ENA|cadX|ABS57010|ABS57010.1|StreptococcussalivariusCadX:Location:1..3|39|Metal_resistance|metal_efflux_regulator|cadX	Metal resistance	metal efflux regulator	cadX
ENA|eefX|ABV24993|ABV24993.1|KlebsiellapneumoniaeEefX:Location:1..1|86|Acid_resistance|acid_efflux_pump|eefX	Acid resistance	acid efflux pump	eefX
ENA|eefA|ABV24994|ABV24994.1|KlebsiellapneumoniaeEefA|Acid_resistance|acid_efflux_pump|eefA	Acid resistance	acid efflux pump	eefA
ENA|G2alt|ABY59726|ABY59726.1|Anoxybacillusgonensisaluminumresistanceprotein:Location:1..666|Aluminum_resistance|aluminum_resistance_protein|queC	Aluminum resistance	aluminum resistance protein	queC
ENA|merH|ACC43904|ACC43904.1|MycobacteriummarinumMMercuriciontransportproteinMerH:Location:1..516|Mercury_resistance|mercuric_resistance_protein|merH	Mercury resistance	mercuric resistance protein	merH
ENA|acr3|ACG76371|ACG76371.1|CampylobacterjejuniAcr3|Arsenic_resistance|arsenic_resistance_protein|acr3	Arsenic resistance	arsenic resistance protein	acr3
ENA|adeN|ACJ57745|ACJ57745.1|AcinetobacterbaumanniiAB307-0294BacterialregulatoryproteintetRfamilyprotein:Location:1..654|Drug_and_biocide_resistance|drug_and_biocide_RND_efflux_regulator|adeN	Drug and biocide resistance	drug and biocide RND efflux regulator	adeN
ENA|amvA|ACQ82816|ACQ82816.1|Acinetobacterbaumanniimajorfacilitatorsuperfamilyeffluxpump|Drug_and_biocide_resistance|drug_and_biocide_MFS_efflux|amvA	Drug and biocide resistance	drug and biocide MFS efflux	amvA
ENA|adeT1|ACU27398|ACU27398.1|AcinetobacterbaumanniiAdeT1|Drug_and_biocide_resistance|drug_and_biocide_RND_efflux_pump|adeT1	Drug and biocide resistance	drug and biocide RND efflux pump	adeT1
ENA|adeT2|ACU27399|ACU27399.1|AcinetobacterbaumanniiAdeT2:Location:1..717|Drug_and_biocide_resistance|drug_and_biocide_RND_efflux_pump|adeT2	Drug and biocide resistance	drug and biocide RND efflux pump	adeT2
ENA|oqxB|ACX31789|ACX31789.1|EscherichiacoliRNDfamilymultidrugeffluxpermease|Drug_and_biocide_resistance|drug_and_biocide_RND_efflux_pump|oqxB	Drug and biocide resistance	drug and biocide RND efflux pump	oqxB
ENA|yddg/emrE|ACY88367|ACY88367.1|Salmonellaentericasubsp.entericaserovarTyphimuriumstr.1|4028Shypotheticalprotein|Paraquat_resistance|paraquat_resistance_protein|yddg	Paraquat resistance	paraquat resistance protein	yddg
ENA|smvA/emrB|ACY88371|ACY88371.1|Salmonellaentericasubsp.entericaserovarTyphimuriumstr.1|4028Smethylviologenresistance|Biocide_resistance|biocide_MFS_efflux_pump|smvA	Biocide resistance	biocide MFS efflux pump	smvA
ENA|mdtA|ACY89069|ACY89069.1|Salmonellaentericasubsp.entericaserovarTyphimuriumstr.1|4028SmultidrugeffluxsystemsubunitMdtA|Drug_metal_and_biocide_resistance|drug_metal_and_biocide_RND_efflux_pump|mdtA	Drug metal and biocide resistance	drug metal and biocide RND efflux pump	mdtA
ENA|mdtC|ACY89071|ACY89071.1|Salmonellaentericasubsp.entericaserovarTyphimuriumstr.1|4028SmultidrugeffluxsystemsubunitMdtC|Drug_metal_and_biocide_resistance|drug_metal_and_biocide_RND_efflux_pump|mdtC	Drug metal and biocide resistance	drug metal and biocide RND efflux pump	mdtC
ENA|baeS|ACY89073|ACY89073.1|Salmonellaentericasubsp.entericaserovarTyphimuriumstr.1|4028Ssignaltransductionhistidine-proteinkinaseBaeS|Drug,_metal_and_biocide_resistance|drug,_metal_and_biocide_resistance_regulator|baeS	Drug, metal and biocide resistance	drug, metal and biocide resistance regulator	baeS
ENA|qacR|ADA80841|ADA80841.1|Staphylococcusaureustranscriptionalregulator:Location:1..567|Drug_and_biocide_resistance|drug_and_biocide_MFS_regulator|qacR	Drug and biocide resistance	drug and biocide MFS regulator	qacR
ENA|emmdR|ADF62863|ADF62863.1|Enterobactercloacaesubsp.cloacaeATCC13047MATEeffluxfamilyprotein|Biocide_resistance|biocide_MATE_efflux_pump|emmdR	Biocide resistance	biocide MATE efflux pump	emmdR
ENA|ncrC|ADF64798|ADF64798.1|Enterobactercloacaesubsp.cloacaeATCC13047nickel-resistantmembraneprotein-likeproteinNcrC|Nickel_resistance|nickel_ABC_efflux_pump|ncrC	Nickel resistance	nickel ABC efflux pump	ncrC
ENA|copA|ADR70747|ADR70747.1|Xanthomonascitrisubsp.citriCopA|Copper_resistance|copper_resistance_protein|copA	Copper resistance	copper resistance protein	copA
ENA|copB|ADR70748|ADR70748.1|Xanthomonascitrisubsp.citriCopB|Copper_resistance|copper_resistance_protein|copB	Copper resistance	copper resistance protein	copB
ENA|copC|ADR70753|ADR70753.1|Xanthomonascitrisubsp.citriCopC:Location:1..3|84|Copper_resistance|copper_resistance_protein|copC	Copper resistance	copper resistance protein	copC
ENA|nreB|ADY84088|ADY84088.1|AcinetobactercalcoaceticusPHEA-2nrsDnreB;nickelpermeaseinvolvedinnickelandcobalttolerance|Metal_resistance|metal_resistance_protein|nreB	Metal resistance	metal resistance protein	nreB
ENA|copA|AEC46567|AEC46567.1|Xanthomonasalfalfaesubsp.citrumeloniscopperresistanceproteinA|Copper_resistance|copper_resistance_protein|copA	Copper resistance	copper resistance protein	copA
ENA|copB|AEC46568|AEC46568.1|Xanthomonasalfalfaesubsp.citrumeloniscopperresistanceproteinB|Copper_resistance|copper_resistance_protein|copB	Copper resistance	copper resistance protein	copB
ENA|copA|AFM70729|AFM70729.1|EnterococcushiraeATCC9790copper-translocatingP-typeATPase|Copper_resistance|copper_resistance_protein|copA	Copper resistance	copper resistance protein	copA
ENA|adeF|AIA51954|AIA51954.1|AcinetobacterbaumanniiRNDtransporter|Drug_and_biocide_resistance|drug_and_biocide_RND_efflux_pump|adeF	Drug and biocide resistance	drug and biocide RND efflux pump	adeF
ENA|adeI|AIL76805|AIL76805.1|AcinetobacterbaumanniihemolysinD|Drug_and_biocide_resistance|drug_and_biocide_RND_efflux_pump|adeI	Drug and biocide resistance	drug and biocide RND efflux pump	adeI
ENA|adeI|AIL78998|AIL78998.1|AcinetobacterbaumanniihemolysinD|Drug_and_biocide_resistance|drug_and_biocide_RND_efflux_pump|adeI	Drug and biocide resistance	drug and biocide RND efflux pump	adeI
ENA|abeM|AIL80156|AIL80156.1|AcinetobacterbaumanniimultidrugtransporterMatE|Metal_and_biocide_resistance|metal_and_biocide_resistance_protein|abeM	Metal and biocide resistance	metal and biocide resistance protein	abeM
ENA|nikR|BAA04676|BAA04676.1|Escherichiacolipartialhypotheticalprotein:Location:1..1|21|Nickel_resistance|nickel_ABC_efflux_regulator|nikR	Nickel resistance	nickel ABC efflux regulator	nikR
ENA|opmD/nmpC|BAA05056|BAA05056.1|Salmonellaentericasubsp.entericaserovarTyphimuriumpartialNmpCprotein:Location:1..849|Biocide_resistance|biocide_resistance_protein|OmpD	Biocide resistance	biocide resistance protein	OmpD
ENA|ycnK|BAA09027|BAA09027.1|Bacillussubtilishypotheticalprotein:Location:1..573|Copper_resistance|copper_resistance_regulator|ycnK	Copper resistance	copper resistance regulator	ycnK
ENA|yfmP|BAA20105|BAA20105.1|BacillussubtilisYfmP:Location:1..423|Copper_resistance|copper_resistance_regulator|yfmP	Copper resistance	copper resistance regulator	yfmP
ENA|merR1|BAA20334|BAA20334.2|Pseudomonassp.K-62mercuricresistanceoperonregulatoryprotein:Location:1..435|Mercury_resistance|mercuric_resistance_regulator|merR1	Mercury resistance	mercuric resistance regulator	merR1
ENA|merT|BAA20335|BAA20335.2|Pseudomonassp.K-62mercurictransportprotein:Location:1..3|51|Mercury_resistance|mercuric_resistance_protein|merT	Mercury resistance	mercuric resistance protein	merT
ENA|merP|BAA20336|BAA20336.2|Pseudomonassp.K-62mercurictransportproteinperiplasmiccomponent:Location:1..2|76|Mercury_resistance|mercuric_resistance_protein|merP	Mercury resistance	mercuric resistance protein	merP
ENA|merA|BAA20337|BAA20337.2|Pseudomonassp.K-62mercuricreductase|Mercury_resistance|mercuric_resistance_protein|merA	Mercury resistance	mercuric resistance protein	merA
ENA|merB|BAA20338|BAA20338.2|Pseudomonassp.K-62organomercuriallyase:Location:1..639|Mercury_resistance|mercuric_resistance_protein|merB	Mercury resistance	mercuric resistance protein	merB
ENA|merG|BAA23166|BAA23166.2|Pseudomonassp.K-62mercuricresistanceprotein:Location:1..654|Mercury_resistance|mercuric_resistance_protein|merG	Mercury resistance	mercuric resistance protein	merG
ENA|fabL/ygaA|BAA24484|BAA24484.1|BacillussubtilisYfhR:Location:1..753|Phenolic_compound_resistance|phenol_resistance_protein|fabL	Phenolic compound resistance	phenol resistance protein	fabL
ENA|arsA|BAA24822|BAA24822.1|AcidiphiliummultivorumArsA|Metal_resistance|metal_efflux_pump|arsA	Metal resistance	metal efflux pump	arsA
ENA|arsB|BAA24823|BAA24823.1|AcidiphiliummultivorumArsB|Metal_resistance|metal_efflux_pump|arsB	Metal resistance	metal efflux pump	arsB
ENA|arsC|BAA24824|BAA24824.1|AcidiphiliummultivorumArsC:Location:1..426|Metal_resistance|metal_efflux_pump|arsC	Metal resistance	metal efflux pump	arsC
ENA|merR2|BAA36431|BAA36431.1|Pseudomonassp.K-62MerR2:Location:1..435|Mercury_resistance|mercuric_resistance_regulator|merR2	Mercury resistance	mercuric resistance regulator	merR2
ENA|merB1|BAA82061|BAA82061.1|BacillusmegateriumpartialMerB1:Location:1..645|Mercury_resistance|mercuric_resistance_protein|merB	Mercury resistance	mercuric resistance protein	merB
ENA|ebrA|BAA88575|BAA88575.1|BacillussubtilisEbrA:Location:1..3|18|Biocide_resistance|biocide_efflux_pump|ebrA	Biocide resistance	biocide efflux pump	ebrA
ENA|ebrB|BAA88576|BAA88576.1|BacillussubtilisEbrB:Location:1..3|57|Biocide_resistance|biocide_efflux_pump|ebrB	Biocide resistance	biocide efflux pump	ebrB
ENA|merB3|BAA89005|BAA89005.2|BacillusmegateriumMerB3:Location:1..729|Mercury_resistance|mercuric_resistance_protein|merB	Mercury resistance	mercuric resistance protein	merB
ENA|cadD|BAB43874|BAB43874.1|Staphylococcusaureussubsp.aureusN315CadD:Location:1..618|Metal_resistance|metal_efflux_regulator|cadD	Metal resistance	metal efflux regulator	cadD
ENA|merT|BAB62431|BAB62431.1|Bacilluscereusmercurytransportprotein:Location:1..2|97|Mercury_resistance|mercuric_resistance_protein|merT	Mercury resistance	mercuric resistance protein	merT
ENA|merP|BAB62432|BAB62432.1|Bacilluscereusmercury-bindingprotein:Location:1..3|51|Mercury_resistance|mercuric_resistance_protein|merP	Mercury resistance	mercuric resistance protein	merP
ENA|bexA|BAB64566|BAB64566.1|BacteroidesthetaiotaomicronBexA|Drug_and_biocide_resistance|drug_and_biocide_MATE_efflux_pump|bexA	Drug and biocide resistance	drug and biocide MATE efflux pump	bexA
ENA|cepA|BAB89353|BAB89353.1|KlebsiellapneumoniaecationeffluxpumpA|Biguanide_resistance|biguanide_efflux_pump|cepA	Biguanide resistance	biguanide efflux pump	cepA
ENA|qacB|BAG12275|BAG12275.1|StaphylococcusaureusantisepticeffluxproteinQacB|Drug_and_biocide_resistance|drug_and_biocide_MFS_efflux_pump|qacB	Drug and biocide resistance	drug and biocide MFS efflux pump	qacB
ENA|cpxA|BAH60994|BAH60994.1|Klebsiellapneumoniaesubsp.pneumoniaeNTUH-K2044sensorproteinofstress-relatedtwo-componentregulatorysystem|Drug_and_biocide_resistance|drug_and_biocide_efflux_regulator|cpxA	Drug and biocide resistance	drug and biocide efflux regulator	cpxA
ENA|cpxR|BAH60995|BAH60995.1|Klebsiellapneumoniaesubsp.pneumoniaeNTUH-K2044responseregulatorofstress-relatedtwo-componentregulatorysystem:Location:1..699|Drug_and_biocide_resistance|drug_and_biocide_efflux_regulator|cpxR	Drug and biocide resistance	drug and biocide efflux regulator	cpxR
ENA|oxyRkp|BAH61025|BAH61025.1|Klebsiellapneumoniaesubsp.pneumoniaeNTUH-K2044activatorofhydrogenperoxide-induciblegenes|Biocide_resistance|biocide_RND_efflux_regulator|oxyR	Biocide resistance	biocide RND efflux regulator	oxyR
ENA|phoR|BAH62843|BAH62843.1|Klebsiellapneumoniaesubsp.pneumoniaeNTUH-K2044sensorkinaseintwo-componentregulatorysystemwithPhoP|Biocide_resistance|biocide_resistance_regulator|phoR	Biocide resistance	biocide resistance regulator	phoR
ENA|phoB|BAH62844|BAH62844.1|Klebsiellapneumoniaesubsp.pneumoniaeNTUH-K2044responseregulatorintwo-componentregulatorysystemwithPhoQ:Location:1..714|Biocide_resistance|biocide_resistance_regulator|phoB	Biocide resistance	biocide resistance regulator	phoB
ENA|kpnE|BAH63251|BAH63251.1|Klebsiellapneumoniaesubsp.pneumoniaeNTUH-K2044multidrugtransportprotein:Location:1..3|63|Drug_and_biocide_resistance|drug_and_biocide_SMR_efflux_pump|mdtJ	Drug and biocide resistance	drug and biocide SMR efflux pump	mdtJ
ENA|kpnF|BAH63252|BAH63252.1|Klebsiellapneumoniaesubsp.pneumoniaeNTUH-K2044multidrugtransportprotein:Location:1..3|30|Drug_and_biocide_resistance|drug_and_biocide_SMR_efflux_pump|mdtI	Drug and biocide resistance	drug and biocide SMR efflux pump	mdtI
ENA|kpnO|BAH64431|BAH64431.1|Klebsiellapneumoniaesubsp.pneumoniaeNTUH-K2044outermembraneporinproteinC|Drug_and_biocide_resistance|drug_and_biocide_SMR_efflux_pump|ompC	Drug and biocide resistance	drug and biocide SMR efflux pump	ompC
ENA|qacEdelta1|BAN78521|BAN78521.2|PseudomonasaeruginosaQacEdelta1multidrugexporter:Location:1..3|48|Drug_and_biocide_resistance|drug_and_biocide_SMR_efflux_pump|qacEdelta1	Drug and biocide resistance	drug and biocide SMR efflux pump	qacEdelta1
ENA|pmrA|CAA07482|CAA07482.1|Streptococcuspneumoniaemulti-drugresistanceeffluxpump|Drug_and_biocide_resistance|drug_and_biocide_MFS_efflux_pump|mdtG	Drug and biocide resistance	drug and biocide MFS efflux pump	mdtG
ENA|ybtP|CAA21388|CAA21388.1|Yersiniapestishypotheticalprotein|Iron_resistance|iron_ABC_efflux_pump|ybtP	Iron resistance	iron ABC efflux pump	ybtP
ENA|tolC|CAA24914|CAA24914.1|Escherichiacolihypotheticalprotein|Drug_and_biocide_resistance|drug_and_biocide_resistance_protein|tolC	Drug and biocide resistance	drug and biocide resistance protein	tolC
ENA|arsR|CAA34168|CAA34168.1|Escherichiacolihypotheticalprotein:Location:1..3|54|Metal_resistance|metal_efflux_regulator|arsR	Metal resistance	metal efflux regulator	arsR
ENA|gadA|CAA44834|CAA44834.1|Escherichiacolipartialglutamatedecarboxylase:Location:1..852|Biocide_resistance|biocide_resistance_protein|gadA	Biocide resistance	biocide resistance protein	gadA
ENA|sugE|CAA49571|CAA49571.1|EscherichiacoliSugES:Location:1..3|18|Biocide_resistance|biocide_resistance_protein|sugE	Biocide resistance	biocide resistance protein	sugE
ENA|czcC|CAA50525|CAA50525.2|CupriavidusmetalliduransCH34putativecobalt-zinc-cadmiumoutermembraneresistanceprotein|Metal_resistance|metal_RND_efflux_pump|czcC	Metal resistance	metal RND efflux pump	czcC
ENA|nikD|CAA51662|CAA51662.1|EscherichiacoliNikD:Location:1..762|Nickel_resistance|nickel_ABC_efflux_pump|nikD	Nickel resistance	nickel ABC efflux pump	nikD
ENA|pcoA|CAA58525|CAA58525.1|Escherichiacolihypotheticalprotein|Copper_resistance|copper_resistance_protein|pcoA	Copper resistance	copper resistance protein	pcoA
ENA|pcoB|CAA58526|CAA58526.1|Escherichiacolihypotheticalprotein:Location:1..891|Copper_resistance|copper_resistance_protein|pcoB	Copper resistance	copper resistance protein	pcoB
ENA|pcoC|CAA58527|CAA58527.1|Escherichiacolihypotheticalprotein:Location:1..3|81|Copper_resistance|copper_resistance_protein|pcoC	Copper resistance	copper resistance protein	pcoC
ENA|pcoD|CAA58528|CAA58528.1|Escherichiacolihypotheticalprotein|Copper_resistance|copper_resistance_protein|pcoD	Copper resistance	copper resistance protein	pcoD
ENA|pcoR|CAA58529|CAA58529.1|Escherichiacolihypotheticalprotein:Location:1..681|Copper_resistance|copper_resistance_regulator|pcoR	Copper resistance	copper resistance regulator	pcoR
ENA|pcoS|CAA58530|CAA58530.1|Escherichiacolihypotheticalprotein|Copper_resistance|copper_resistance_regulator|pcoS	Copper resistance	copper resistance regulator	pcoS
ENA|pcoE|CAA58532|CAA58532.1|Escherichiacolihypotheticalprotein:Location:1..435|Metal_resistance|metal_efflux_protein|pcoE	Metal resistance	metal efflux protein	pcoE
ENA|czcC|CAA67082|CAA67082.1|Cupriavidusmetalliduranshypotheticalprotein|Metal_resistance|metal_RND_efflux_pump|czcC	Metal resistance	metal RND efflux pump	czcC
ENA|czcB|CAA67083|CAA67083.1|Cupriavidusmetalliduransmembranefusionprotein|Metal_resistance|metal_RND_efflux_pump|czcB	Metal resistance	metal RND efflux pump	czcB
ENA|czcB|CAA67084|CAA67084.1|Cupriavidusmetalliduransmembrane-boundcation-proton-antiporter|Metal_resistance|metal_RND_efflux_pump|czcA	Metal resistance	metal RND efflux pump	czcA
ENA|czcD|CAA67085|CAA67085.1|Cupriavidusmetalliduranshypotheticalprotein|Metal_resistance|metal_RND_efflux_pump|czcD	Metal resistance	metal RND efflux pump	czcD
ENA|czcR|CAA67086|CAA67086.1|Cupriavidusmetalliduranshypotheticalprotein:Location:1..678|Metal_resistance|metal_RND_efflux_regulator|czcR	Metal resistance	metal RND efflux regulator	czcR
ENA|czcS|CAA67087|CAA67087.1|Cupriavidusmetalliduranshypotheticalprotein|Metal_resistance|metal_RND_efflux_regulator|czcS	Metal resistance	metal RND efflux regulator	czcS
ENA|merT|CAA70196|CAA70196.1|Alcaligenessp.mercuriciontransportprotein:Location:1..3|51|Mercury_resistance|mercuric_resistance_protein|merT	Mercury resistance	mercuric resistance protein	merT
ENA|qacG|CAA76542|CAA76542.1|Staphylococcussp.quaternaryammoniumcompound-resistanceprotein:Location:1..3|24|Drug_and_biocide_resistance|drug_and_biocide_SMR_efflux_pump|qacG	Drug and biocide resistance	drug and biocide SMR efflux pump	qacG
ENA|merR|CAA77320|CAA77320.1|PseudomonasaeruginosamerRprotein(repressor/inducer):Location:1..435|Mercury_resistance|mercuric_resistance_regulator|merR	Mercury resistance	mercuric resistance regulator	merR
ENA|merD|CAA77324|CAA77324.1|PseudomonasaeruginosamerDprotein:Location:1..3|66|Mercury_resistance|mercuric_resistance_regulator|merD	Mercury resistance	mercuric resistance regulator	merD
ENA|copY/tcrY|CAA86835|CAA86835.1|Enterococcushiraerepressorprotein:Location:1..438|Copper_resistance|copper_resistance_regulator|copY	Copper resistance	copper resistance regulator	copY
ENA|copZ|CAA86836|CAA86836.1|EnterococcushiraeactivatorofcopYZAB:Location:1..2|10|Copper_resistance|copper_resistance_regulator|copZ	Copper resistance	copper resistance regulator	copZ
ENA|csoR|CAB15357|CAB15357.3|Bacillussubtilissubsp.subtilisstr.1|68repressorofcopperutilisationproteins:Location:1..3|06|Copper_resistance|copper_resistance_regulator|csoR	Copper resistance	copper resistance regulator	csoR
ENA|chrA1|CAC42411|CAC42411.1|CupriavidusmetalliduransChrA1protein|Chromium_resistance|chromate_efflux_pump|chrA1	Chromium resistance	chromate efflux pump	chrA1
ENA|qacJ|CAD55144|CAD55144.1|Staphylococcusaureushypotheticalprotein:Location:1..3|24|Drug_and_biocide_resistance|drug_and_biocide_SMR_efflux_pump|qacJ	Drug and biocide resistance	drug and biocide SMR efflux pump	qacJ
ENA|dpr/dps|CAH55666|CAH55666.1|StreptococcussuisDprprotein:Location:1..519|Metal_and_biocide_resistance|metal_and_biocide_resistance_protein|dpr	Metal and biocide resistance	metal and biocide resistance protein	dpr
ENA|dpr/dps|CAH55667|CAH55667.1|StreptococcussuisDprprotein:Location:1..519|Metal_and_biocide_resistance|metal_and_biocide_resistance_protein|dpr	Metal and biocide resistance	metal and biocide resistance protein	dpr
ENA|dpr/dps|CAH55668|CAH55668.1|StreptococcussuisDprprotein:Location:1..519|Metal_and_biocide_resistance|metal_and_biocide_resistance_protein|dpr	Metal and biocide resistance	metal and biocide resistance protein	dpr
ENA|dpr/dps|CAH55669|CAH55669.1|StreptococcussuisDprprotein:Location:1..519|Metal_and_biocide_resistance|metal_and_biocide_resistance_protein|dpr	Metal and biocide resistance	metal and biocide resistance protein	dpr
ENA|dpr/dps|CAH55670|CAH55670.1|StreptococcussuisDprprotein:Location:1..519|Metal_and_biocide_resistance|metal_and_biocide_resistance_protein|dpr	Metal and biocide resistance	metal and biocide resistance protein	dpr
ENA|dpr/dps|CAH55671|CAH55671.1|StreptococcussuisDprprotein:Location:1..519|Metal_and_biocide_resistance|metal_and_biocide_resistance_protein|dpr	Metal and biocide resistance	metal and biocide resistance protein	dpr
ENA|dpr/dps|CAH55672|CAH55672.1|StreptococcussuisDprprotein:Location:1..519|Metal_and_biocide_resistance|metal_and_biocide_resistance_protein|dpr	Metal and biocide resistance	metal and biocide resistance protein	dpr
ENA|czcB|CAI11243|CAI11243.2|CupriavidusmetalliduransCH34cobalt-zinc-cadmiumresistanceprotein|Metal_resistance|metal_RND_efflux_pump|czcB	Metal resistance	metal RND efflux pump	czcB
ENA|czcB|CAI11244|CAI11244.2|CupriavidusmetalliduransCH34cationeffluxsystemtransmembraneprotein|Metal_resistance|metal_RND_efflux_pump|czcA	Metal resistance	metal RND efflux pump	czcA
ENA|czcR|CAI11246|CAI11246.2|CupriavidusmetalliduransCH34responseregulator:Location:1..678|Metal_resistance|metal_RND_efflux_regulator|czcR	Metal resistance	metal RND efflux regulator	czcR
ENA|czcS|CAI11247|CAI11247.2|CupriavidusmetalliduransCH34responsesensorytransductionhistidinekinase|Metal_resistance|metal_RND_efflux_regulator|czcS	Metal resistance	metal RND efflux regulator	czcS
ENA|copK|CAI11334|CAI11334.2|CupriavidusmetalliduransCH34hypotheticalprotein:Location:1..2|85|Copper_resistance|copper_resistance_protein|copK	Copper resistance	copper resistance protein	copK
ENA|adeH|CAJ77855|CAJ77855.2|AcinetobacterbaumanniiPutativeRNDfamilydrugtransporter|Drug_and_biocide_resistance|drug_and_biocide_RND_efflux_pump|adeH	Drug and biocide resistance	drug and biocide RND efflux pump	adeH
ENA|adeG|CAJ77856|CAJ77856.2|Acinetobacterbaumanniication/multidrugeffluxpump|Drug_and_biocide_resistance|drug_and_biocide_RND_efflux_pump|adeG	Drug and biocide resistance	drug and biocide RND efflux pump	adeG
ENA|cmeD|CAL35149|CAL35149.1|Campylobacterjejunisubsp.jejuniNCTC11168=ATCC700819outermembranecomponentofeffluxsystem(multidrugeffluxsystemCmeDEF)|Drug_metal_and_biocide_resistance|drug_metal_and_biocide_RND_efflux_pump|cmeD	Drug metal and biocide resistance	drug metal and biocide RND efflux pump	cmeD
ENA|cmeE|CAL35150|CAL35150.1|Campylobacterjejunisubsp.jejuniNCTC11168=ATCC700819membranefusioncomponentofeffluxsystem(mutlidrugeffluxsystemCmeDEF):Location:1..741|Drug_metal_and_biocide_resistance|drug_metal_and_biocide_RND_efflux_pump|cmeE	Drug metal and biocide resistance	drug metal and biocide RND efflux pump	cmeE
ENA|cmeF|CAL35151|CAL35151.1|Campylobacterjejunisubsp.jejuniNCTC11168=ATCC700819integralmembranecomponentofeffluxsystem(multidrugeffluxsystemCmeDEF)|Drug_metal_and_biocide_resistance|drug_metal_and_biocide_RND_efflux_pump|cmeF	Drug metal and biocide resistance	drug metal and biocide RND efflux pump	cmeF
ENA|emrRsm|CAQ45061|CAQ45061.1|StenotrophomonasmaltophiliaK279aputativeMarR-familytranscriptionalregulator:Location:1..444|Drug_and_biocide_resistance|drug_and_biocide_MFS_regulator|emrRsm	Drug and biocide resistance	drug and biocide MFS regulator	emrRsm
ENA|emrBsm|CAQ45064|CAQ45064.1|StenotrophomonasmaltophiliaK279aputativemultidrugresistanceproteinB|Drug_and_biocide_resistance|drug_and_biocide_MFS_efflux_pump|emrBsm	Drug and biocide resistance	drug and biocide MFS efflux pump	emrBsm
ENA|adeI|KGF57684|KGF57684.1|AcinetobacterbaumanniihemolysinD|Drug_and_biocide_resistance|drug_and_biocide_RND_efflux_pump|adeI	Drug and biocide resistance	drug and biocide RND efflux pump	adeI
ENA|adeK|KGF57686|KGF57686.1|Acinetobacterbaumanniiadeninedeaminase|Drug_and_biocide_resistance|drug_and_biocide_RND_efflux_pump|adeK	Drug and biocide resistance	drug and biocide RND efflux pump	adeK
